# Supplementary material for: Global Gene Expression of Post-Senescent Telomerase-Negative ter1Δ Strain of Ustilago maydis
Source: J Fungi (Basel). 2023 Aug 31;9(9):896. doi: 10.3390/jof9090896 (PMC10532341; doi:10.3390/jof9090896)
Supplement: Supplementary file 1 [file jof-09-00896-s001.zip]

Archive with 4 entries (4 files):
- Supplementary final/.DS_Store
- Supplementary final/Figure S1.pdf
- Supplementary final/Table S5.xlsx
- Supplementary final/Tables S1-S4.xlsx
