# Supplementary material for: Global Gene Expression of Post-Senescent Telomerase-Negative ter1Δ Strain of Ustilago maydis
Source: J Fungi (Basel). 2023 Aug 31;9(9):896. doi: 10.3390/jof9090896 (PMC10532341; doi:10.3390/jof9090896)
Supplement: Supplementary file 1 [file jof-09-00896-s001.zip › Supplementary final/Table S5.xlsx]

## Sheet: DESeq2_WT 518 vs. ter1-02
id	baseMean	log2FoldChange	lfcSE	stat	pvalue	padj	WT 518_1	WT 518_2	WT 518_3	ter1-02_1	ter1-02_2	ter1-02_3	WT 518_1.1	WT 518_2.1	WT 518_3.1	ter1-02_1.1	ter1-02_2.1	ter1-02_3.1	Certeza	DE
UMAG_04308_KIS67201	8898.51	7.01825	0.250758	27.9882	2.2625e-172	1.37356e-168	117	224	132	19308	9652	18949	133.554	150.623	123.871	19531.5	11008.9	22442.7	100	DOWN_WT 518_UP_ter1-02
UMAG_04094_KIS68052	11675.5	8.14144	0.296783	27.4323	1.13072e-165	3.43229e-162	63	138	87	27844	10513	25034	71.9139	92.7944	81.6421	28166.3	11990.9	29649.6	100	DOWN_WT 518_UP_ter1-02
UMAG_06479_KIS66444	1836.77	5.54166	0.215978	25.6585	3.39973e-145	6.87991e-142	88	111	62	3498	3586	2667	100.451	74.639	58.1817	3538.49	4090.11	3158.72	100	DOWN_WT 518_UP_ter1-02
UMAG_04693_KIS66631	937.817	6.80611	0.27204	25.0188	3.81863e-138	5.79573e-135	13	33	12	2003	1422	1630	14.8394	22.19	11.261	2026.18	1621.9	1930.53	100	DOWN_WT 518_UP_ter1-02
UMAG_01443_KIS70267	825.644	7.37405	0.298998	24.6625	2.6995e-134	3.27774e-131	7	15	12	1639	1405	1405	7.99044	10.0863	11.261	1657.97	1602.51	1664.04	100	DOWN_WT 518_UP_ter1-02
UMAG_00466_KIS72044	2091.7	9.66073	0.395851	24.4049	1.51546e-131	1.53339e-128	1	12	5	4450	3002	3893	1.14149	8.06908	4.69208	4501.51	3424.02	4610.76	100	DOWN_WT 518_UP_ter1-02
UMAG_03411_KIS68312	986.561	5.56776	0.242112	22.9967	5.03134e-117	4.36361e-114	51	61	26	1926	1663	1647	58.216	41.0178	24.3988	1948.29	1896.78	1950.66	100	DOWN_WT 518_UP_ter1-02
UMAG_05621_KIS66831	651.22	6.99034	0.307912	22.7024	4.23854e-114	3.21652e-111	9	17	9	1443	1078	1003	10.2734	11.4312	8.44574	1459.7	1229.54	1187.92	100	DOWN_WT 518_UP_ter1-02
UMAG_06356_KIS65652	823.883	3.90774	0.189216	20.6522	9.32068e-95	6.28732e-92	75	166	117	1499	1481	1208	85.6118	111.622	109.795	1516.35	1689.2	1430.72	100	DOWN_WT 518_UP_ter1-02
UMAG_03635_KIS68548	368.999	5.09496	0.257394	19.7944	3.32883e-87	2.02093e-84	22	26	23	758	602	588	25.1128	17.483	21.5835	766.774	686.628	696.411	100	DOWN_WT 518_UP_ter1-02
UMAG_02888_KIS68902	454.539	5.12504	0.280041	18.301	8.11695e-75	4.47982e-72	19	25	41	882	693	817	21.6883	16.8106	38.475	892.209	790.421	967.632	100	DOWN_WT 518_UP_ter1-02
UMAG_12076_KIS65648	1684.44	4.94292	0.270612	18.2657	1.55285e-74	7.85614e-72	95	204	76	3786	1945	3159	108.442	137.174	71.3195	3829.82	2218.42	3741.43	100	DOWN_WT 518_UP_ter1-02
UMAG_03924_KIS67868	1116.92	5.47275	0.303352	18.0409	9.29602e-73	4.34124e-70	64	80	23	1783	2134	1955	73.0554	53.7938	21.5835	1803.64	2433.99	2315.45	100	DOWN_WT 518_UP_ter1-02
UMAG_11109_KIS68289	1810.64	3.5591	0.202158	17.6056	2.23231e-69	9.68025e-67	248	440	288	2897	3751	2369	283.09	295.866	270.264	2930.53	4278.31	2805.78	100	DOWN_WT 518_UP_ter1-02
UMAG_06476_KIS70898	329.834	4.3595	0.268139	16.2583	1.94977e-59	7.89136e-57	22	53	32	755	448	518	25.1128	35.6384	30.0293	763.739	510.979	613.505	100	DOWN_WT 518_UP_ter1-02
UMAG_10169_KIS69993	1452.11	2.52622	0.162	15.594	7.99667e-55	3.03424e-52	343	671	474	2708	2127	1908	391.531	451.196	444.809	2739.34	2426.01	2259.78	100	DOWN_WT 518_UP_ter1-02
UMAG_06351_KIS70265	1112.59	2.75088	0.17905	15.3637	2.8656e-53	1.02336e-50	264	387	323	1932	1457	1853	301.354	260.228	303.108	1954.36	1661.82	2194.64	100	DOWN_WT 518_UP_ter1-02
UMAG_05861_KIS66120	169.808	5.33711	0.359682	14.8384	8.27052e-50	2.78946e-47	7	11	10	302	287	305	7.99044	7.39665	9.38415	305.496	327.346	361.233	100	DOWN_WT 518_UP_ter1-02
UMAG_02489_KIS69976	1129.9	2.64121	0.181167	14.5789	3.82578e-48	1.22244e-45	231	455	390	1810	1646	1803	263.684	305.952	365.982	1830.95	1877.39	2135.42	100	DOWN_WT 518_UP_ter1-02
UMAG_05414_KIS66423	404.522	3.9505	0.278137	14.2034	8.72314e-46	2.64791e-43	39	59	68	810	473	777	44.5181	39.673	63.8122	819.376	539.493	920.257	100	DOWN_WT 518_UP_ter1-02
UMAG_04910_KIS67038	2182.16	3.93979	0.277686	14.1879	1.088e-45	3.14535e-43	292	258	316	3969	2473	4605	333.315	173.485	296.539	4014.94	2820.65	5454.03	100	DOWN_WT 518_UP_ter1-02
UMAG_00011_KIS71565	1203.6	2.93371	0.208132	14.0955	4.0489e-45	1.11731e-42	266	316	343	2178	1579	2009	303.637	212.486	321.876	2203.21	1800.97	2379.4	100	DOWN_WT 518_UP_ter1-02
UMAG_11874_KIS71550	226.319	7.42284	0.528956	14.033	9.79305e-45	2.58494e-42	2	4	3	428	422	368	2.28298	2.68969	2.81525	432.954	481.324	435.849	100	DOWN_WT 518_UP_ter1-02
UMAG_03413_KIS68314	156.862	4.83912	0.351672	13.7603	4.41484e-43	1.11677e-40	7	12	17	290	245	284	7.99044	8.06908	15.9531	293.357	279.442	336.362	100	DOWN_WT 518_UP_ter1-02
UMAG_11345_KIS71919	691.149	2.60628	0.189686	13.74	5.85069e-43	1.42078e-40	182	252	223	1131	1185	899	207.751	169.451	209.267	1144.09	1351.58	1064.75	100	DOWN_WT 518_UP_ter1-02
UMAG_01237_KIS71337	199.341	5.54141	0.403715	13.7261	7.08887e-43	1.65525e-40	5	21	4	429	256	377	5.70745	14.1209	3.75366	433.966	291.988	446.508	100	DOWN_WT 518_UP_ter1-02
UMAG_10981_KIS65888	2703.98	2.4018	0.175222	13.7072	9.19403e-43	2.0673e-40	691	1449	870	4173	4674	3455	788.77	974.341	816.421	4221.3	5331.06	4092	100	DOWN_WT 518_UP_ter1-02
UMAG_04887_KIS66827	1393.9	2.74645	0.200658	13.6873	1.21002e-42	2.62359e-40	339	503	384	2474	1627	2465	386.965	338.229	360.351	2502.64	1855.72	2919.48	100	DOWN_WT 518_UP_ter1-02
UMAG_02137_KIS69602	141.011	5.42017	0.397073	13.6503	2.00961e-42	4.20702e-40	8	10	4	283	241	224	9.13193	6.72423	3.75366	286.276	274.879	265.299	100	DOWN_WT 518_UP_ter1-02
UMAG_05066_KIS67200	4200.92	2.74449	0.202875	13.528	1.06932e-41	2.16395e-39	1029	1413	1225	8125	4716	7036	1174.59	950.134	1149.56	8219.05	5378.97	8333.24	100	DOWN_WT 518_UP_ter1-02
UMAG_06332_KIS70247	135.289	5.31033	0.395537	13.4256	4.27957e-41	8.38106e-39	4	11	8	277	207	233	4.56596	7.39665	7.50732	280.206	236.1	275.959	100	DOWN_WT 518_UP_ter1-02
UMAG_02803_KIS69472	248.141	7.93755	0.597216	13.2909	2.61397e-40	4.95919e-38	0	5	2	527	364	452	0	3.36212	1.87683	533.1	415.17	535.336	100	DOWN_WT 518_UP_ter1-02
UMAG_04500_KIS67400	712.233	2.93643	0.222692	13.186	1.05601e-39	1.94274e-37	137	297	145	1222	1328	870	156.384	199.71	136.07	1236.14	1514.69	1030.4	100	DOWN_WT 518_UP_ter1-02
UMAG_11112_KIS67601	130.017	5.77801	0.44624	12.9482	2.4047e-38	4.2938e-36	5	8	3	239	249	203	5.70745	5.37938	2.81525	241.766	284.004	240.427	100	DOWN_WT 518_UP_ter1-02
UMAG_03138_KIS68565	133.952	5.76661	0.446182	12.9244	3.28049e-38	5.69025e-36	3	12	2	262	229	223	3.42447	8.06908	1.87683	265.033	261.192	264.115	100	DOWN_WT 518_UP_ter1-02
UMAG_03636_KIS68053	127.149	4.58966	0.355619	12.9061	4.1574e-38	7.01099e-36	9	17	9	244	236	183	10.2734	11.4312	8.44574	246.824	269.176	216.74	100	DOWN_WT 518_UP_ter1-02
UMAG_12304_KIS66490	165.722	4.34378	0.336815	12.8966	4.70272e-38	7.71627e-36	13	27	14	290	219	342	14.8394	18.1554	13.1378	293.357	249.787	405.055	100	DOWN_WT 518_UP_ter1-02
UMAG_11979_KIS67385	996.937	2.15584	0.167586	12.8641	7.1688e-38	1.14531e-35	296	557	408	1424	1557	1410	337.881	374.54	382.873	1440.48	1775.88	1669.96	100	DOWN_WT 518_UP_ter1-02
UMAG_00210_KIS71775	836.596	3.85428	0.300803	12.8133	1.38133e-37	2.15027e-35	67	106	189	1663	1209	1379	76.4799	71.2768	177.36	1682.25	1378.96	1633.25	100	DOWN_WT 518_UP_ter1-02
UMAG_05439_KIS66448	526.187	3.65792	0.287676	12.7154	4.85378e-37	7.36682e-35	53	174	55	1009	719	918	60.499	117.002	51.6128	1020.68	820.076	1087.25	100	DOWN_WT 518_UP_ter1-02
UMAG_06505_KIS69154	429.271	2.55335	0.202394	12.6157	1.72925e-36	2.56056e-34	104	197	131	669	584	725	118.715	132.467	122.932	676.744	666.098	858.67	100	DOWN_WT 518_UP_ter1-02
UMAG_03524_KIS68435	129.832	4.43983	0.353691	12.5529	3.83402e-36	5.54199e-34	9	15	15	201	244	222	10.2734	10.0863	14.0762	203.327	278.301	262.931	100	DOWN_WT 518_UP_ter1-02
UMAG_01238_KIS71338	142.645	6.29803	0.510198	12.3443	5.22968e-35	7.28813e-33	8	4	0	319	211	237	9.13193	2.68969	0	322.692	240.662	280.696	100	DOWN_WT 518_UP_ter1-02
UMAG_04190_KIS67689	1855.29	2.31587	0.187619	12.3435	5.28213e-35	7.28813e-33	579	712	772	2900	2812	2640	660.923	478.765	724.456	2933.57	3207.31	3126.74	100	DOWN_WT 518_UP_ter1-02
UMAG_05780_KIS66998	504.616	4.78059	0.388012	12.3207	7.00639e-35	9.4524e-33	32	26	57	1426	469	796	36.5277	17.483	53.4897	1442.51	534.931	942.76	100	DOWN_WT 518_UP_ter1-02
UMAG_05361_KIS66366	307.304	3.44323	0.283435	12.1482	5.86259e-34	7.73734e-32	37	65	74	618	358	553	42.2352	43.7075	69.4427	625.153	408.327	654.958	100	DOWN_WT 518_UP_ter1-02
UMAG_05495_KIS66502	383.005	4.36703	0.364187	11.9912	3.95316e-33	5.10631e-31	41	19	52	799	504	681	46.8011	12.776	48.7976	808.248	574.851	806.557	100	DOWN_WT 518_UP_ter1-02
UMAG_06414_KIS65714	333.719	2.78217	0.233436	11.9183	9.49805e-33	1.20131e-30	83	126	80	561	418	594	94.7437	84.7253	75.0732	567.493	476.762	703.517	100	DOWN_WT 518_UP_ter1-02
UMAG_12256_KIS67747	124.066	6.38815	0.53702	11.8956	1.24812e-32	1.5464e-30	5	5	0	210	230	220	5.70745	3.36212	0	212.431	262.333	260.562	100	DOWN_WT 518_UP_ter1-02
UMAG_06418_KIS65718	149.776	3.87823	0.335683	11.5533	7.10783e-31	8.63033e-29	19	33	14	320	181	263	21.6883	22.19	13.1378	323.704	206.445	311.49	100	DOWN_WT 518_UP_ter1-02
UMAG_05889_KIS66151	109.691	5.9398	0.514518	11.5444	7.87881e-31	9.37888e-29	2	4	6	176	178	225	2.28298	2.68969	5.63049	178.037	203.023	266.484	100	DOWN_WT 518_UP_ter1-02
UMAG_01858_KIS70700	174.889	3.57313	0.310568	11.5052	1.24252e-30	1.45065e-28	13	49	34	269	299	301	14.8394	32.9487	31.9061	272.114	341.033	356.496	100	DOWN_WT 518_UP_ter1-02
UMAG_01758_KIS70592	978.081	2.7583	0.240632	11.4627	2.03014e-30	2.32547e-28	148	483	276	1636	1296	1674	168.941	324.78	259.003	1654.94	1478.19	1982.64	100	DOWN_WT 518_UP_ter1-02
UMAG_01567_KIS70398	278.642	2.89617	0.252879	11.4528	2.27683e-30	2.55975e-28	47	81	96	458	458	412	53.6501	54.4663	90.0878	463.301	522.385	487.961	100	DOWN_WT 518_UP_ter1-02
UMAG_05436_KIS66445	361.773	9.68146	0.860573	11.25	2.31539e-29	2.55577e-27	1	0	2	793	517	655	1.14149	0	1.87683	802.179	589.679	775.763	100	DOWN_WT 518_UP_ter1-02
UMAG_12238_KIS68547	130.921	7.20882	0.644865	11.1788	5.17821e-29	5.61374e-27	2	2	2	260	202	242	2.28298	1.34485	1.87683	263.009	230.397	286.618	100	DOWN_WT 518_UP_ter1-02
UMAG_00108_KIS71667	462.043	2.13595	0.193336	11.0479	2.24515e-28	2.39128e-26	164	259	163	802	691	556	187.204	174.158	152.962	811.283	788.139	658.511	100	DOWN_WT 518_UP_ter1-02
UMAG_01984_KIS70836	168.591	3.14208	0.289469	10.8547	1.89531e-27	1.98386e-25	29	57	33	267	336	216	33.1032	38.3281	30.9677	270.09	383.234	255.824	100	DOWN_WT 518_UP_ter1-02
UMAG_01723_KIS70555	97.9618	5.49793	0.508381	10.8146	2.93589e-27	3.02098e-25	2	10	3	208	118	195	2.28298	6.72423	2.81525	210.408	134.588	230.952	100	DOWN_WT 518_UP_ter1-02
UMAG_01785_KIS70620	860.219	1.74673	0.162681	10.7371	6.8131e-27	6.89373e-25	328	653	394	1282	1140	1166	374.409	439.092	369.736	1296.84	1300.26	1380.98	100	DOWN_WT 518_UP_ter1-02
UMAG_05253_KIS66253	303.569	3.15268	0.293745	10.7327	7.14651e-27	7.11254e-25	41	114	63	557	325	595	46.8011	76.6562	59.1201	563.447	370.688	704.701	100	DOWN_WT 518_UP_ter1-02
UMAG_03290_KIS68723	837.295	2.04496	0.190586	10.7298	7.37275e-27	7.21935e-25	305	432	365	1210	1411	1021	348.155	290.487	342.521	1224.01	1609.36	1209.24	100	DOWN_WT 518_UP_ter1-02
UMAG_12298_KIS67190	326.465	3.87211	0.361924	10.6987	1.03234e-26	9.94813e-25	25	37	77	555	413	676	28.5373	24.8797	72.258	561.424	471.059	800.635	100	DOWN_WT 518_UP_ter1-02
UMAG_02796_KIS69465	5955.6	1.39851	0.134439	10.4026	2.41273e-25	2.28871e-23	2836	4905	3507	8203	7277	7860	3237.27	3298.24	3291.02	8297.95	8299.99	9309.16	100	DOWN_WT 518_UP_ter1-02
UMAG_00371_KIS71945	236.709	4.11566	0.396462	10.381	3.02697e-25	2.82719e-23	7	30	52	448	391	375	7.99044	20.1727	48.7976	453.186	445.966	444.139	100	DOWN_WT 518_UP_ter1-02
UMAG_05079_KIS70007	97.1662	6.75408	0.654671	10.3167	5.91964e-25	5.44517e-23	4	1	1	188	177	156	4.56596	0.672423	0.938415	190.176	201.882	184.762	100	DOWN_WT 518_UP_ter1-02
UMAG_00034_KIS71591	219.128	3.13581	0.305793	10.2547	1.12717e-24	1.02135e-22	42	75	38	423	226	418	47.9426	50.4317	35.6598	427.896	257.771	495.067	100	DOWN_WT 518_UP_ter1-02
UMAG_06474_KIS70896	186.117	2.93015	0.286189	10.2385	1.33261e-24	1.18974e-22	37	68	44	354	206	333	42.2352	45.7248	41.2903	358.097	234.959	394.396	100	DOWN_WT 518_UP_ter1-02
UMAG_02865_KIS68878	297.671	3.63939	0.356837	10.199	2.00262e-24	1.76202e-22	31	33	81	490	441	552	35.3862	22.19	76.0116	495.672	502.995	653.773	100	DOWN_WT 518_UP_ter1-02
UMAG_01508_KIS70336	203.069	2.42897	0.238451	10.1865	2.27921e-24	1.97673e-22	60	79	75	357	305	268	68.4894	53.1214	70.3811	361.132	347.876	317.412	100	DOWN_WT 518_UP_ter1-02
UMAG_11911_KIS69535	10213.3	1.94589	0.191382	10.1676	2.76737e-24	2.3663e-22	4221	4731	4935	15141	13334	15303	4818.23	3181.23	4631.08	15316.3	15208.5	18124.4	100	DOWN_WT 518_UP_ter1-02
UMAG_03918_KIS67862	359.224	2.43315	0.244307	9.9594	2.29449e-23	1.9347e-21	106	169	109	619	388	633	120.998	113.639	102.287	626.165	442.544	749.707	100	DOWN_WT 518_UP_ter1-02
UMAG_00027_KIS71584	74.5113	4.64205	0.467815	9.92284	3.312e-23	2.7544e-21	1	9	10	142	130	117	1.14149	6.05181	9.38415	143.644	148.275	138.571	100	DOWN_WT 518_UP_ter1-02
UMAG_05076_KIS70004	393.234	2.07549	0.210873	9.84237	7.39493e-23	6.06684e-21	123	202	188	541	626	545	140.403	135.829	176.422	547.262	714.002	645.483	100	DOWN_WT 518_UP_ter1-02
UMAG_02775_KIS69443	433.177	3.32245	0.33772	9.83789	7.73177e-23	6.25861e-21	117	74	59	814	522	795	133.554	49.7593	55.3665	823.422	595.382	941.576	100	DOWN_WT 518_UP_ter1-02
UMAG_12118_KIS71021	96.9187	3.33744	0.340434	9.80349	1.08762e-22	8.68811e-21	12	25	23	163	141	172	13.6979	16.8106	21.5835	164.887	160.821	203.712	100	DOWN_WT 518_UP_ter1-02
UMAG_03990_KIS67939	152.622	2.59347	0.264739	9.79631	1.16769e-22	9.20652e-21	36	69	45	268	196	246	41.0937	46.3972	42.2287	271.102	223.553	291.355	100	DOWN_WT 518_UP_ter1-02
UMAG_00583_KIS72165	483.322	1.72319	0.177595	9.70289	2.93067e-22	2.25216e-20	188	337	248	803	605	611	214.6	226.607	232.727	812.295	690.05	723.651	100	DOWN_WT 518_UP_ter1-02
UMAG_05156_KIS70083	2785.6	1.56747	0.161535	9.70363	2.90961e-22	2.25216e-20	1440	1927	1363	3903	3722	3632	1643.75	1295.76	1279.06	3948.18	4245.23	4301.64	100	DOWN_WT 518_UP_ter1-02
UMAG_03909_KIS67853	106.406	2.83436	0.296676	9.55372	1.25123e-21	9.49524e-20	24	41	25	185	167	154	27.3958	27.5693	23.4604	187.141	190.477	182.393	100	DOWN_WT 518_UP_ter1-02
UMAG_12336_KIS65658	95.4905	3.68749	0.394949	9.33663	9.94527e-21	7.45404e-19	17	17	12	205	105	172	19.4053	11.4312	11.261	207.373	119.761	203.712	100	DOWN_WT 518_UP_ter1-02
UMAG_06504_KIS65647	72.2626	4.18725	0.452661	9.2503	2.23864e-20	1.65741e-18	12	9	4	118	123	127	13.6979	6.05181	3.75366	119.366	140.291	150.415	100	DOWN_WT 518_UP_ter1-02
UMAG_12281_KIS66716	64.1981	4.91334	0.532202	9.2321	2.65384e-20	1.94114e-18	2	4	8	105	135	95	2.28298	2.68969	7.50732	106.215	153.978	112.515	100	DOWN_WT 518_UP_ter1-02
UMAG_01793_KIS70628	81.9805	3.67259	0.397913	9.22962	2.71592e-20	1.9629e-18	8	17	16	151	100	160	9.13193	11.4312	15.0146	152.748	114.058	189.499	100	DOWN_WT 518_UP_ter1-02
UMAG_03412_KIS68313	182.851	2.46754	0.267962	9.20854	3.30579e-20	2.36111e-18	53	81	57	378	264	207	60.499	54.4663	53.4897	382.375	301.113	245.165	100	DOWN_WT 518_UP_ter1-02
UMAG_04309_KIS67202	55.1119	4.50549	0.502326	8.96926	2.98504e-19	2.10723e-17	5	8	3	102	99	85	5.70745	5.37938	2.81525	103.181	112.917	100.672	100	DOWN_WT 518_UP_ter1-02
UMAG_10540_KIS67365	199.33	2.79599	0.312172	8.95657	3.3493e-19	2.3372e-17	25	74	76	316	363	264	28.5373	49.7593	71.3195	319.658	414.03	312.674	100	DOWN_WT 518_UP_ter1-02
UMAG_06336_KIS70251	232.179	2.73923	0.305945	8.95335	3.44857e-19	2.37489e-17	43	61	98	354	402	333	49.0841	41.0178	91.9647	358.097	458.512	394.396	100	DOWN_WT 518_UP_ter1-02
UMAG_11984_KIS67402	135.537	2.78557	0.311157	8.9523	3.48156e-19	2.37489e-17	23	43	51	246	175	221	26.2543	28.9142	47.8592	248.847	199.601	261.746	100	DOWN_WT 518_UP_ter1-02
UMAG_12031_KIS66240	62.9106	4.78395	0.537105	8.9069	5.24774e-19	3.53989e-17	1	4	10	124	118	88	1.14149	2.68969	9.38415	125.435	134.588	104.225	100	DOWN_WT 518_UP_ter1-02
UMAG_10237_KIS71422	708.38	1.38185	0.158594	8.7131	2.95674e-18	1.97257e-16	354	576	413	1003	851	917	404.088	387.316	387.565	1014.61	970.632	1086.07	100	DOWN_WT 518_UP_ter1-02
UMAG_04085_KIS68043	72.3039	3.25148	0.37427	8.68751	3.70485e-18	2.4448e-16	8	23	17	135	115	106	9.13193	15.4657	15.9531	136.563	131.166	125.543	100	DOWN_WT 518_UP_ter1-02
UMAG_11107_KIS68287	170.467	2.41951	0.280383	8.62933	6.17143e-18	4.02868e-16	34	105	53	264	278	236	38.8107	70.6044	49.736	267.056	317.081	279.512	100	DOWN_WT 518_UP_ter1-02
UMAG_02579_KIS69230	1488.23	1.50218	0.176175	8.52667	1.50627e-17	9.72827e-16	765	1186	703	2214	2118	1641	873.24	797.494	659.706	2239.63	2415.74	1943.55	100	DOWN_WT 518_UP_ter1-02
UMAG_11610_KIS71973	597.686	1.65322	0.194645	8.49348	2.00533e-17	1.28151e-15	206	501	310	915	845	704	235.147	336.884	290.909	925.591	963.788	833.798	100	DOWN_WT 518_UP_ter1-02
UMAG_10364_KIS69062	76.2061	3.45911	0.409744	8.44212	3.11622e-17	1.97068e-15	14	23	7	161	96	124	15.9809	15.4657	6.56891	162.864	109.495	146.862	100	DOWN_WT 518_UP_ter1-02
UMAG_05074_KIS70002	69.4659	3.25397	0.385591	8.43892	3.20288e-17	2.0046e-15	15	15	14	110	111	117	17.1224	10.0863	13.1378	111.273	126.604	138.571	100	DOWN_WT 518_UP_ter1-02
UMAG_00913_KIS70996	273.539	1.80237	0.214969	8.38432	5.10208e-17	3.16068e-15	97	215	116	409	380	363	110.725	144.571	108.856	413.734	433.42	429.927	100	DOWN_WT 518_UP_ter1-02
UMAG_02314_KIS69790	184.851	2.56995	0.307624	8.3542	6.58795e-17	4.03994e-15	48	48	79	326	246	285	54.7916	32.2763	74.1348	329.773	280.582	337.546	100	DOWN_WT 518_UP_ter1-02
UMAG_02146_KIS69611	241.396	2.88474	0.348358	8.28096	1.22183e-16	7.4177e-15	25	70	103	408	352	390	28.5373	47.0696	96.6567	412.723	401.483	461.905	100	DOWN_WT 518_UP_ter1-02
UMAG_04364_KIS67261	79.0669	2.91144	0.353845	8.228	1.90358e-16	1.14422e-14	20	27	16	116	130	129	22.8298	18.1554	15.0146	117.343	148.275	152.784	100	DOWN_WT 518_UP_ter1-02
UMAG_10365_KIS69069	2584.13	1.73578	0.212913	8.15254	3.56362e-16	2.12105e-14	967	2309	982	3775	3139	3823	1103.82	1552.62	921.524	3818.7	3580.27	4527.85	100	DOWN_WT 518_UP_ter1-02
UMAG_04092_KIS68050	152.82	2.27793	0.279892	8.1386	3.99887e-16	2.35701e-14	43	75	61	281	167	241	49.0841	50.4317	57.2433	284.253	190.477	285.434	100	DOWN_WT 518_UP_ter1-02
UMAG_02300_KIS69778	4552.15	1.59249	0.19619	8.1171	4.77449e-16	2.78711e-14	2229	2838	2505	7607	4636	6355	2544.38	1908.34	2350.73	7695.05	5287.72	7526.68	100	DOWN_WT 518_UP_ter1-02
UMAG_06334_KIS70249	131.371	2.16806	0.267141	8.11577	4.82723e-16	2.79106e-14	38	82	47	222	176	186	43.3766	55.1387	44.1055	224.57	200.742	220.293	100	DOWN_WT 518_UP_ter1-02
UMAG_11087_KIS68399	571.413	1.4011	0.173822	8.06055	7.59515e-16	4.35002e-14	298	426	337	810	680	752	340.164	286.452	316.246	819.376	775.593	890.648	100	DOWN_WT 518_UP_ter1-02
UMAG_02124_KIS69589	669.027	1.85674	0.231293	8.02763	9.93754e-16	5.63839e-14	232	327	410	1055	809	975	264.826	219.882	384.75	1067.21	922.728	1154.76	100	DOWN_WT 518_UP_ter1-02
UMAG_04107_KIS67605	43.0262	4.72801	0.589589	8.01916	1.06474e-15	5.98521e-14	2	7	2	81	73	71	2.28298	4.70696	1.87683	81.9376	83.2622	84.0904	100	DOWN_WT 518_UP_ter1-02
UMAG_11777_KIS70005	74.8437	2.96775	0.373867	7.93797	2.05514e-15	1.14466e-13	18	16	22	127	113	118	20.5468	10.7588	20.6451	128.47	128.885	139.756	100	DOWN_WT 518_UP_ter1-02
UMAG_10870_KIS70588	1953.15	1.30755	0.165009	7.9241	2.29803e-15	1.2683e-13	1096	1401	1259	2815	2487	2246	1251.07	942.065	1181.46	2847.58	2836.62	2660.1	100	DOWN_WT 518_UP_ter1-02
UMAG_11720_KIS69383	1545.11	1.23108	0.156319	7.87543	3.39574e-15	1.85725e-13	807	1357	997	1904	1890	2043	921.183	912.478	935.6	1926.04	2155.69	2419.67	100	DOWN_WT 518_UP_ter1-02
UMAG_05467_KIS66473	46.4288	5.73286	0.734268	7.80759	5.8293e-15	3.15979e-13	1	4	1	95	53	99	1.14149	2.68969	0.938415	96.0996	60.4506	117.253	100	DOWN_WT 518_UP_ter1-02
UMAG_03006_KIS69026	1369.5	2.50518	0.321507	7.79199	6.59626e-15	3.54389e-13	247	369	747	2094	2219	1973	281.948	248.124	700.996	2118.24	2530.94	2336.77	100	DOWN_WT 518_UP_ter1-02
UMAG_15074_KIS70578	528.633	2.34798	0.301732	7.78166	7.15767e-15	3.81177e-13	75	338	219	770	874	741	85.6118	227.279	205.513	778.913	996.865	877.619	100	DOWN_WT 518_UP_ter1-02
UMAG_03392_KIS68293	59.8383	6.34102	0.820159	7.73146	1.06324e-14	5.61296e-13	1	2	2	152	37	134	1.14149	1.34485	1.87683	153.759	42.2014	158.706	100	DOWN_WT 518_UP_ter1-02
UMAG_05604_KIS66616	104.927	2.24496	0.290452	7.7292	1.08224e-14	5.66402e-13	26	58	43	169	158	143	29.6788	39.0005	40.3518	170.956	180.211	169.365	100	DOWN_WT 518_UP_ter1-02
UMAG_05344_KIS66345	1918.46	1.43119	0.185743	7.7052	1.3064e-14	6.77878e-13	902	1826	911	2897	2145	2551	1029.62	1227.84	854.896	2930.53	2446.54	3021.33	100	DOWN_WT 518_UP_ter1-02
UMAG_11104_KIS68267	46.5621	5.98264	0.77713	7.69838	1.37801e-14	7.08975e-13	2	3	0	94	55	99	2.28298	2.01727	0	95.088	62.7318	117.253	100	DOWN_WT 518_UP_ter1-02
UMAG_10901_KIS67457	2729.47	1.2386	0.161092	7.68879	1.48538e-14	7.57794e-13	1594	2357	1568	4085	3473	2877	1819.54	1584.9	1471.43	4132.28	3961.23	3407.44	100	DOWN_WT 518_UP_ter1-02
UMAG_11364_KIS70547	112.785	2.96778	0.38681	7.67245	1.68747e-14	8.53718e-13	20	20	44	236	154	156	22.8298	13.4485	41.2903	238.732	175.649	184.762	100	DOWN_WT 518_UP_ter1-02
UMAG_10493_KIS68131	401.486	1.60564	0.21133	7.59777	3.01276e-14	1.51161e-12	181	232	250	564	542	526	206.61	156.002	234.604	570.528	618.193	622.98	100	DOWN_WT 518_UP_ter1-02
UMAG_05724_KIS66942	111.956	2.22649	0.293618	7.58295	3.3778e-14	1.68087e-12	41	49	42	158	173	165	46.8011	32.9487	39.4134	159.829	197.32	195.421	100	DOWN_WT 518_UP_ter1-02
UMAG_02548_KIS69198	408.013	1.88592	0.249005	7.57383	3.62386e-14	1.78866e-12	146	209	229	688	418	636	166.658	140.536	214.897	695.964	476.762	753.26	100	DOWN_WT 518_UP_ter1-02
UMAG_02172_KIS69638	476.485	2.63984	0.34927	7.55816	4.08802e-14	2.00148e-12	61	138	248	822	699	705	69.6309	92.7944	232.727	831.515	797.264	834.982	100	DOWN_WT 518_UP_ter1-02
UMAG_10781_KIS70239	45.6799	3.54378	0.472344	7.50254	6.25938e-14	3.04006e-12	4	11	10	89	71	69	4.56596	7.39665	9.38415	90.0302	80.981	81.7216	100	DOWN_WT 518_UP_ter1-02
UMAG_11637_KIS72427	76.0922	8.04	1.07655	7.46831	8.12305e-14	3.91389e-12	0	2	0	167	116	130	0	1.34485	0	168.933	132.307	153.968	100	DOWN_WT 518_UP_ter1-02
UMAG_02844_KIS68855	425.251	1.4053	0.188774	7.44435	9.74245e-14	4.6572e-12	231	304	248	589	527	552	263.684	204.417	232.727	595.818	601.085	653.773	100	DOWN_WT 518_UP_ter1-02
UMAG_05153_KIS70080	1324.5	1.17051	0.157851	7.41528	1.21369e-13	5.75652e-12	701	1136	939	1965	1461	1560	800.185	763.873	881.172	1987.74	1666.38	1847.62	100	DOWN_WT 518_UP_ter1-02
UMAG_12271_KIS67473	2156.75	1.56411	0.211086	7.40984	1.26452e-13	5.95109e-12	756	2055	1090	3244	2370	3114	862.967	1381.83	1022.87	3281.55	2703.17	3688.13	100	DOWN_WT 518_UP_ter1-02
UMAG_05104_KIS70030	93.2461	2.1969	0.298961	7.34845	2.00512e-13	9.3639e-12	26	50	39	144	134	136	29.6788	33.6212	36.5982	145.667	152.837	161.075	100	DOWN_WT 518_UP_ter1-02
UMAG_01911_KIS70756	694.81	1.3706	0.186996	7.3296	2.30835e-13	1.06977e-11	340	663	349	945	970	798	388.107	445.816	327.507	955.938	1106.36	945.129	100	DOWN_WT 518_UP_ter1-02
UMAG_12305_KIS66515	694.359	2.67719	0.367363	7.28758	3.15576e-13	1.45141e-11	90	166	372	1147	1103	1000	102.734	111.622	349.09	1160.28	1258.06	1184.37	100	DOWN_WT 518_UP_ter1-02
UMAG_01171_KIS71271	664.409	1.21928	0.167448	7.28154	3.30039e-13	1.48968e-11	341	595	435	941	729	849	389.248	400.092	408.211	951.892	831.481	1005.53	100	DOWN_WT 518_UP_ter1-02
UMAG_04105_KIS67603	36.3691	4.4168	0.606525	7.28214	3.28572e-13	1.48968e-11	2	3	6	68	60	60	2.28298	2.01727	5.63049	68.7871	68.4347	71.0623	100	DOWN_WT 518_UP_ter1-02
UMAG_11172_KIS72316	220.849	1.97199	0.270839	7.28104	3.31257e-13	1.48968e-11	58	168	94	347	252	354	66.2065	112.967	88.211	351.016	287.426	419.268	100	DOWN_WT 518_UP_ter1-02
UMAG_00196_KIS71761	405.096	1.46385	0.202884	7.21524	5.38399e-13	2.4034e-11	175	379	203	581	479	550	199.761	254.848	190.498	587.725	546.337	651.404	100	DOWN_WT 518_UP_ter1-02
UMAG_05272_KIS66272	609.399	1.83793	0.255361	7.19736	6.13891e-13	2.72039e-11	151	451	343	1032	665	892	172.365	303.263	321.876	1043.95	758.484	1056.46	100	DOWN_WT 518_UP_ter1-02
UMAG_00629_KIS72214	35.9067	4.54645	0.63527	7.15672	8.2633e-13	3.63525e-11	2	3	5	87	54	48	2.28298	2.01727	4.69208	88.007	61.5912	56.8498	100	DOWN_WT 518_UP_ter1-02
UMAG_00911_KIS70993	703.68	1.38681	0.194461	7.13154	9.92507e-13	4.3349e-11	329	548	452	1098	712	955	375.55	368.488	424.164	1110.71	812.092	1131.08	100	DOWN_WT 518_UP_ter1-02
UMAG_02135_KIS69600	40.0426	3.77942	0.53442	7.072	1.52721e-12	6.62264e-11	2	9	8	63	63	75	2.28298	6.05181	7.50732	63.7292	71.8564	88.8279	100	DOWN_WT 518_UP_ter1-02
UMAG_00503_KIS72081	127.379	2.23574	0.316824	7.05673	1.70467e-12	7.28805e-11	32	49	69	194	182	191	36.5277	32.9487	64.7506	196.246	207.585	226.215	100	DOWN_WT 518_UP_ter1-02
UMAG_05689_KIS66904	503.008	2.42942	0.344233	7.05749	1.69535e-12	7.28805e-11	128	116	266	915	548	839	146.111	78.0011	249.618	925.591	625.037	993.688	100	DOWN_WT 518_UP_ter1-02
UMAG_01791_KIS70626	193.559	2.08909	0.296842	7.03771	1.95429e-12	8.29687e-11	71	92	84	314	185	347	81.0458	61.8629	78.8269	317.635	211.007	410.977	100	DOWN_WT 518_UP_ter1-02
UMAG_15081_KIS68068	287.303	1.48024	0.210632	7.0276	2.10121e-12	8.85864e-11	130	197	186	382	387	372	148.394	132.467	174.545	386.422	441.404	440.586	100	DOWN_WT 518_UP_ter1-02
UMAG_03888_KIS67830	59.3316	3.35652	0.478033	7.02152	2.19471e-12	9.15782e-11	4	27	8	102	83	108	4.56596	18.1554	7.50732	103.181	94.668	127.912	100	DOWN_WT 518_UP_ter1-02
UMAG_11065_KIS68291	45.2272	6.70357	0.954784	7.02103	2.20234e-12	9.15782e-11	0	2	1	117	47	82	0	1.34485	0.938415	118.354	53.6072	97.1185	100	DOWN_WT 518_UP_ter1-02
UMAG_00700_KIS72292	1768.5	1.19237	0.170259	7.00326	2.50077e-12	1.03204e-10	1118	1497	1011	2285	2243	2119	1276.19	1006.62	948.738	2311.45	2558.32	2509.68	100	DOWN_WT 518_UP_ter1-02
UMAG_10390_KIS68602	892.611	1.04674	0.149483	7.00241	2.51592e-12	1.03204e-10	518	847	625	1233	1014	1017	591.292	569.542	586.509	1247.27	1156.55	1204.51	100	DOWN_WT 518_UP_ter1-02
UMAG_03274_KIS68706	42.5976	3.42264	0.49209	6.95532	3.51773e-12	1.4333e-10	4	16	6	78	68	66	4.56596	10.7588	5.63049	78.9028	77.5593	78.1685	100	DOWN_WT 518_UP_ter1-02
UMAG_06489_KIS65650	263.144	1.46425	0.210597	6.95286	3.57948e-12	1.44874e-10	130	193	152	403	363	284	148.394	129.778	142.639	407.665	414.03	336.362	100	DOWN_WT 518_UP_ter1-02
UMAG_01805_KIS70640	261.317	2.09595	0.30228	6.9338	4.09697e-12	1.6472e-10	86	90	149	473	303	376	98.1682	60.5181	139.824	478.475	345.595	445.324	100	DOWN_WT 518_UP_ter1-02
UMAG_01498_KIS70325	6925.61	-0.985478	0.142513	-6.91502	4.67796e-12	1.86841e-10	8307	12475	10378	4345	4349	3874	9482.36	8388.48	9738.87	4395.29	4960.37	4588.26	100	UP_WT 518_DOWN_ter1-02
UMAG_02161_KIS69626	729.298	2.3231	0.337503	6.8832	5.85232e-12	2.32219e-10	104	298	436	1219	958	1116	118.715	200.382	409.149	1233.11	1092.67	1321.76	100	DOWN_WT 518_UP_ter1-02
UMAG_11181_KIS66611	85.5669	2.56788	0.374307	6.86034	6.86973e-12	2.70819e-10	15	38	33	181	89	131	17.1224	25.5521	30.9677	183.095	101.511	155.153	100	DOWN_WT 518_UP_ter1-02
UMAG_10215_KIS66407	875.144	1.94531	0.284645	6.83416	8.24865e-12	3.23081e-10	263	359	577	1332	992	1426	300.212	241.4	541.465	1347.42	1131.45	1688.91	100	DOWN_WT 518_UP_ter1-02
UMAG_05528_KIS66534	32.7271	5.25569	0.772219	6.80596	1.00376e-11	3.90629e-10	0	5	1	55	49	68	0	3.36212	0.938415	55.6366	55.8883	80.5373	100	DOWN_WT 518_UP_ter1-02
UMAG_05259_KIS66259	360.802	1.66934	0.245823	6.7908	1.11515e-11	4.31213e-10	149	184	240	527	447	509	170.082	123.726	225.22	533.1	509.838	602.845	100	DOWN_WT 518_UP_ter1-02
UMAG_04414_KIS67313	1010.89	1.11666	0.164598	6.78421	1.16724e-11	4.48499e-10	591	1009	598	1472	1146	1144	674.621	678.475	561.172	1489.04	1307.1	1354.92	100	DOWN_WT 518_UP_ter1-02
UMAG_10002_KIS71573	248.55	1.56373	0.23174	6.74776	1.50143e-11	5.73283e-10	133	165	123	344	297	360	151.818	110.95	115.425	347.982	338.752	426.374	100	DOWN_WT 518_UP_ter1-02
UMAG_04926_KIS67053	4334.06	1.43006	0.212109	6.74208	1.56137e-11	5.92443e-10	1719	2823	3387	5986	5721	5391	1962.22	1898.25	3178.41	6055.29	6525.25	6384.95	100	DOWN_WT 518_UP_ter1-02
UMAG_05591_KIS66602	74.3588	2.81945	0.41961	6.71921	1.82708e-11	6.88956e-10	16	17	28	112	87	150	18.2639	11.4312	26.2756	113.296	99.2303	177.656	100	DOWN_WT 518_UP_ter1-02
UMAG_10131_KIS69841	89.4524	2.23708	0.335079	6.67628	2.45086e-11	9.18469e-10	28	32	44	144	131	124	31.9617	21.5175	41.2903	145.667	149.416	146.862	100	DOWN_WT 518_UP_ter1-02
UMAG_02701_KIS69365	149.548	1.97162	0.295764	6.66619	2.62521e-11	9.71809e-10	62	107	42	263	211	176	70.7724	71.9493	39.4134	266.044	240.662	208.449	100	DOWN_WT 518_UP_ter1-02
UMAG_04060_KIS68019	384.813	4.84706	0.727047	6.66677	2.61495e-11	9.71809e-10	13	14	57	775	517	724	14.8394	9.41392	53.4897	783.971	589.679	857.485	100	DOWN_WT 518_UP_ter1-02
UMAG_03152_KIS68580	420.353	1.37844	0.20726	6.65077	2.9157e-11	1.0728e-09	221	281	278	593	481	567	252.269	188.951	260.879	599.864	548.618	671.539	100	DOWN_WT 518_UP_ter1-02
UMAG_02642_KIS69299	168.489	1.81124	0.272527	6.6461	3.00967e-11	1.10071e-09	54	102	100	258	270	184	61.6405	68.5872	93.8415	260.986	307.956	217.924	100	DOWN_WT 518_UP_ter1-02
UMAG_00984_KIS71073	1372.52	1.08929	0.164173	6.63503	3.24436e-11	1.17943e-09	801	1125	1027	1830	1739	1491	914.334	756.476	963.752	1851.18	1983.47	1765.9	100	DOWN_WT 518_UP_ter1-02
UMAG_10242_KIS71439	30.4398	5.10753	0.770786	6.62639	3.43995e-11	1.24309e-09	0	3	3	72	37	53	0	2.01727	2.81525	72.8334	42.2014	62.7717	100	DOWN_WT 518_UP_ter1-02
UMAG_00254_KIS71824	29.9144	8.50465	1.28744	6.60588	3.9517e-11	1.41957e-09	0	0	0	77	33	54	0	0	0	77.8913	37.6391	63.9561	100	DOWN_WT 518_UP_ter1-02
UMAG_00657_KIS72243	469.419	1.50744	0.228246	6.60447	3.98952e-11	1.42473e-09	185	332	318	734	476	674	211.176	223.244	298.416	742.496	542.915	798.267	100	DOWN_WT 518_UP_ter1-02
UMAG_02151_KIS69616	504.439	1.2363	0.187579	6.59084	4.37333e-11	1.55266e-09	281	374	353	720	631	570	320.759	251.486	331.26	728.334	719.705	675.092	100	DOWN_WT 518_UP_ter1-02
UMAG_03414_KIS68315	30.8179	3.83612	0.582779	6.58247	4.62706e-11	1.63319e-09	3	7	4	54	55	47	3.42447	4.70696	3.75366	54.625	62.7318	55.6655	100	DOWN_WT 518_UP_ter1-02
UMAG_11078_KIS68332	492.572	1.44997	0.220723	6.5692	5.05856e-11	1.77517e-09	227	344	322	717	764	478	259.118	231.314	302.17	725.299	871.402	566.13	100	DOWN_WT 518_UP_ter1-02
UMAG_00300_KIS71872	666.772	-1.11965	0.170597	-6.56312	5.26952e-11	1.83858e-09	770	1429	958	366	385	382	878.948	960.893	899.002	370.236	439.123	452.43	100	UP_WT 518_DOWN_ter1-02
UMAG_01753_KIS70587	1521.13	1.78825	0.272627	6.55931	5.40584e-11	1.87536e-09	478	699	1102	2525	1739	2144	545.633	470.024	1034.13	2554.23	1983.47	2539.29	100	DOWN_WT 518_UP_ter1-02
UMAG_06508_KIS70887	29.0545	4.61278	0.704017	6.55208	5.67396e-11	1.95719e-09	2	5	1	65	51	37	2.28298	3.36212	0.938415	65.7524	58.1695	43.8218	100	DOWN_WT 518_UP_ter1-02
UMAG_03994_KIS67945	640.945	1.56958	0.240003	6.53984	6.15843e-11	2.11231e-09	287	349	435	1004	674	921	327.608	234.676	408.211	1015.62	768.75	1090.81	100	DOWN_WT 518_UP_ter1-02
UMAG_01515_KIS70345	907.848	1.21199	0.185985	6.51659	7.1926e-11	2.43986e-09	495	664	674	1324	1022	1096	565.038	446.489	632.492	1339.33	1165.67	1298.07	100	DOWN_WT 518_UP_ter1-02
UMAG_05923_KIS66187	537.601	1.54039	0.236381	6.51656	7.19378e-11	2.43986e-09	167	501	315	878	606	695	190.629	336.884	295.601	888.163	691.19	823.138	100	DOWN_WT 518_UP_ter1-02
UMAG_06507_KIS70886	370.848	1.2223	0.18772	6.51132	7.4493e-11	2.51248e-09	188	315	257	485	438	479	214.6	211.813	241.173	490.614	499.573	567.314	100	DOWN_WT 518_UP_ter1-02
UMAG_03751_KIS68171	32.6283	5.7175	0.878363	6.50926	7.55206e-11	2.51915e-09	2	0	2	49	83	40	2.28298	0	1.87683	49.5672	94.668	47.3749	100	DOWN_WT 518_UP_ter1-02
UMAG_06098_KIS66006	2403.29	1.13455	0.174282	6.50986	7.52224e-11	2.51915e-09	1161	2099	1892	3211	2631	3089	1325.27	1411.42	1775.48	3248.17	3000.86	3658.52	100	DOWN_WT 518_UP_ter1-02
UMAG_05431_KIS66437	373.179	1.18414	0.182589	6.48529	8.8561e-11	2.938e-09	209	346	227	483	480	438	238.572	232.658	213.02	488.591	547.477	518.755	100	DOWN_WT 518_UP_ter1-02
UMAG_11271_KIS71146	11122.9	1.14342	0.176691	6.4713	9.71639e-11	3.20588e-09	5716	8567	9071	15123	13936	12451	6524.76	5760.65	8512.36	15298	15895.1	14746.6	100	DOWN_WT 518_UP_ter1-02
UMAG_06464_KIS65760	26.4292	4.85004	0.757334	6.40409	1.51264e-10	4.96392e-09	2	2	2	57	39	43	2.28298	1.34485	1.87683	57.6598	44.4825	50.928	100	DOWN_WT 518_UP_ter1-02
UMAG_02213_KIS69682	664.124	1.0742	0.168773	6.36477	1.9558e-10	6.3837e-09	380	679	418	910	723	808	433.766	456.575	392.257	920.533	824.638	956.972	100	DOWN_WT 518_UP_ter1-02
UMAG_10557_KIS66315	33.158	4.52903	0.712085	6.36024	2.01441e-10	6.53982e-09	2	8	0	76	65	34	2.28298	5.37938	0	76.8797	74.1376	40.2686	100	DOWN_WT 518_UP_ter1-02
UMAG_03034_KIS69055	246.649	1.54244	0.242583	6.35838	2.03893e-10	6.58424e-09	84	187	166	359	291	344	95.8852	125.743	155.777	363.155	331.908	407.424	100	DOWN_WT 518_UP_ter1-02
UMAG_06335_KIS70250	26.6599	4.64859	0.731572	6.35425	2.09447e-10	6.72778e-09	2	3	2	61	34	45	2.28298	2.01727	1.87683	61.7061	38.7797	53.2967	100	DOWN_WT 518_UP_ter1-02
UMAG_01431_KIS71538	861.229	-1.16289	0.18311	-6.35076	2.14252e-10	6.81008e-09	1203	1736	1100	571	415	459	1373.21	1167.33	1032.26	577.609	473.34	543.627	100	UP_WT 518_DOWN_ter1-02
UMAG_10910_KIS67487	383.68	1.25679	0.197873	6.3515	2.1322e-10	6.81008e-09	188	351	243	566	398	504	214.6	236.02	228.035	572.551	453.95	596.923	100	DOWN_WT 518_UP_ter1-02
UMAG_10665_KIS68201	327.354	1.58481	0.249789	6.34458	2.23027e-10	7.05206e-09	128	182	238	476	445	408	146.111	122.381	223.343	481.51	507.557	483.224	100	DOWN_WT 518_UP_ter1-02
UMAG_12302_KIS66296	30.8922	3.76296	0.59548	6.3192	2.62921e-10	8.27044e-09	3	9	3	69	49	40	3.42447	6.05181	2.81525	69.7987	55.8883	47.3749	100	DOWN_WT 518_UP_ter1-02
UMAG_02955_KIS68976	6572.26	-1.53378	0.243067	-6.31011	2.78834e-10	8.72579e-09	5993	19491	9977	3224	3617	2311	6840.95	13106.2	9362.57	3261.32	4125.47	2737.08	100	UP_WT 518_DOWN_ter1-02
UMAG_04388_KIS67288	254.052	-1.60983	0.255569	-6.299	2.9958e-10	9.32692e-09	300	527	481	118	141	81	342.447	354.367	451.378	119.366	160.821	95.9341	100	UP_WT 518_DOWN_ter1-02
UMAG_05080_KIS70008	72.8317	2.25878	0.358834	6.29478	3.07833e-10	9.53498e-09	30	32	22	132	89	106	34.2447	21.5175	20.6451	133.528	101.511	125.543	100	DOWN_WT 518_UP_ter1-02
UMAG_05911_KIS66172	1191.73	1.21166	0.193289	6.26864	3.64215e-10	1.12241e-08	757	924	717	1701	1240	1568	864.108	621.319	672.844	1720.69	1414.32	1857.09	100	DOWN_WT 518_UP_ter1-02
UMAG_12287_KIS66829	23.2014	8.13803	1.29899	6.26488	3.73117e-10	1.14404e-08	0	0	0	57	31	39	0	0	0	57.6598	35.3579	46.1905	100	DOWN_WT 518_UP_ter1-02
UMAG_05037_KIS67170	393.307	1.20288	0.192673	6.24313	4.28898e-10	1.30846e-08	229	312	261	574	498	418	261.401	209.796	244.926	580.644	568.008	495.067	100	DOWN_WT 518_UP_ter1-02
UMAG_04400_KIS67301	2150.34	1.32932	0.213308	6.23191	4.60789e-10	1.39872e-08	782	2098	1457	2946	2322	3042	892.646	1410.74	1367.27	2980.1	2648.42	3602.86	100	DOWN_WT 518_UP_ter1-02
UMAG_05310_KIS66310	39.2016	7.92792	1.27414	6.22218	4.90284e-10	1.48085e-08	0	1	0	93	38	82	0	0.672423	0	94.0765	43.342	97.1185	100	DOWN_WT 518_UP_ter1-02
UMAG_03013_KIS69034	5985.13	-1.0031	0.161888	-6.19627	5.7816e-10	1.73763e-08	7090	9979	9756	3890	3617	3286	8093.17	6710.11	9155.18	3935.03	4125.47	3891.85	100	UP_WT 518_DOWN_ter1-02
UMAG_01992_KIS70845	4425.35	-1.51064	0.244747	-6.17224	6.73304e-10	2.01361e-08	6304	12382	4403	1992	2350	1860	7195.96	8325.94	4131.84	2015.06	2680.36	2202.93	100	UP_WT 518_DOWN_ter1-02
UMAG_02527_KIS69176	1730.37	1.19383	0.194007	6.15356	7.57645e-10	2.25474e-08	788	1384	1415	2362	1941	2213	899.495	930.634	1327.86	2389.34	2213.86	2621.01	100	DOWN_WT 518_UP_ter1-02
UMAG_03168_KIS68596	36.6506	3.86501	0.628439	6.15018	7.73966e-10	2.29207e-08	4	12	1	75	77	36	4.56596	8.06908	0.938415	75.8681	87.8245	42.6374	100	DOWN_WT 518_UP_ter1-02
UMAG_02717_KIS69382	197.202	-1.46787	0.238707	-6.14926	7.78469e-10	2.29422e-08	241	465	299	89	86	107	275.099	312.677	280.586	90.0302	98.0897	126.728	100	UP_WT 518_DOWN_ter1-02
UMAG_01943_KIS70792	115.896	2.21484	0.360603	6.14204	8.1469e-10	2.38937e-08	22	60	61	214	115	190	25.1128	40.3454	57.2433	216.477	131.166	225.031	100	DOWN_WT 518_UP_ter1-02
UMAG_04278_KIS67783	546.652	1.16968	0.190755	6.13183	8.68716e-10	2.53557e-08	256	559	362	718	753	580	292.222	375.884	339.706	726.311	858.855	686.936	100	DOWN_WT 518_UP_ter1-02
UMAG_11022_KIS66125	2339.84	1.01696	0.167034	6.08831	1.14107e-09	3.31457e-08	1190	2307	1846	2812	2664	2967	1358.37	1551.28	1732.31	2844.55	3038.5	3514.03	100	DOWN_WT 518_UP_ter1-02
UMAG_11105_KIS68268	28.2289	5.65132	0.929239	6.08166	1.18945e-09	3.43863e-08	0	4	0	63	29	59	0	2.68969	0	63.7292	33.0768	69.8779	100	DOWN_WT 518_UP_ter1-02
UMAG_02212_KIS69681	1284.47	1.48822	0.244879	6.07738	1.22165e-09	3.51501e-08	465	1032	852	1826	1180	2102	530.793	693.941	799.53	1847.14	1345.88	2489.55	100	DOWN_WT 518_UP_ter1-02
UMAG_01778_KIS70613	26.8395	5.12081	0.846558	6.04898	1.4577e-09	4.17438e-08	2	1	2	81	35	29	2.28298	0.672423	1.87683	81.9376	39.9202	34.3468	100	DOWN_WT 518_UP_ter1-02
UMAG_10945_KIS71553	206.733	1.87802	0.311468	6.02958	1.64391e-09	4.68553e-08	83	127	91	355	165	361	94.7437	85.3977	85.3958	359.109	188.195	427.558	100	DOWN_WT 518_UP_ter1-02
UMAG_00291_KIS71863	499.52	1.13525	0.188399	6.02581	1.68267e-09	4.77359e-08	270	396	388	677	599	583	308.203	266.28	364.105	684.836	683.206	690.489	100	DOWN_WT 518_UP_ter1-02
UMAG_00753_KIS72348	8663.71	1.20378	0.200216	6.0124	1.82793e-09	5.16155e-08	4537	6329	6716	11997	12489	8329	5178.94	4255.77	6302.4	12135.9	14244.7	9864.63	100	DOWN_WT 518_UP_ter1-02
UMAG_04106_KIS67604	24.991	5.46556	0.91086	6.00044	1.96781e-09	5.53082e-08	0	4	0	48	45	40	0	2.68969	0	48.5556	51.326	47.3749	100	DOWN_WT 518_UP_ter1-02
UMAG_06042_KIS65953	71.8647	2.31549	0.386902	5.98469	2.16805e-09	6.06554e-08	27	20	31	119	95	109	30.8203	13.4485	29.0909	120.377	108.355	129.097	100	DOWN_WT 518_UP_ter1-02
UMAG_01362_KIS71468	307.544	1.48102	0.24757	5.98225	2.2008e-09	6.12894e-08	117	253	194	389	334	494	133.554	170.123	182.053	393.503	380.953	585.08	100	DOWN_WT 518_UP_ter1-02
UMAG_05380_KIS66386	705.237	-1.0392	0.174332	-5.96105	2.50622e-09	6.9476e-08	881	1493	892	494	371	390	1005.65	1003.93	837.066	499.718	423.154	461.905	100	UP_WT 518_DOWN_ter1-02
UMAG_12240_KIS68130	455.1	1.65826	0.278578	5.95258	2.63942e-09	7.28359e-08	155	355	256	414	726	699	176.931	238.71	240.234	418.792	828.06	827.876	100	DOWN_WT 518_UP_ter1-02
UMAG_05785_KIS67003	2810.1	0.911069	0.153205	5.94673	2.73544e-09	7.51442e-08	1883	2695	2018	3988	3085	2915	2149.43	1812.18	1893.72	4034.16	3518.68	3452.44	100	DOWN_WT 518_UP_ter1-02
UMAG_11339_KIS71537	6739.12	-1.09525	0.184378	-5.94022	2.84632e-09	7.7838e-08	10109	12475	8116	4183	3913	3543	11539.3	8388.48	7616.18	4231.42	4463.08	4196.23	100	UP_WT 518_DOWN_ter1-02
UMAG_03593_KIS68507	2109.23	-1.44304	0.242994	-5.93859	2.87485e-09	7.82656e-08	2291	3533	4541	901	1166	981	2615.16	2375.67	4261.34	911.429	1329.91	1161.87	100	UP_WT 518_DOWN_ter1-02
UMAG_02794_KIS69463	357.845	1.17167	0.19733	5.93762	2.89187e-09	7.83775e-08	172	329	258	514	464	370	196.336	221.227	242.111	519.949	529.228	438.218	100	DOWN_WT 518_UP_ter1-02
UMAG_03548_KIS68461	575.303	1.19764	0.201752	5.9362	2.91696e-09	7.87062e-08	370	509	303	718	715	727	422.352	342.263	284.34	726.311	815.513	861.038	100	DOWN_WT 518_UP_ter1-02
UMAG_11575_KIS66450	211.513	1.7679	0.297983	5.9329	2.97627e-09	7.9951e-08	51	199	100	290	312	282	58.216	133.812	93.8415	293.357	355.86	333.993	100	DOWN_WT 518_UP_ter1-02
UMAG_01136_KIS71231	39.3461	2.72199	0.460201	5.91479	3.32294e-09	8.88702e-08	9	18	9	67	52	66	10.2734	12.1036	8.44574	67.7755	59.3101	78.1685	100	DOWN_WT 518_UP_ter1-02
UMAG_01063_KIS71153	1518.91	1.17914	0.200145	5.89145	3.8282e-09	1.01934e-07	893	1027	1155	1975	2001	1722	1019.35	690.578	1083.87	1997.86	2282.3	2039.49	100	DOWN_WT 518_UP_ter1-02
UMAG_00238_KIS71806	299.29	1.31936	0.225279	5.85655	4.72581e-09	1.25286e-07	159	200	212	377	394	380	181.497	134.485	198.944	381.364	449.388	450.061	100	DOWN_WT 518_UP_ter1-02
UMAG_03296_KIS68728	64.5995	2.76501	0.473918	5.83436	5.39971e-09	1.42529e-07	8	39	14	105	64	135	9.13193	26.2245	13.1378	106.215	72.997	159.89	100	DOWN_WT 518_UP_ter1-02
UMAG_02423_KIS69909	23.8685	4.50576	0.773272	5.82688	5.64738e-09	1.48421e-07	2	4	1	49	25	50	2.28298	2.68969	0.938415	49.5672	28.5144	59.2186	100	DOWN_WT 518_UP_ter1-02
UMAG_05872_KIS66132	249.342	-1.29824	0.222837	-5.82596	5.67869e-09	1.486e-07	322	447	422	146	136	109	367.56	300.573	396.011	147.69	155.119	129.097	100	UP_WT 518_DOWN_ter1-02
UMAG_11497_KIS68911	2161.01	0.938866	0.161509	5.81308	6.13327e-09	1.59807e-07	1517	2038	1433	2757	2452	2477	1731.64	1370.4	1344.75	2788.91	2796.7	2933.69	100	DOWN_WT 518_UP_ter1-02
UMAG_10419_KIS67766	3416.98	1.08784	0.187605	5.79854	6.68934e-09	1.73551e-07	2122	3707	1752	4610	3977	4005	2422.24	2492.67	1644.1	4663.36	4536.08	4743.41	100	DOWN_WT 518_UP_ter1-02
UMAG_06370_KIS65667	17.3217	7.71513	1.33086	5.79709	6.74742e-09	1.74313e-07	0	0	0	37	23	34	0	0	0	37.4283	26.2333	40.2686	100	DOWN_WT 518_UP_ter1-02
UMAG_05252_KIS66252	75.3378	2.16598	0.374016	5.79115	6.99063e-09	1.79831e-07	23	57	18	120	98	116	26.2543	38.3281	16.8915	121.389	111.777	137.387	100	DOWN_WT 518_UP_ter1-02
UMAG_03124_KIS68550	280.876	-1.29439	0.22399	-5.77878	7.52424e-09	1.91931e-07	424	566	355	166	139	136	483.992	380.591	333.137	167.921	158.54	161.075	100	UP_WT 518_DOWN_ter1-02
UMAG_11818_KIS70305	1704.59	1.04626	0.18103	5.77948	7.49309e-09	1.91931e-07	1121	1410	1184	2473	1726	2042	1279.61	948.117	1111.08	2501.62	1968.64	2418.49	100	DOWN_WT 518_UP_ter1-02
UMAG_01634_KIS70458	6552.84	-1.26132	0.218517	-5.77215	7.82657e-09	1.97158e-07	7209	16982	8626	3676	4280	2511	8229.01	11419.1	8094.77	3718.55	4881.67	2973.96	100	UP_WT 518_DOWN_ter1-02
UMAG_03580_KIS68494	818.204	1.22027	0.211368	5.77322	7.7771e-09	1.97158e-07	411	582	655	1092	898	1102	469.153	391.35	614.662	1104.64	1024.24	1305.18	100	DOWN_WT 518_UP_ter1-02
UMAG_15001_KIS69017	1808.51	-1.36887	0.23713	-5.77266	7.80287e-09	1.97158e-07	2478	3294	2961	742	1228	741	2828.61	2214.96	2778.65	750.589	1400.63	877.619	100	UP_WT 518_DOWN_ter1-02
UMAG_02169_KIS69635	265.447	1.38531	0.240256	5.766	8.11766e-09	2.03646e-07	103	212	192	364	295	378	117.574	142.554	180.176	368.213	336.47	447.693	100	DOWN_WT 518_UP_ter1-02
UMAG_10239_KIS71427	1198.74	-1.16161	0.201495	-5.76496	8.16779e-09	2.0406e-07	1233	3038	1619	709	750	549	1407.46	2042.82	1519.29	717.207	855.433	650.22	100	UP_WT 518_DOWN_ter1-02
UMAG_04815_KIS66752	54.5313	2.67846	0.46468	5.7641	8.20956e-09	2.04263e-07	22	16	10	116	82	60	25.1128	10.7588	9.38415	117.343	93.5274	71.0623	100	DOWN_WT 518_UP_ter1-02
UMAG_00384_KIS71959	607.204	1.40658	0.24602	5.71734	1.08203e-08	2.67033e-07	384	368	335	1018	618	767	438.332	247.452	314.369	1029.78	704.877	908.413	100	DOWN_WT 518_UP_ter1-02
UMAG_10657_KIS68772	101.627	2.78442	0.486994	5.71756	1.08063e-08	2.67033e-07	10	20	56	193	118	171	11.4149	13.4485	52.5512	195.234	134.588	202.528	100	DOWN_WT 518_UP_ter1-02
UMAG_03628_KIS68542	1282.78	-0.955091	0.167366	-5.70659	1.15265e-08	2.82375e-07	1487	2227	2007	903	688	777	1697.4	1497.49	1883.4	913.452	784.718	920.257	100	UP_WT 518_DOWN_ter1-02
UMAG_05773_KIS66991	844.107	-1.11964	0.196206	-5.70646	1.1535e-08	2.82375e-07	1066	1874	1056	453	561	421	1216.83	1260.12	990.966	458.243	639.864	498.62	100	UP_WT 518_DOWN_ter1-02
UMAG_06222_KIS65844	27.4249	6.58467	1.15993	5.67678	1.37254e-08	3.34646e-07	0	2	0	74	38	38	0	1.34485	0	74.8565	43.342	45.0061	100	DOWN_WT 518_UP_ter1-02
UMAG_01665_KIS70492	227.338	1.22123	0.215722	5.66112	1.50386e-08	3.65197e-07	113	198	157	342	247	276	128.988	133.14	147.331	345.959	281.723	326.887	100	DOWN_WT 518_UP_ter1-02
UMAG_03264_KIS68692	3933.22	-0.933904	0.165339	-5.64842	1.61926e-08	3.91655e-07	3859	7614	6357	2721	2200	2404	4405.01	5119.83	5965.5	2752.5	2509.27	2847.23	100	UP_WT 518_DOWN_ter1-02
UMAG_01886_KIS70731	3023.31	0.865875	0.153505	5.64069	1.69365e-08	4.08023e-07	1658	3154	2571	3705	3466	3388	1892.59	2120.82	2412.66	3747.88	3953.24	4012.65	100	DOWN_WT 518_UP_ter1-02
UMAG_12048_KIS65743	1178.65	-0.968292	0.171767	-5.63724	1.72801e-08	4.14654e-07	1498	2480	1388	815	665	683	1709.95	1667.61	1302.52	824.434	758.484	808.926	100	UP_WT 518_DOWN_ter1-02
UMAG_03669_KIS68089	2728.83	0.916868	0.162746	5.63375	1.76334e-08	4.21465e-07	1908	2431	1981	3645	2941	3090	2177.96	1634.66	1859	3687.19	3354.44	3659.71	100	DOWN_WT 518_UP_ter1-02
UMAG_11944_KIS69117	672.404	1.49455	0.26533	5.63281	1.77297e-08	4.22106e-07	254	774	260	958	895	836	289.939	520.455	243.988	969.089	1020.82	990.135	100	DOWN_WT 518_UP_ter1-02
UMAG_03493_KIS68402	1420.6	-0.857234	0.152295	-5.62878	1.81485e-08	4.30389e-07	1610	2649	1996	967	983	787	1837.8	1781.25	1873.08	978.193	1121.19	932.101	100	UP_WT 518_DOWN_ter1-02
UMAG_03139_KIS68566	68.1021	2.32809	0.414064	5.62253	1.88178e-08	4.44526e-07	14	27	36	142	71	98	15.9809	18.1554	33.7829	143.644	80.981	116.068	100	DOWN_WT 518_UP_ter1-02
UMAG_04189_KIS67688	772.489	1.27664	0.227237	5.6181	1.93064e-08	4.54298e-07	345	736	495	1194	675	1101	393.814	494.903	464.515	1207.82	769.89	1303.99	100	DOWN_WT 518_UP_ter1-02
UMAG_04695_KIS66633	25.4664	3.64541	0.64927	5.61463	1.96984e-08	4.61733e-07	3	6	4	44	28	55	3.42447	4.03454	3.75366	44.5093	31.9362	65.1404	100	DOWN_WT 518_UP_ter1-02
UMAG_04097_KIS67595	20.7027	5.14812	0.917742	5.60955	2.02851e-08	4.73658e-07	1	3	0	44	37	29	1.14149	2.01727	0	44.5093	42.2014	34.3468	100	DOWN_WT 518_UP_ter1-02
UMAG_03588_KIS68502	1103.49	-1.04933	0.187199	-5.6054	2.0777e-08	4.83284e-07	1214	2685	1355	672	615	656	1385.77	1805.46	1271.55	679.778	701.455	776.948	100	UP_WT 518_DOWN_ter1-02
UMAG_04523_KIS67424	183.425	1.50029	0.267924	5.59969	2.14731e-08	4.9757e-07	105	117	96	215	273	239	119.857	78.6735	90.0878	217.489	311.378	283.065	100	DOWN_WT 518_UP_ter1-02
UMAG_03513_KIS68424	629.118	1.68044	0.300514	5.59188	2.24623e-08	5.18511e-07	193	292	513	942	804	850	220.308	196.348	481.407	952.904	917.025	1006.72	100	DOWN_WT 518_UP_ter1-02
UMAG_12017_KIS66834	778.88	1.00139	0.179533	5.57779	2.43596e-08	5.60178e-07	455	844	500	1021	1031	767	519.378	567.525	469.208	1032.82	1175.94	908.413	100	DOWN_WT 518_UP_ter1-02
UMAG_05437_KIS66446	914.001	1.27449	0.228655	5.57387	2.49149e-08	5.70786e-07	384	940	567	1516	826	1187	438.332	632.078	532.081	1533.55	942.117	1405.85	100	DOWN_WT 518_UP_ter1-02
UMAG_04101_KIS67599	21.5422	5.6089	1.00658	5.57222	2.51511e-08	5.74031e-07	1	2	0	30	43	40	1.14149	1.34485	0	30.3472	49.0449	47.3749	100	DOWN_WT 518_UP_ter1-02
UMAG_11776_KIS70001	66.8326	2.75241	0.494125	5.57027	2.54341e-08	5.78316e-07	14	11	31	119	64	131	15.9809	7.39665	29.0909	120.377	72.997	155.153	100	DOWN_WT 518_UP_ter1-02
UMAG_10801_KIS70339	797.928	1.85786	0.334339	5.55682	2.74731e-08	6.22349e-07	220	303	619	1324	840	1228	251.128	203.744	580.879	1339.33	958.085	1454.41	100	DOWN_WT 518_UP_ter1-02
UMAG_11183_KIS66627	36.9882	3.39719	0.613378	5.53849	3.05091e-08	6.88552e-07	1	17	6	69	79	37	1.14149	11.4312	5.63049	69.7987	90.1057	43.8218	100	DOWN_WT 518_UP_ter1-02
UMAG_02118_KIS69583	257.671	1.18242	0.213611	5.53539	3.10531e-08	6.98235e-07	142	220	174	366	267	336	162.092	147.933	163.284	370.236	304.534	397.949	100	DOWN_WT 518_UP_ter1-02
UMAG_04922_KIS67049	4433.29	1.30154	0.23518	5.53422	3.12617e-08	7.0033e-07	2505	2385	3427	6250	5757	5093	2859.43	1603.73	3215.95	6322.34	6566.31	6032.01	100	DOWN_WT 518_UP_ter1-02
UMAG_11825_KIS72067	554.158	-1.03635	0.18732	-5.5325	3.15691e-08	7.04617e-07	589	1194	809	326	369	287	672.338	802.873	759.178	329.773	420.873	339.915	100	UP_WT 518_DOWN_ter1-02
UMAG_04370_KIS67267	47.1734	2.2567	0.409448	5.51157	3.55638e-08	7.89689e-07	18	22	15	79	60	72	20.5468	14.7933	14.0762	79.9144	68.4347	85.2748	100	DOWN_WT 518_UP_ter1-02
UMAG_06467_KIS65763	50.5569	2.19267	0.397857	5.51119	3.56407e-08	7.89689e-07	19	23	19	93	74	59	21.6883	15.4657	17.8299	94.0765	84.4028	69.8779	100	DOWN_WT 518_UP_ter1-02
UMAG_02238_KIS69711	79.3648	1.88975	0.34294	5.51044	3.5793e-08	7.90179e-07	27	37	49	122	108	108	30.8203	24.8797	45.9823	123.412	123.182	127.912	100	DOWN_WT 518_UP_ter1-02
UMAG_03177_KIS68607	148.686	2.29409	0.416545	5.50743	3.64119e-08	8.0093e-07	18	61	95	267	245	162	20.5468	41.0178	89.1494	270.09	279.442	191.868	100	DOWN_WT 518_UP_ter1-02
UMAG_04703_KIS66641	870.556	1.15408	0.209838	5.49987	3.80082e-08	8.33024e-07	517	745	564	1207	1293	766	590.151	500.955	529.266	1220.97	1474.77	907.229	100	DOWN_WT 518_UP_ter1-02
UMAG_02721_KIS69387	380.553	1.22354	0.222864	5.49006	4.01806e-08	8.7747e-07	217	253	286	514	447	479	247.703	170.123	268.387	519.949	509.838	567.314	100	DOWN_WT 518_UP_ter1-02
UMAG_01554_KIS70384	309.979	1.15394	0.21023	5.48897	4.04279e-08	8.79706e-07	144	302	222	444	325	392	164.375	203.072	208.328	449.139	370.688	464.274	100	DOWN_WT 518_UP_ter1-02
UMAG_11693_KIS70425	249.535	1.32473	0.241424	5.48713	4.08509e-08	8.85735e-07	107	194	186	377	257	334	122.14	130.45	174.545	381.364	293.129	395.58	100	DOWN_WT 518_UP_ter1-02
UMAG_05271_KIS66271	383.781	1.19713	0.218386	5.48173	4.21186e-08	9.09971e-07	182	341	279	519	382	543	207.751	229.296	261.818	525.007	435.701	643.114	100	DOWN_WT 518_UP_ter1-02
UMAG_10527_KIS67335	690.338	-1.00187	0.183414	-5.46234	4.6991e-08	1.01164e-06	893	1455	815	453	383	409	1019.35	978.376	764.808	458.243	436.841	484.408	100	UP_WT 518_DOWN_ter1-02
UMAG_05208_KIS70136	820.642	1.01445	0.185906	5.4568	4.8479e-08	1.03999e-06	521	818	518	1180	797	1005	594.717	550.042	486.099	1193.66	909.041	1190.29	100	DOWN_WT 518_UP_ter1-02
UMAG_00450_KIS72028	935.928	0.912993	0.168029	5.43354	5.52465e-08	1.18099e-06	556	937	728	1218	935	1156	634.669	630.06	683.166	1232.1	1066.44	1369.13	100	DOWN_WT 518_UP_ter1-02
UMAG_10413_KIS67745	22.0564	4.16305	0.766481	5.43138	5.59203e-08	1.1912e-06	3	4	1	51	21	42	3.42447	2.68969	0.938415	51.5903	23.9521	49.7436	100	DOWN_WT 518_UP_ter1-02
UMAG_00347_KIS71920	828.229	1.14485	0.210862	5.42942	5.6539e-08	1.20017e-06	479	603	636	1247	817	1036	546.774	405.471	596.832	1261.43	931.852	1227.01	100	DOWN_WT 518_UP_ter1-02
UMAG_11157_KIS67031	2348.65	0.83896	0.154896	5.41629	6.08499e-08	1.28718e-06	1584	2205	1880	3116	2712	2357	1808.12	1482.69	1764.22	3152.07	3093.25	2791.56	100	DOWN_WT 518_UP_ter1-02
UMAG_11344_KIS71918	564.11	0.888216	0.164086	5.41311	6.1941e-08	1.30571e-06	336	573	446	744	655	589	383.541	385.298	418.533	752.612	747.079	697.595	100	DOWN_WT 518_UP_ter1-02
UMAG_00350_KIS71923	4169.1	-0.710791	0.131409	-5.40899	6.33809e-08	1.33144e-06	4678	7346	5593	3139	2712	2717	5339.89	4939.62	5248.56	3175.33	3093.25	3217.94	100	UP_WT 518_DOWN_ter1-02
UMAG_04348_KIS67244	126.763	1.54644	0.286296	5.40154	6.60699e-08	1.38314e-06	71	83	62	202	136	174	81.0458	55.8111	58.1817	204.338	155.119	206.081	100	DOWN_WT 518_UP_ter1-02
UMAG_10372_KIS69082	1289.26	-1.03655	0.19203	-5.39785	6.74429e-08	1.40703e-06	1764	2401	1676	760	893	631	2013.59	1614.49	1572.78	768.797	1018.54	747.339	100	UP_WT 518_DOWN_ter1-02
UMAG_05137_KIS70062	10558.1	-0.997699	0.184891	-5.39615	6.80873e-08	1.41561e-06	12843	24911	11507	6958	6477	5668	14660.2	16750.7	10798.3	7038.54	7387.52	6713.02	100	UP_WT 518_DOWN_ter1-02
UMAG_04934_KIS67066	990.506	-1.02545	0.19007	-5.39513	6.84757e-08	1.41882e-06	1423	1842	1197	679	534	558	1624.34	1238.6	1123.28	686.859	609.069	660.879	100	UP_WT 518_DOWN_ter1-02
UMAG_03083_KIS69105	3745.57	0.882629	0.163785	5.38893	7.08767e-08	1.46358e-06	2404	3302	3133	4795	4556	3818	2744.14	2220.34	2940.05	4850.5	5196.47	4521.93	100	DOWN_WT 518_UP_ter1-02
UMAG_02469_KIS69957	1449.73	-1.15244	0.214124	-5.38212	7.36121e-08	1.51491e-06	1887	3090	1884	896	994	556	2153.99	2077.79	1767.97	906.371	1133.73	658.511	100	UP_WT 518_DOWN_ter1-02
UMAG_12096_KIS69637	1528.88	1.75031	0.325467	5.37785	7.53812e-08	1.54608e-06	506	528	1247	2210	2157	2005	577.594	355.039	1170.2	2235.58	2460.23	2374.67	100	DOWN_WT 518_UP_ter1-02
UMAG_01725_KIS70557	195.462	1.60442	0.298835	5.36892	7.92102e-08	1.61371e-06	90	191	62	277	289	231	102.734	128.433	58.1817	280.206	329.627	273.59	100	DOWN_WT 518_UP_ter1-02
UMAG_06078_KIS65988	786.753	1.06285	0.197963	5.36893	7.92054e-08	1.61371e-06	410	802	554	988	774	1107	468.011	539.283	519.882	999.436	882.807	1311.1	100	DOWN_WT 518_UP_ter1-02
UMAG_02769_KIS69437	387.85	1.59001	0.296229	5.36752	7.98284e-08	1.62086e-06	123	249	290	474	695	401	140.403	167.433	272.14	479.486	792.702	474.933	100	DOWN_WT 518_UP_ter1-02
UMAG_03115_KIS69144	31.4067	3.13229	0.584537	5.35859	8.38758e-08	1.69737e-06	6	15	2	48	48	56	6.84894	10.0863	1.87683	48.5556	54.7477	66.3248	100	DOWN_WT 518_UP_ter1-02
UMAG_04712_KIS66651	363.91	1.01579	0.190218	5.34016	9.28649e-08	1.87303e-06	195	370	267	500	380	441	222.591	248.797	250.557	505.787	433.42	522.308	100	DOWN_WT 518_UP_ter1-02
UMAG_00647_KIS72232	539.943	1.55427	0.291251	5.33655	9.47307e-08	1.90434e-06	151	630	239	829	684	676	172.365	423.627	224.281	838.596	780.155	800.635	100	DOWN_WT 518_UP_ter1-02
UMAG_02208_KIS69677	1825.12	0.78594	0.14735	5.33385	9.61518e-08	1.92653e-06	1120	2024	1470	2080	2159	1997	1278.47	1360.98	1379.47	2104.08	2462.51	2365.19	100	DOWN_WT 518_UP_ter1-02
UMAG_06154_KIS65773	478.455	-1.23389	0.231484	-5.33034	9.80296e-08	1.95769e-06	550	1261	573	276	214	282	627.82	847.925	537.712	279.195	244.084	333.993	100	UP_WT 518_DOWN_ter1-02
UMAG_10183_KIS70073	666.28	1.09337	0.205634	5.31707	1.05454e-07	2.09904e-06	424	484	499	878	875	704	483.992	325.453	468.269	888.163	998.006	833.798	100	DOWN_WT 518_UP_ter1-02
UMAG_02114_KIS69579	170.71	1.32877	0.25004	5.31424	1.07101e-07	2.12487e-06	84	174	83	243	223	197	95.8852	117.002	77.8884	245.813	254.349	233.321	100	DOWN_WT 518_UP_ter1-02
UMAG_01656_KIS70482	2913.03	1.00661	0.189456	5.31318	1.07728e-07	2.13035e-06	1484	3415	1935	3604	2978	3909	1693.97	2296.32	1815.83	3645.72	3396.64	4629.71	100	DOWN_WT 518_UP_ter1-02
UMAG_03443_KIS68347	189.843	1.41024	0.266167	5.29833	1.16866e-07	2.30354e-06	74	161	126	336	238	183	84.4703	108.26	118.24	339.889	271.458	216.74	100	DOWN_WT 518_UP_ter1-02
UMAG_00386_KIS71961	325.107	1.57656	0.297679	5.29619	1.18246e-07	2.32321e-06	95	197	265	476	377	464	108.442	132.467	248.68	481.51	429.998	549.548	100	DOWN_WT 518_UP_ter1-02
UMAG_04805_KIS66742	57.3343	1.89131	0.357203	5.29476	1.19171e-07	2.33383e-06	19	37	28	91	75	79	21.6883	24.8797	26.2756	92.0533	85.5433	93.5654	100	DOWN_WT 518_UP_ter1-02
UMAG_04291_KIS67797	1145.53	-0.955614	0.180671	-5.28924	1.22825e-07	2.39766e-06	1597	2092	1392	802	665	648	1822.96	1406.71	1306.27	811.283	758.484	767.473	100	UP_WT 518_DOWN_ter1-02
UMAG_00866_KIS70941	600.751	0.998363	0.1888	5.28793	1.23712e-07	2.40722e-06	354	497	496	838	695	642	404.088	334.194	465.454	847.7	792.702	760.367	100	DOWN_WT 518_UP_ter1-02
UMAG_00169_KIS71731	877.09	0.900215	0.170271	5.28697	1.2436e-07	2.4121e-06	537	815	720	1029	1090	964	612.981	548.025	675.659	1040.91	1243.23	1141.73	100	DOWN_WT 518_UP_ter1-02
UMAG_04268_KIS67775	3891.88	0.944027	0.178725	5.28201	1.27773e-07	2.47041e-06	2213	3425	3365	4537	5097	4189	2526.12	2303.05	3157.77	4589.52	5813.53	4961.33	100	DOWN_WT 518_UP_ter1-02
UMAG_05325_KIS66324	3228.21	1.35073	0.255754	5.28136	1.28229e-07	2.47135e-06	1914	2837	1453	5321	2604	4695	2184.81	1907.66	1363.52	5382.59	2970.07	5560.63	100	DOWN_WT 518_UP_ter1-02
UMAG_03737_KIS68156	2694.73	0.862633	0.163436	5.27812	1.30518e-07	2.50752e-06	1503	2650	2386	3288	3231	2888	1715.66	1781.92	2239.06	3326.06	3685.21	3420.47	100	DOWN_WT 518_UP_ter1-02
UMAG_02154_KIS69619	1491.82	-1.11846	0.212018	-5.27531	1.32533e-07	2.5382e-06	1728	3862	1660	845	799	893	1972.5	2596.9	1557.77	854.781	911.322	1057.64	100	UP_WT 518_DOWN_ter1-02
UMAG_04357_KIS67253	27.0616	3.14569	0.597041	5.26881	1.37315e-07	2.62038e-06	2	13	5	52	43	38	2.28298	8.7415	4.69208	52.6019	49.0449	45.0061	100	DOWN_WT 518_UP_ter1-02
UMAG_05351_KIS66353	1821.58	-0.910178	0.172765	-5.26831	1.37687e-07	2.62038e-06	1961	3071	3016	1184	1146	1090	2238.46	2065.01	2830.26	1197.7	1307.1	1290.97	100	UP_WT 518_DOWN_ter1-02
UMAG_05932_KIS66196	19.4332	4.44307	0.843476	5.26757	1.38243e-07	2.62273e-06	2	4	0	44	36	22	2.28298	2.68969	0	44.5093	41.0608	26.0562	100	DOWN_WT 518_UP_ter1-02
UMAG_03662_KIS68081	3618.68	-0.860541	0.163685	-5.2573	1.46183e-07	2.76472e-06	4370	5792	5455	2457	2399	2101	4988.31	3894.67	5119.05	2485.44	2736.25	2488.37	100	UP_WT 518_DOWN_ter1-02
UMAG_04499_KIS67399	100.681	1.6111	0.306862	5.25024	1.51898e-07	2.86389e-06	51	61	54	175	108	130	58.216	41.0178	50.6744	177.026	123.182	153.968	100	DOWN_WT 518_UP_ter1-02
UMAG_04071_KIS68031	105.376	1.57797	0.301194	5.23904	1.61411e-07	3.03383e-06	32	92	63	157	142	130	36.5277	61.8629	59.1201	158.817	161.962	153.968	100	DOWN_WT 518_UP_ter1-02
UMAG_03881_KIS67824	471.329	4.20169	0.802291	5.23711	1.63113e-07	3.05636e-06	91	41	16	831	1019	573	103.876	27.5693	15.0146	840.619	1162.25	678.645	100	DOWN_WT 518_UP_ter1-02
UMAG_02150_KIS69615	469.058	0.924292	0.176549	5.23532	1.64701e-07	3.07661e-06	278	515	327	579	587	497	317.334	346.298	306.862	585.702	669.519	588.633	100	DOWN_WT 518_UP_ter1-02
UMAG_03734_KIS68153	7095.49	-0.825686	0.157853	-5.23072	1.68848e-07	3.14306e-06	7287	15753	8850	5108	4657	4119	8318.04	10592.7	8304.97	5167.12	5311.67	4878.43	100	UP_WT 518_DOWN_ter1-02
UMAG_04971_KIS67103	56.1427	2.08521	0.398684	5.23024	1.69293e-07	3.14306e-06	13	44	20	91	72	84	14.8394	29.5866	18.7683	92.0533	82.1216	99.4872	100	DOWN_WT 518_UP_ter1-02
UMAG_04592_KIS67495	1493.57	0.913812	0.174966	5.22278	1.76252e-07	3.26228e-06	1003	1265	1187	1994	1787	1517	1144.92	850.615	1113.9	2017.08	2038.21	1796.69	100	DOWN_WT 518_UP_ter1-02
UMAG_04038_KIS67995	25.2536	3.1091	0.59695	5.20831	1.90571e-07	3.51658e-06	5	8	5	57	29	38	5.70745	5.37938	4.69208	57.6598	33.0768	45.0061	100	DOWN_WT 518_UP_ter1-02
UMAG_00723_KIS72315	874.485	4.63857	0.891236	5.20465	1.94362e-07	3.57566e-06	28	25	164	1518	1637	1386	31.9617	16.8106	153.9	1535.57	1867.13	1641.54	100	DOWN_WT 518_UP_ter1-02
UMAG_03460_KIS68366	664.357	1.15629	0.222483	5.19721	2.02302e-07	3.71051e-06	362	457	549	790	878	802	413.22	307.297	515.19	799.144	1001.43	949.866	100	DOWN_WT 518_UP_ter1-02
UMAG_00455_KIS72033	1260.04	1.28861	0.248018	5.19562	2.04038e-07	3.71987e-06	828	686	844	1927	1372	1560	945.154	461.282	792.022	1949.3	1564.87	1847.62	100	DOWN_WT 518_UP_ter1-02
UMAG_05152_KIS70079	2396.88	0.878555	0.16908	5.1961	2.03511e-07	3.71987e-06	1664	2316	1717	3322	2322	2790	1899.44	1557.33	1611.26	3360.45	2648.42	3304.4	100	DOWN_WT 518_UP_ter1-02
UMAG_00395_KIS71970	13.7917	7.38802	1.42749	5.17555	2.27245e-07	4.12725e-06	0	0	0	40	8	28	0	0	0	40.463	9.12462	33.1624	100	DOWN_WT 518_UP_ter1-02
UMAG_11978_KIS67381	92.3314	1.66011	0.320786	5.17514	2.27743e-07	4.12725e-06	43	47	57	151	122	108	49.0841	31.6039	53.4897	152.748	139.151	127.912	100	DOWN_WT 518_UP_ter1-02
UMAG_05358_KIS66360	233.482	1.19928	0.232071	5.16772	2.3697e-07	4.28168e-06	148	198	132	314	325	242	168.941	133.14	123.871	317.635	370.688	286.618	100	DOWN_WT 518_UP_ter1-02
UMAG_12058_KIS68824	98.5293	2.86177	0.554043	5.16525	2.40121e-07	4.32574e-06	5	57	28	126	266	76	5.70745	38.3281	26.2756	127.458	303.394	90.0123	100	DOWN_WT 518_UP_ter1-02
UMAG_10393_KIS68609	887.201	-0.814533	0.157794	-5.16201	2.44316e-07	4.38828e-06	1062	1715	1096	653	563	529	1212.26	1153.21	1028.5	660.558	642.145	626.533	100	UP_WT 518_DOWN_ter1-02
UMAG_01612_KIS70436	1626.11	0.957184	0.185461	5.16111	2.4549e-07	4.39636e-06	873	1429	1449	2052	1773	1977	996.521	960.893	1359.76	2075.75	2022.24	2341.5	100	DOWN_WT 518_UP_ter1-02
UMAG_00656_KIS72242	347.762	1.19347	0.231382	5.158	2.496e-07	4.45684e-06	148	285	292	489	452	373	168.941	191.641	274.017	494.66	515.541	441.771	100	DOWN_WT 518_UP_ter1-02
UMAG_00240_KIS71809	2072.42	-1.03948	0.202262	-5.13926	2.75816e-07	4.9105e-06	2939	4327	2239	1464	1050	1174	3354.84	2909.57	2101.11	1480.95	1197.61	1390.45	100	UP_WT 518_DOWN_ter1-02
UMAG_04358_KIS67254	17.6658	4.22093	0.821447	5.1384	2.77081e-07	4.9186e-06	3	2	1	36	29	26	3.42447	1.34485	0.938415	36.4167	33.0768	30.7937	100	DOWN_WT 518_UP_ter1-02
UMAG_06371_KIS65668	326.056	1.38242	0.269298	5.13344	2.845e-07	5.03556e-06	174	259	181	438	283	547	198.619	174.158	169.853	443.07	322.784	647.851	100	DOWN_WT 518_UP_ter1-02
UMAG_00652_KIS72238	3931.49	-0.971177	0.189374	-5.12837	2.92268e-07	5.14576e-06	5364	7779	4548	2926	1950	2350	6122.96	5230.78	4267.91	2959.87	2224.13	2783.27	100	UP_WT 518_DOWN_ter1-02
UMAG_06367_KIS65664	333.091	1.07727	0.210065	5.12827	2.92421e-07	5.14576e-06	151	332	262	416	419	387	172.365	223.244	245.865	420.815	477.902	458.352	100	DOWN_WT 518_UP_ter1-02
UMAG_02162_KIS69627	19.7518	3.51617	0.685973	5.12582	2.9625e-07	5.19807e-06	2	5	4	39	32	28	2.28298	3.36212	3.75366	39.4514	36.4985	33.1624	100	DOWN_WT 518_UP_ter1-02
UMAG_00628_KIS72213	17.5926	5.29706	1.03551	5.11539	3.13091e-07	5.47773e-06	0	1	2	36	21	36	0	0.672423	1.87683	36.4167	23.9521	42.6374	100	DOWN_WT 518_UP_ter1-02
UMAG_12032_KIS66241	29.972	3.18527	0.624507	5.10045	3.38855e-07	5.91147e-06	2	5	13	45	45	55	2.28298	3.36212	12.1994	45.5209	51.326	65.1404	100	DOWN_WT 518_UP_ter1-02
UMAG_01830_KIS70670	185.284	1.23337	0.242072	5.09505	3.4865e-07	6.06491e-06	85	156	138	223	234	243	97.0267	104.898	129.501	225.581	266.895	287.802	100	DOWN_WT 518_UP_ter1-02
UMAG_00424_KIS72001	1203.33	1.35172	0.265565	5.08999	3.58091e-07	6.21134e-06	753	892	612	1688	994	1980	859.543	599.801	574.31	1707.54	1133.73	2345.06	100	DOWN_WT 518_UP_ter1-02
UMAG_05995_KIS65906	114.377	1.37927	0.271354	5.0829	3.71714e-07	6.42928e-06	63	84	67	166	131	150	71.9139	56.4835	62.8738	167.921	149.416	177.656	100	DOWN_WT 518_UP_ter1-02
UMAG_03169_KIS68598	1105.74	1.74366	0.343997	5.06881	4.00318e-07	6.90434e-06	478	1029	306	1378	937	2235	545.633	691.923	287.155	1393.95	1068.72	2647.07	100	DOWN_WT 518_UP_ter1-02
UMAG_02079_KIS69541	1243.21	-1.57226	0.310349	-5.0661	4.06058e-07	6.98351e-06	1038	4350	1568	600	700	399	1184.87	2925.04	1471.43	606.945	798.405	472.564	100	UP_WT 518_DOWN_ter1-02
UMAG_02139_KIS69604	183.869	1.92376	0.379918	5.06362	4.11363e-07	7.05475e-06	82	155	34	319	188	284	93.6022	104.226	31.9061	322.692	214.429	336.362	100	DOWN_WT 518_UP_ter1-02
UMAG_04109_KIS67607	16.7586	6.69543	1.32268	5.06201	4.14859e-07	7.09466e-06	0	1	0	31	31	28	0	0.672423	0	31.3588	35.3579	33.1624	100	DOWN_WT 518_UP_ter1-02
UMAG_04724_KIS66663	482.881	0.954678	0.188638	5.06089	4.17297e-07	7.11633e-06	251	480	401	644	512	571	286.514	322.763	376.304	651.454	583.976	676.276	100	DOWN_WT 518_UP_ter1-02
UMAG_03852_KIS68271	869.16	0.851175	0.168316	5.05702	4.25859e-07	7.24199e-06	623	895	584	1106	968	955	711.149	601.819	548.034	1118.8	1104.08	1131.08	100	DOWN_WT 518_UP_ter1-02
UMAG_03356_KIS68790	23879.8	0.788222	0.155896	5.05607	4.27975e-07	7.25764e-06	17595	22332	18588	29429	27382	25105	20084.5	15016.6	17443.3	29769.6	31231.3	29733.7	100	DOWN_WT 518_UP_ter1-02
UMAG_02206_KIS69675	23.1763	3.10522	0.614276	5.05508	4.30214e-07	7.27529e-06	3	9	5	50	34	30	3.42447	6.05181	4.69208	50.5787	38.7797	35.5312	100	DOWN_WT 518_UP_ter1-02
UMAG_00823_KIS72424	107.464	1.42619	0.282183	5.05412	4.3237e-07	7.28126e-06	56	70	69	156	141	127	63.9235	47.0696	64.7506	157.806	160.821	150.415	100	DOWN_WT 518_UP_ter1-02
UMAG_01928_KIS70776	265.069	1.44714	0.286344	5.05386	4.32966e-07	7.28126e-06	84	205	205	413	262	378	95.8852	137.847	192.375	417.78	298.831	447.693	100	DOWN_WT 518_UP_ter1-02
UMAG_04305_KIS67811	33.3422	2.67732	0.531274	5.03943	4.66915e-07	7.8305e-06	8	9	13	54	36	65	9.13193	6.05181	12.1994	54.625	41.0608	76.9842	100	DOWN_WT 518_UP_ter1-02
UMAG_01533_KIS70364	814.131	1.09188	0.217112	5.02912	4.92741e-07	8.24086e-06	384	723	677	1193	1097	732	438.332	486.162	635.307	1206.81	1251.21	866.96	100	DOWN_WT 518_UP_ter1-02
UMAG_01233_KIS71333	7236.09	0.895042	0.178141	5.02433	5.0518e-07	8.42569e-06	5298	6242	5264	8676	9174	7592	6047.62	4197.26	4939.82	8776.42	10463.7	8991.75	100	DOWN_WT 518_UP_ter1-02
UMAG_00672_KIS72262	4907.78	-0.925505	0.184733	-5.00997	5.4439e-07	9.04397e-06	5227	8951	7784	2893	3634	2605	5966.57	6018.86	7304.62	2926.49	4144.86	3085.29	100	UP_WT 518_DOWN_ter1-02
UMAG_10606_KIS69464	782.146	1.01678	0.202964	5.00967	5.4523e-07	9.04397e-06	364	899	565	1030	792	1011	415.503	604.508	530.204	1041.92	903.338	1197.4	100	DOWN_WT 518_UP_ter1-02
UMAG_01227_KIS71327	413.62	-0.945614	0.188927	-5.00519	5.58068e-07	9.23169e-06	478	893	519	271	270	225	545.633	600.474	487.037	274.137	307.956	266.484	100	UP_WT 518_DOWN_ter1-02
UMAG_03170_KIS68599	1462.04	-0.858846	0.171801	-4.99907	5.7607e-07	9.50359e-06	1930	2661	1772	1014	982	820	2203.08	1789.32	1662.87	1025.74	1120.05	971.185	100	UP_WT 518_DOWN_ter1-02
UMAG_03575_KIS68489	401.327	-0.913094	0.182935	-4.99135	5.99589e-07	9.8584e-06	428	747	620	271	249	234	488.558	502.3	581.817	274.137	284.004	277.143	100	UP_WT 518_DOWN_ter1-02
UMAG_10077_KIS69705	217.954	1.28676	0.257819	4.99095	6.00825e-07	9.8584e-06	75	210	162	314	268	258	85.6118	141.209	152.023	317.635	305.675	305.568	100	DOWN_WT 518_UP_ter1-02
UMAG_05057_KIS67191	425.523	1.04008	0.208505	4.9883	6.09129e-07	9.96772e-06	200	390	367	572	482	498	228.298	262.245	344.398	578.621	549.759	589.817	100	DOWN_WT 518_UP_ter1-02
UMAG_02972_KIS68993	722.21	1.00947	0.202514	4.98467	6.20682e-07	1.01295e-05	365	681	600	898	733	972	416.644	457.92	563.049	908.394	836.044	1151.21	100	DOWN_WT 518_UP_ter1-02
UMAG_01566_KIS70397	481.226	0.956531	0.192295	4.97428	6.54905e-07	1.06593e-05	310	444	352	617	483	616	353.862	298.556	330.322	624.142	550.899	729.573	100	DOWN_WT 518_UP_ter1-02
UMAG_06190_KIS65810	22.4386	3.56229	0.716928	4.96883	6.73596e-07	1.09342e-05	1	10	2	33	47	32	1.14149	6.72423	1.87683	33.382	53.6072	37.8999	100	DOWN_WT 518_UP_ter1-02
UMAG_06255_KIS65879	19.2369	3.51924	0.708603	4.96645	6.81901e-07	1.10395e-05	2	7	2	34	29	33	2.28298	4.70696	1.87683	34.3935	33.0768	39.0843	100	DOWN_WT 518_UP_ter1-02
UMAG_05326_KIS66325	876.683	0.801057	0.161432	4.96219	6.97014e-07	1.12542e-05	504	941	756	1107	953	959	575.311	632.75	709.442	1119.81	1086.97	1135.81	100	DOWN_WT 518_UP_ter1-02
UMAG_05795_KIS67013	134.226	1.54454	0.311467	4.95893	7.08832e-07	1.14146e-05	75	105	53	168	227	144	85.6118	70.6044	49.736	169.945	258.911	170.55	100	DOWN_WT 518_UP_ter1-02
UMAG_05200_KIS70128	1169.17	-0.867561	0.1752	-4.95182	7.3523e-07	1.18084e-05	1490	2261	1397	890	643	717	1700.82	1520.35	1310.97	900.302	733.392	849.195	100	UP_WT 518_DOWN_ter1-02
UMAG_01641_KIS70466	555.561	0.842445	0.170526	4.94027	7.80155e-07	1.24969e-05	351	557	446	656	615	654	400.663	374.54	418.533	663.593	701.455	774.579	100	DOWN_WT 518_UP_ter1-02
UMAG_04612_KIS67517	1111.34	-0.769193	0.155908	-4.93364	8.07128e-07	1.28949e-05	1173	2041	1589	864	655	713	1338.97	1372.42	1491.14	874.001	747.079	844.457	100	UP_WT 518_DOWN_ter1-02
UMAG_04095_KIS67593	26.531	2.80577	0.56891	4.93184	8.14579e-07	1.29733e-05	4	10	9	49	30	47	4.56596	6.72423	8.44574	49.5672	34.2173	55.6655	100	DOWN_WT 518_UP_ter1-02
UMAG_05393_KIS66400	693.836	1.23407	0.250246	4.93143	8.16307e-07	1.29733e-05	439	448	470	834	709	1070	501.114	301.246	441.055	843.653	808.67	1267.28	100	DOWN_WT 518_UP_ter1-02
UMAG_02802_KIS69471	799.519	1.01653	0.20707	4.9091	9.1496e-07	1.45032e-05	430	691	673	978	810	1095	490.841	464.644	631.553	989.32	923.868	1296.89	100	DOWN_WT 518_UP_ter1-02
UMAG_11702_KIS69799	652.706	-1.23758	0.252376	-4.90372	9.40409e-07	1.48678e-05	672	1012	1388	360	348	342	767.082	680.492	1302.52	364.167	396.921	405.055	100	UP_WT 518_DOWN_ter1-02
UMAG_03025_KIS69046	1434.86	0.842367	0.17183	4.90233	9.47073e-07	1.49342e-05	1066	1329	1038	1788	1692	1508	1216.83	893.65	974.075	1808.7	1929.86	1786.03	100	DOWN_WT 518_UP_ter1-02
UMAG_00876_KIS70953	9371.87	0.901339	0.184053	4.89716	9.72328e-07	1.52928e-05	5612	11722	5667	12214	9504	11339	6406.05	7882.14	5318	12355.4	10840.1	13429.6	100	DOWN_WT 518_UP_ter1-02
UMAG_02553_KIS69203	1104.31	-0.814447	0.166354	-4.89586	9.78761e-07	1.53425e-05	1303	2154	1373	790	783	599	1487.36	1448.4	1288.44	799.144	893.073	709.439	100	UP_WT 518_DOWN_ter1-02
UMAG_04104_KIS67602	23.8212	3.44636	0.703985	4.8955	9.80545e-07	1.53425e-05	0	11	4	50	39	31	0	7.39665	3.75366	50.5787	44.4825	36.7155	100	DOWN_WT 518_UP_ter1-02
UMAG_10104_KIS71989	1150.41	1.03811	0.212129	4.89376	9.89267e-07	1.54392e-05	466	1213	971	1527	1310	1355	531.935	815.649	911.201	1544.67	1494.16	1604.82	100	DOWN_WT 518_UP_ter1-02
UMAG_06090_KIS66000	2245.96	-0.870075	0.177947	-4.88952	1.01081e-06	1.5735e-05	2587	5055	2512	1547	1324	1428	2953.04	3399.1	2357.3	1564.91	1510.13	1691.28	100	UP_WT 518_DOWN_ter1-02
UMAG_01711_KIS70543	143.366	1.22308	0.250171	4.88898	1.01359e-06	1.57379e-05	63	144	94	193	176	175	71.9139	96.8289	88.211	195.234	200.742	207.265	100	DOWN_WT 518_UP_ter1-02
UMAG_11750_KIS67219	6303.52	0.754645	0.154955	4.8701	1.11543e-06	1.72749e-05	4496	7238	4343	7444	7522	6448	5132.14	4867	4075.54	7530.16	8579.43	7636.83	100	DOWN_WT 518_UP_ter1-02
UMAG_11585_KIS67002	1325.22	0.898267	0.184644	4.86486	1.14539e-06	1.76938e-05	933	1226	947	1806	1260	1612	1065.01	824.391	888.679	1826.9	1437.13	1909.21	100	DOWN_WT 518_UP_ter1-02
UMAG_03761_KIS68181	636.352	-1.20852	0.248485	-4.86356	1.15294e-06	1.77652e-05	697	959	1305	354	320	363	795.619	644.854	1224.63	358.097	364.985	429.927	100	UP_WT 518_DOWN_ter1-02
UMAG_03471_KIS68377	1342.3	-0.778942	0.160265	-4.86033	1.17189e-06	1.80116e-05	1585	2678	1575	931	867	874	1809.26	1800.75	1478	941.776	988.881	1035.14	100	UP_WT 518_DOWN_ter1-02
UMAG_04429_KIS67329	2781.77	0.764458	0.157465	4.85479	1.20514e-06	1.84758e-05	2040	2727	2157	3323	3306	2847	2328.64	1833.7	2024.16	3361.46	3770.75	3371.91	100	DOWN_WT 518_UP_ter1-02
UMAG_03481_KIS68387	154.169	1.3857	0.285701	4.85018	1.23351e-06	1.88631e-05	66	130	99	231	139	234	75.3384	87.415	92.9031	233.674	158.54	277.143	100	DOWN_WT 518_UP_ter1-02
UMAG_04503_KIS67403	14.7169	4.60964	0.951432	4.84495	1.26644e-06	1.9318e-05	1	2	1	31	22	24	1.14149	1.34485	0.938415	31.3588	25.0927	28.4249	100	DOWN_WT 518_UP_ter1-02
UMAG_02478_KIS69966	1124.31	-0.787571	0.162627	-4.84281	1.28017e-06	1.94785e-05	1394	2047	1390	814	773	649	1591.24	1376.45	1304.4	823.422	881.667	768.657	100	UP_WT 518_DOWN_ter1-02
UMAG_03102_KIS69128	1887.79	-0.768553	0.158854	-4.83812	1.31073e-06	1.98936e-05	2334	3578	2203	1362	1195	1223	2664.24	2405.93	2067.33	1377.76	1362.99	1448.49	100	UP_WT 518_DOWN_ter1-02
UMAG_05974_KIS66239	2302.94	0.91546	0.189476	4.83154	1.35483e-06	2.05117e-05	1416	1914	2009	2567	2867	2670	1616.35	1287.02	1885.28	2596.71	3270.04	3162.27	100	DOWN_WT 518_UP_ter1-02
UMAG_06193_KIS65813	5270.15	-1.06805	0.221479	-4.82236	1.41868e-06	2.14249e-05	7249	12565	4993	3268	3033	2910	8274.67	8449	4685.51	3305.83	3459.37	3446.52	100	UP_WT 518_DOWN_ter1-02
UMAG_10394_KIS68613	512.51	1.00947	0.209665	4.81466	1.47452e-06	2.21633e-05	337	551	283	736	625	504	384.682	370.505	265.571	744.519	712.861	596.923	100	DOWN_WT 518_UP_ter1-02
UMAG_12299_KIS70003	43.0228	2.15866	0.448355	4.81461	1.47487e-06	2.21633e-05	13	23	18	60	85	45	14.8394	15.4657	16.8915	60.6945	96.9491	53.2967	100	DOWN_WT 518_UP_ter1-02
UMAG_06164_KIS65784	1080.07	-0.958124	0.199112	-4.81198	1.4944e-06	2.24013e-05	1241	2612	1177	719	652	618	1416.59	1756.37	1104.51	727.322	743.657	731.942	100	UP_WT 518_DOWN_ter1-02
UMAG_02592_KIS69244	3834.53	0.92223	0.191748	4.8096	1.51231e-06	2.26138e-05	2568	2938	3242	4817	4689	4084	2931.35	1975.58	3042.34	4872.76	5348.17	4836.97	100	DOWN_WT 518_UP_ter1-02
UMAG_03654_KIS68071	3204.82	-0.924636	0.192305	-4.80818	1.52312e-06	2.27195e-05	3779	7398	3522	1998	2215	1763	4313.69	4974.59	3305.1	2021.13	2526.38	2088.05	100	UP_WT 518_DOWN_ter1-02
UMAG_11969_KIS67847	783.835	-0.91032	0.1894	-4.80632	1.53731e-06	2.28751e-05	748	1587	1223	487	460	521	853.835	1067.14	1147.68	492.637	524.666	617.058	100	UP_WT 518_DOWN_ter1-02
UMAG_05363_KIS66368	1228.57	-0.81477	0.169832	-4.79752	1.60642e-06	2.3845e-05	1604	2206	1477	844	800	764	1830.95	1483.37	1386.04	853.769	912.462	904.86	100	UP_WT 518_DOWN_ter1-02
UMAG_04655_KIS67559	555.095	0.944971	0.197317	4.78911	1.67524e-06	2.48059e-05	291	507	496	680	649	645	332.174	340.918	465.454	687.871	740.235	763.92	100	DOWN_WT 518_UP_ter1-02
UMAG_10637_KIS69152	63.6829	1.99732	0.417299	4.78631	1.69879e-06	2.50933e-05	12	54	27	113	68	97	13.6979	36.3108	25.3372	114.308	77.5593	114.884	100	DOWN_WT 518_UP_ter1-02
UMAG_11298_KIS65779	244.889	-1.14807	0.240732	-4.76908	1.85066e-06	2.72703e-05	304	576	296	137	161	114	347.013	387.316	277.771	138.586	183.633	135.018	100	UP_WT 518_DOWN_ter1-02
UMAG_11962_KIS68056	1741.35	-1.01856	0.213615	-4.76822	1.85861e-06	2.73212e-05	1834	2729	3268	1019	1082	1003	2093.49	1835.04	3066.74	1030.79	1234.11	1187.92	100	UP_WT 518_DOWN_ter1-02
UMAG_02690_KIS69354	979.203	0.890607	0.187113	4.75973	1.93849e-06	2.84058e-05	636	1065	657	1338	902	1211	725.988	716.131	616.539	1353.49	1028.8	1434.27	100	DOWN_WT 518_UP_ter1-02
UMAG_04954_KIS67085	54.2856	1.94995	0.409707	4.75938	1.94188e-06	2.84058e-05	14	27	35	85	85	64	15.9809	18.1554	32.8445	85.9839	96.9491	75.7998	100	DOWN_WT 518_UP_ter1-02
UMAG_05965_KIS66228	63.7622	2.21845	0.466167	4.75891	1.94643e-06	2.84058e-05	13	19	43	113	105	68	14.8394	12.776	40.3518	114.308	119.761	80.5373	100	DOWN_WT 518_UP_ter1-02
UMAG_10549_KIS66279	1329.38	-0.932893	0.196064	-4.7581	1.95421e-06	2.84508e-05	1892	2532	1463	922	759	796	2159.7	1702.58	1372.9	932.672	865.699	942.76	100	UP_WT 518_DOWN_ter1-02
UMAG_02797_KIS69466	302.147	1.01931	0.214296	4.75655	1.96929e-06	2.86018e-05	187	250	233	435	369	297	213.459	168.106	218.651	440.035	420.873	351.758	100	DOWN_WT 518_UP_ter1-02
UMAG_02428_KIS69914	28.3942	2.5588	0.539055	4.74684	2.06622e-06	2.99379e-05	6	10	12	59	41	33	6.84894	6.72423	11.261	59.6829	46.7637	39.0843	100	DOWN_WT 518_UP_ter1-02
UMAG_03676_KIS68097	745.573	0.953905	0.200979	4.7463	2.07173e-06	2.99464e-05	507	697	508	1003	689	970	578.736	468.679	476.715	1014.61	785.858	1148.84	100	DOWN_WT 518_UP_ter1-02
UMAG_10112_KIS72009	667.034	-1.00191	0.211118	-4.74574	2.07741e-06	2.99571e-05	898	1417	737	463	330	412	1025.06	952.823	691.612	468.359	376.391	487.961	100	UP_WT 518_DOWN_ter1-02
UMAG_01569_KIS70400	314.215	1.11746	0.235954	4.73594	2.18038e-06	3.13675e-05	187	347	157	397	349	415	213.459	233.331	147.331	401.595	398.062	491.514	100	DOWN_WT 518_UP_ter1-02
UMAG_00369_KIS71942	762.096	-0.869279	0.183882	-4.72738	2.27437e-06	3.26423e-05	1007	1462	877	548	453	461	1149.48	983.083	822.99	554.343	516.682	545.995	100	UP_WT 518_DOWN_ter1-02
UMAG_04930_KIS67057	6289.19	0.763782	0.161724	4.72275	2.3268e-06	3.3316e-05	4347	5726	5516	7763	7127	6556	4962.06	3850.29	5176.3	7852.86	8128.9	7764.74	100	DOWN_WT 518_UP_ter1-02
UMAG_04014_KIS67969	15.3812	4.00409	0.849355	4.71426	2.42585e-06	3.46525e-05	3	2	1	28	22	28	3.42447	1.34485	0.938415	28.3241	25.0927	33.1624	100	DOWN_WT 518_UP_ter1-02
UMAG_06490_KIS65651	2196.54	1.56252	0.331498	4.7135	2.43495e-06	3.47008e-05	836	2563	697	3755	1722	3449	954.286	1723.42	654.075	3798.46	1964.08	4084.9	100	DOWN_WT 518_UP_ter1-02
UMAG_11077_KIS68331	82.0035	1.48538	0.315444	4.70888	2.49088e-06	3.54148e-05	31	64	54	105	115	106	35.3862	43.0351	50.6744	106.215	131.166	125.543	100	DOWN_WT 518_UP_ter1-02
UMAG_04789_KIS66725	893.476	-0.979033	0.208483	-4.69599	2.65324e-06	3.76351e-05	1278	1613	1081	685	534	423	1458.83	1084.62	1014.43	692.929	609.069	500.989	100	UP_WT 518_DOWN_ter1-02
UMAG_11373_KIS70809	126.772	1.41306	0.300957	4.69522	2.66319e-06	3.76882e-05	45	106	90	189	191	122	51.3671	71.2768	84.4574	191.188	217.85	144.493	100	DOWN_WT 518_UP_ter1-02
UMAG_10055_KIS69585	18.2286	3.564	0.761902	4.67776	2.90025e-06	4.08524e-05	1	5	4	34	18	39	1.14149	3.36212	3.75366	34.3935	20.5304	46.1905	100	DOWN_WT 518_UP_ter1-02
UMAG_11853_KIS71118	279.748	1.46082	0.312269	4.67808	2.89568e-06	4.08524e-05	80	228	215	420	255	436	91.3193	153.312	201.759	424.861	290.847	516.386	100	DOWN_WT 518_UP_ter1-02
UMAG_01006_KIS71095	995.974	0.896336	0.191638	4.67723	2.90781e-06	4.08641e-05	598	831	904	1293	1168	1052	682.611	558.784	848.327	1307.97	1332.2	1245.96	100	DOWN_WT 518_UP_ter1-02
UMAG_02942_KIS68961	330.833	-0.920003	0.196787	-4.67512	2.93779e-06	4.11902e-05	420	629	423	244	202	176	479.426	422.954	396.95	246.824	230.397	208.449	100	UP_WT 518_DOWN_ter1-02
UMAG_00435_KIS72013	1427.48	-0.812094	0.173753	-4.67385	2.95599e-06	4.12547e-05	1853	2682	1640	1036	954	820	2115.18	1803.44	1539	1047.99	1088.11	971.185	100	UP_WT 518_DOWN_ter1-02
UMAG_06422_KIS65723	325.298	1.51588	0.324319	4.67405	2.95311e-06	4.12547e-05	96	183	291	500	354	453	109.583	123.053	273.079	505.787	403.765	536.52	100	DOWN_WT 518_UP_ter1-02
UMAG_12178_KIS70882	22.094	2.77012	0.593261	4.66931	3.02214e-06	4.20812e-05	6	7	6	36	36	32	6.84894	4.70696	5.63049	36.4167	41.0608	37.8999	100	DOWN_WT 518_UP_ter1-02
UMAG_10483_KIS68096	79.2512	-1.69323	0.363606	-4.65676	3.21225e-06	4.46261e-05	80	163	173	43	26	33	91.3193	109.605	162.346	43.4977	29.655	39.0843	100	UP_WT 518_DOWN_ter1-02
UMAG_01133_KIS71229	2609.73	-0.891614	0.191487	-4.65626	3.22011e-06	4.46331e-05	3747	4741	2888	1820	1593	1541	4277.17	3187.96	2710.14	1841.07	1816.94	1825.12	100	UP_WT 518_DOWN_ter1-02
UMAG_06210_KIS65829	1508.33	-0.791243	0.170221	-4.64832	3.34645e-06	4.62786e-05	1846	3008	1711	1016	1034	935	2107.19	2022.65	1605.63	1027.76	1179.36	1107.39	100	UP_WT 518_DOWN_ter1-02
UMAG_06121_KIS66031	462.605	0.992029	0.213478	4.64699	3.36816e-06	4.6473e-05	220	502	361	659	443	571	251.128	337.556	338.768	666.628	505.276	676.276	100	DOWN_WT 518_UP_ter1-02
UMAG_03103_KIS69129	315.223	1.31043	0.282031	4.64639	3.37788e-06	4.65014e-05	128	316	196	459	519	247	146.111	212.486	183.929	464.313	591.96	292.54	100	DOWN_WT 518_UP_ter1-02
UMAG_11343_KIS71914	102.354	1.38352	0.297897	4.6443	3.41236e-06	4.68698e-05	53	84	57	175	132	98	60.499	56.4835	53.4897	177.026	150.556	116.068	100	DOWN_WT 518_UP_ter1-02
UMAG_01829_KIS70669	26.5069	2.69005	0.579753	4.63999	3.48432e-06	4.77502e-05	7	9	8	55	24	46	7.99044	6.05181	7.50732	55.6366	27.3739	54.4811	100	DOWN_WT 518_UP_ter1-02
UMAG_11005_KIS65691	2292.69	-0.948762	0.204532	-4.63869	3.50623e-06	4.79422e-05	2653	3707	3773	1281	1688	1244	3028.37	2492.67	3540.64	1295.83	1925.3	1473.36	100	UP_WT 518_DOWN_ter1-02
UMAG_11741_KIS67944	10077.2	0.805237	0.173689	4.63608	3.55077e-06	4.84421e-05	7216	8975	8245	12125	12662	9918	8237	6035	7737.23	12265.3	14442	11746.6	100	DOWN_WT 518_UP_ter1-02
UMAG_03408_KIS68309	37.8906	2.16958	0.468887	4.62708	3.70855e-06	5.04812e-05	12	19	16	80	38	52	13.6979	12.776	15.0146	80.926	43.342	61.5873	99.99	DOWN_WT 518_UP_ter1-02
UMAG_01117_KIS71212	171.573	2.1945	0.474722	4.6227	3.78781e-06	5.13299e-05	65	126	27	300	98	363	74.1969	84.7253	25.3372	303.472	111.777	429.927	99.99	DOWN_WT 518_UP_ter1-02
UMAG_02152_KIS69617	15.4774	5.20451	1.12584	4.62277	3.78643e-06	5.13299e-05	0	3	0	33	13	36	0	2.01727	0	33.382	14.8275	42.6374	99.99	DOWN_WT 518_UP_ter1-02
UMAG_10220_KIS66427	320.728	-1.25691	0.272066	-4.61988	3.83954e-06	5.1915e-05	287	603	664	156	176	177	327.608	405.471	623.108	157.806	200.742	209.634	99.99	UP_WT 518_DOWN_ter1-02
UMAG_05392_KIS66399	1387.76	-0.937608	0.202979	-4.61923	3.85172e-06	5.1964e-05	2030	2600	1498	959	819	803	2317.23	1748.3	1405.75	970.1	934.133	951.05	99.99	UP_WT 518_DOWN_ter1-02
UMAG_03199_KIS68624	7121.96	0.699302	0.151593	4.61301	3.96878e-06	5.34246e-05	5037	6906	6282	8647	7671	7554	5749.69	4643.75	5895.12	8747.09	8749.37	8946.74	99.99	DOWN_WT 518_UP_ter1-02
UMAG_05362_KIS66367	8514.29	-0.917078	0.198911	-4.6105	4.01693e-06	5.39531e-05	9905	13020	14213	5320	6152	4465	11306.5	8754.95	13337.7	5381.58	7016.84	5288.22	99.99	UP_WT 518_DOWN_ter1-02
UMAG_11050_KIS67966	177.95	1.17979	0.25596	4.60928	4.04062e-06	5.41514e-05	90	143	137	278	228	168	102.734	96.1565	128.563	281.218	260.052	198.974	99.99	DOWN_WT 518_UP_ter1-02
UMAG_01699_KIS70529	360.972	1.02973	0.224134	4.59425	4.34315e-06	5.80777e-05	172	323	318	518	375	424	196.336	217.193	298.416	523.996	427.717	502.174	99.99	DOWN_WT 518_UP_ter1-02
UMAG_10875_KIS70604	845.621	1.07596	0.23434	4.59144	4.40203e-06	5.87356e-05	413	1108	441	1155	1085	876	471.436	745.045	413.841	1168.37	1237.53	1037.51	99.99	DOWN_WT 518_UP_ter1-02
UMAG_05396_KIS66403	59.101	1.98074	0.432897	4.57555	4.74982e-06	6.32372e-05	13	26	42	106	73	78	14.8394	17.483	39.4134	107.227	83.2622	92.381	99.99	DOWN_WT 518_UP_ter1-02
UMAG_10119_KIS72049	372.715	0.890529	0.194803	4.57143	4.84411e-06	6.43514e-05	256	368	261	517	375	423	292.222	247.452	244.926	522.984	427.717	500.989	99.99	DOWN_WT 518_UP_ter1-02
UMAG_01926_KIS70774	3648.68	-0.761057	0.166544	-4.5697	4.88421e-06	6.47424e-05	3846	7655	4507	2443	2741	2134	4390.17	5147.4	4229.44	2471.28	3126.32	2527.45	99.99	UP_WT 518_DOWN_ter1-02
UMAG_03567_KIS68481	603.282	-0.883495	0.194165	-4.55022	5.35906e-06	7.0882e-05	820	1127	697	409	393	346	936.022	757.821	654.075	413.734	448.247	409.793	99.99	UP_WT 518_DOWN_ter1-02
UMAG_10543_KIS66245	23.9574	2.94636	0.647811	4.54818	5.41114e-06	7.14153e-05	5	9	5	47	18	50	5.70745	6.05181	4.69208	47.544	20.5304	59.2186	99.99	DOWN_WT 518_UP_ter1-02
UMAG_03523_KIS68434	345.776	1.10042	0.242275	4.542	5.57219e-06	7.33813e-05	224	376	161	426	435	412	255.694	252.831	151.085	430.931	496.151	487.961	99.99	DOWN_WT 518_UP_ter1-02
UMAG_05541_KIS66550	227.208	0.935359	0.205977	4.54109	5.59637e-06	7.35402e-05	135	219	178	303	250	256	154.101	147.261	167.038	306.507	285.144	303.199	99.99	DOWN_WT 518_UP_ter1-02
UMAG_02052_KIS69513	745.691	1.38589	0.305452	4.53718	5.70124e-06	7.47564e-05	302	751	413	1261	488	1186	344.73	504.99	387.565	1275.6	556.602	1404.66	99.99	DOWN_WT 518_UP_ter1-02
UMAG_11200_KIS72360	2572.28	-0.742353	0.163875	-4.52998	5.89886e-06	7.7181e-05	2579	5564	3168	1854	1597	1755	2943.9	3741.36	2972.9	1875.46	1821.5	2078.57	99.99	UP_WT 518_DOWN_ter1-02
UMAG_05349_KIS66350	759.873	-0.942361	0.208323	-4.52355	6.08114e-06	7.93949e-05	984	1450	960	548	346	516	1123.23	975.013	900.878	554.343	394.64	611.136	99.99	UP_WT 518_DOWN_ter1-02
UMAG_06417_KIS65717	1049.83	-0.752601	0.166428	-4.52207	6.12375e-06	7.97795e-05	1273	2006	1227	815	694	616	1453.12	1348.88	1151.44	824.434	791.561	729.573	99.99	UP_WT 518_DOWN_ter1-02
UMAG_02136_KIS69601	8.21191	6.63996	1.46866	4.52109	6.15228e-06	7.99797e-05	0	0	0	20	13	12	0	0	0	20.2315	14.8275	14.2125	99.99	DOWN_WT 518_UP_ter1-02
UMAG_10615_KIS70987	977.23	0.68171	0.150967	4.51564	6.31267e-06	8.17609e-05	667	1099	801	1211	1113	943	761.374	738.993	751.67	1225.02	1269.46	1116.86	99.99	DOWN_WT 518_UP_ter1-02
UMAG_11403_KIS69765	202.099	3.86183	0.855236	4.51552	6.31623e-06	8.17609e-05	9	13	63	340	285	393	10.2734	8.7415	59.1201	343.935	325.065	465.458	99.99	DOWN_WT 518_UP_ter1-02
UMAG_05064_KIS67198	736.626	0.831546	0.184232	4.51358	6.37426e-06	8.21616e-05	541	695	540	858	918	771	617.546	467.334	506.744	867.931	1047.05	913.151	99.99	DOWN_WT 518_UP_ter1-02
UMAG_05897_KIS66159	753.452	0.992793	0.219956	4.51361	6.37342e-06	8.21616e-05	382	611	709	930	843	934	436.049	410.85	665.336	940.765	961.507	1106.2	99.99	DOWN_WT 518_UP_ter1-02
UMAG_12024_KIS66981	28.9663	2.48499	0.551137	4.50885	6.51807e-06	8.38372e-05	11	10	8	38	36	57	12.5564	6.72423	7.50732	38.4398	41.0608	67.5092	99.99	DOWN_WT 518_UP_ter1-02
UMAG_01378_KIS71483	196.025	1.21237	0.268994	4.50706	6.57328e-06	8.43686e-05	72	175	164	254	259	228	82.1873	117.674	153.9	256.94	295.41	270.037	99.99	DOWN_WT 518_UP_ter1-02
UMAG_05100_KIS70026	484.8	1.05399	0.234273	4.49896	6.82875e-06	8.72786e-05	230	501	368	637	724	417	262.543	336.884	345.337	644.373	825.778	493.883	99.99	DOWN_WT 518_UP_ter1-02
UMAG_11662_KIS70293	867.583	0.810204	0.180084	4.49904	6.82612e-06	8.72786e-05	492	867	795	1147	996	860	561.613	582.991	746.04	1160.28	1136.02	1018.56	99.99	DOWN_WT 518_UP_ter1-02
UMAG_05600_KIS66612	69.7378	2.3433	0.521048	4.49728	6.88298e-06	8.77869e-05	7	22	49	116	77	122	7.99044	14.7933	45.9823	117.343	87.8245	144.493	99.99	DOWN_WT 518_UP_ter1-02
UMAG_11048_KIS67964	383.915	0.848561	0.188737	4.49599	6.92478e-06	8.81349e-05	222	379	335	500	425	414	253.411	254.848	314.369	505.787	484.746	490.33	99.99	DOWN_WT 518_UP_ter1-02
UMAG_03584_KIS68498	1738.33	-0.917324	0.204225	-4.49174	7.06443e-06	8.97241e-05	2537	3229	1868	1222	1105	940	2895.96	2171.25	1752.96	1236.14	1260.34	1113.31	99.99	UP_WT 518_DOWN_ter1-02
UMAG_03995_KIS67946	96.8291	1.4218	0.317168	4.4828	7.36696e-06	9.33713e-05	32	95	60	126	119	136	36.5277	63.8802	56.3049	127.458	135.729	161.075	99.99	DOWN_WT 518_UP_ter1-02
UMAG_11224_KIS65820	280.744	-1.03719	0.231449	-4.48127	7.41993e-06	9.38466e-05	378	605	314	202	159	140	431.484	406.816	294.662	204.338	181.352	165.812	99.99	UP_WT 518_DOWN_ter1-02
UMAG_01988_KIS70840	424.431	0.969804	0.216548	4.47848	7.51768e-06	9.48853e-05	258	325	372	567	488	468	294.505	218.537	349.09	573.563	556.602	554.286	99.99	DOWN_WT 518_UP_ter1-02
UMAG_11430_KIS72077	21.734	2.81972	0.630078	4.4752	7.63407e-06	9.61545e-05	2	9	8	43	27	34	2.28298	6.05181	7.50732	43.4977	30.7956	40.2686	99.99	DOWN_WT 518_UP_ter1-02
UMAG_05376_KIS66382	900.648	-0.722897	0.161691	-4.47086	7.79062e-06	9.79231e-05	963	1698	1197	591	641	600	1099.26	1141.77	1123.28	597.841	731.11	710.623	99.99	UP_WT 518_DOWN_ter1-02
UMAG_01146_KIS71243	343.445	0.887927	0.198731	4.46798	7.8963e-06	9.90463e-05	231	319	262	464	345	400	263.684	214.503	245.865	469.371	393.499	473.749	99.99	DOWN_WT 518_UP_ter1-02
UMAG_02900_KIS68915	1505.07	-0.652113	0.145997	-4.4666	7.94711e-06	9.94275e-05	1614	2784	1922	1060	1075	1025	1842.37	1872.03	1803.63	1072.27	1226.12	1213.98	99.99	UP_WT 518_DOWN_ter1-02
UMAG_03349_KIS68783	3721.18	0.823744	0.184437	4.46627	7.95944e-06	9.94275e-05	2017	3550	3592	4477	4379	4005	2302.39	2387.1	3370.79	4528.82	4994.59	4743.41	99.99	DOWN_WT 518_UP_ter1-02
UMAG_05423_KIS66432	580.99	0.826947	0.18522	4.46467	8.01932e-06	9.99698e-05	432	586	395	687	663	656	493.124	394.04	370.674	694.952	756.203	776.948	99.99	DOWN_WT 518_UP_ter1-02
UMAG_03122_KIS69151	46.2843	2.12172	0.475679	4.4604	8.18079e-06	0.000101774	25	18	13	85	47	72	28.5373	12.1036	12.1994	85.9839	53.6072	85.2748	99.99	DOWN_WT 518_UP_ter1-02
UMAG_05040_KIS67173	3501.44	-0.881203	0.197719	-4.45685	8.31728e-06	0.00010326	4014	8162	3778	2382	2469	1830	4581.94	5488.32	3545.33	2409.57	2816.09	2167.4	99.99	UP_WT 518_DOWN_ter1-02
UMAG_10396_KIS68614	923.666	1.1283	0.253458	4.45163	8.52212e-06	0.000105587	486	608	828	1424	855	1170	554.765	408.833	777.008	1440.48	975.194	1385.71	99.99	DOWN_WT 518_UP_ter1-02
UMAG_00336_KIS71907	192.177	1.37221	0.308311	4.45074	8.55757e-06	0.000105811	127	167	69	329	225	204	144.969	112.295	64.7506	332.808	256.63	241.612	99.99	DOWN_WT 518_UP_ter1-02
UMAG_04030_KIS67986	497.492	-1.06686	0.239909	-4.44695	8.70991e-06	0.000107257	637	1071	611	368	193	314	727.13	720.165	573.372	372.26	220.132	371.893	99.99	UP_WT 518_DOWN_ter1-02
UMAG_10106_KIS71993	1433.67	0.853095	0.191826	4.44722	8.69869e-06	0.000107257	868	1319	1266	1813	1354	1822	990.814	886.926	1188.03	1833.99	1544.34	2157.93	99.99	DOWN_WT 518_UP_ter1-02
UMAG_04742_KIS66679	264.098	1.42412	0.320311	4.44606	8.74603e-06	0.000107484	61	263	194	344	344	351	69.6309	176.847	182.053	347.982	392.359	415.714	99.99	DOWN_WT 518_UP_ter1-02
UMAG_15086_KIS68896	297.83	1.17876	0.265282	4.4434	8.85463e-06	0.000108599	107	304	234	406	300	412	122.14	204.417	219.589	410.699	342.173	487.961	99.99	DOWN_WT 518_UP_ter1-02
UMAG_10502_KIS68152	5067.62	-0.863169	0.19436	-4.44109	8.95023e-06	0.00010955	6415	11056	5182	3613	3381	2765	7322.66	7434.31	4862.87	3654.82	3856.29	3274.79	99.99	UP_WT 518_DOWN_ter1-02
UMAG_05894_KIS66156	206.8	1.30404	0.294639	4.4259	9.60403e-06	0.000117316	81	153	173	345	190	268	92.4608	102.881	162.346	348.993	216.71	317.412	99.99	DOWN_WT 518_UP_ter1-02
UMAG_03068_KIS69090	439.267	0.78096	0.176629	4.42147	9.80326e-06	0.000119509	257	509	355	576	476	457	293.363	342.263	333.137	582.667	542.915	541.258	99.99	DOWN_WT 518_UP_ter1-02
UMAG_06229_KIS65852	2139.69	-0.895185	0.202676	-4.41683	1.0016e-05	0.000121858	2851	4422	2261	1677	1123	1276	3254.39	2973.45	2121.76	1696.41	1280.87	1511.26	99.99	UP_WT 518_DOWN_ter1-02
UMAG_01872_KIS70716	468.221	2.8285	0.641159	4.41154	1.02637e-05	0.000124622	56	83	242	841	707	680	63.9235	55.8111	227.096	850.734	806.389	805.373	99.99	DOWN_WT 518_UP_ter1-02
UMAG_01647_KIS70472	1067.51	0.740014	0.167946	4.40626	1.0517e-05	0.000127442	814	1131	757	1289	1201	1124	929.173	760.51	710.38	1303.92	1369.83	1331.23	99.99	DOWN_WT 518_UP_ter1-02
UMAG_04186_KIS67684	78.0776	2.19365	0.500154	4.38595	1.15483e-05	0.000139661	12	80	16	124	82	141	13.6979	53.7938	15.0146	125.435	93.5274	166.996	99.99	DOWN_WT 518_UP_ter1-02
UMAG_00816_KIS72417	4636.92	4.17523	0.952199	4.38483	1.16076e-05	0.000140099	498	79	893	8405	8264	7121	568.462	53.1214	838.005	8502.29	9425.74	8433.91	99.99	DOWN_WT 518_UP_ter1-02
UMAG_02662_KIS69321	2160.92	-0.908006	0.207228	-4.38167	1.17775e-05	0.000141867	3227	3736	2412	1577	1193	1309	3683.59	2512.17	2263.46	1595.25	1360.71	1550.34	99.99	UP_WT 518_DOWN_ter1-02
UMAG_11960_KIS68506	2282.19	-0.94086	0.214749	-4.38121	1.18023e-05	0.000141885	2432	3489	4136	1406	1602	1216	2776.11	2346.08	3881.28	1422.27	1827.21	1440.2	99.99	UP_WT 518_DOWN_ter1-02
UMAG_11421_KIS71782	1666.42	0.776674	0.177623	4.37261	1.22772e-05	0.000147158	979	2188	1166	1889	1920	1870	1117.52	1471.26	1094.19	1910.86	2189.91	2214.78	99.99	DOWN_WT 518_UP_ter1-02
UMAG_11667_KIS70313	1756.62	-0.836247	0.191256	-4.37239	1.22894e-05	0.000147158	2449	3121	1985	1328	1009	1088	2795.51	2098.63	1862.75	1343.37	1150.84	1288.6	99.99	UP_WT 518_DOWN_ter1-02
UMAG_01296_KIS71397	1675.31	-0.78323	0.179168	-4.37149	1.234e-05	0.000147473	2185	3120	1882	1225	990	1119	2494.16	2097.96	1766.1	1239.18	1129.17	1325.31	99.99	UP_WT 518_DOWN_ter1-02
UMAG_04816_KIS66753	11.0021	6.07832	1.39154	4.36804	1.25366e-05	0.000149528	0	0	1	24	15	20	0	0	0.938415	24.2778	17.1087	23.6874	99.99	DOWN_WT 518_UP_ter1-02
UMAG_06399_KIS65698	520.294	0.859517	0.197098	4.36086	1.2955e-05	0.000154216	345	581	346	704	487	629	393.814	390.678	324.692	712.149	555.461	744.97	99.98	DOWN_WT 518_UP_ter1-02
UMAG_06401_KIS65700	326.797	0.841375	0.193043	4.35849	1.30965e-05	0.000155595	211	335	252	380	412	341	240.855	225.262	236.481	384.398	469.918	403.871	99.98	DOWN_WT 518_UP_ter1-02
UMAG_10031_KIS71694	2124.06	1.08383	0.248698	4.35802	1.31242e-05	0.000155619	1071	1360	2077	2654	2552	2586	1222.54	914.495	1949.09	2684.72	2910.75	3062.79	99.98	DOWN_WT 518_UP_ter1-02
UMAG_05192_KIS70120	1060.26	0.742638	0.170484	4.35605	1.32429e-05	0.000156721	713	1006	949	1239	1169	1177	813.883	676.458	890.556	1253.34	1333.34	1394.01	99.98	DOWN_WT 518_UP_ter1-02
UMAG_00109_KIS71668	1274.65	1.14449	0.262855	4.35405	1.33644e-05	0.000157851	444	1731	755	1699	1587	1469	506.822	1163.96	708.503	1718.67	1810.1	1739.84	99.98	DOWN_WT 518_UP_ter1-02
UMAG_00694_KIS72286	46.9198	2.03163	0.46697	4.35067	1.35723e-05	0.000159995	8	25	31	83	72	51	9.13193	16.8106	29.0909	83.9607	82.1216	60.403	99.98	DOWN_WT 518_UP_ter1-02
UMAG_04613_KIS67518	617.086	-0.810962	0.186437	-4.34979	1.36265e-05	0.000160231	728	1025	894	482	337	398	831.005	689.234	838.943	487.579	384.375	471.38	99.98	UP_WT 518_DOWN_ter1-02
UMAG_10186_KIS70081	8149.28	0.860886	0.197928	4.3495	1.36451e-05	0.000160231	4677	11047	4895	10898	8356	9271	5338.75	7428.26	4593.54	11024.1	9530.67	10980.3	99.98	DOWN_WT 518_UP_ter1-02
UMAG_10238_KIS71426	5325.42	-0.85553	0.197203	-4.33832	1.43576e-05	0.000168272	5988	11934	6094	3603	4031	2644	6835.25	8024.7	5718.7	3644.7	4597.67	3131.48	99.98	UP_WT 518_DOWN_ter1-02
UMAG_01072_KIS71163	774.896	0.985908	0.228095	4.32236	1.54366e-05	0.00018057	318	941	599	1082	781	934	362.994	632.75	562.111	1094.52	890.791	1106.2	99.98	DOWN_WT 518_UP_ter1-02
UMAG_11751_KIS67220	1207.22	0.665252	0.154036	4.31879	1.56884e-05	0.000183162	771	1540	942	1437	1281	1291	880.089	1035.53	883.987	1453.63	1461.08	1529.02	99.98	DOWN_WT 518_UP_ter1-02
UMAG_01513_KIS70343	2244.1	0.841288	0.194948	4.31545	1.59281e-05	0.000185604	1044	2715	1922	2669	2556	2557	1191.72	1825.63	1803.63	2699.89	2915.32	3028.44	99.98	DOWN_WT 518_UP_ter1-02
UMAG_03098_KIS69123	916.384	-0.856819	0.19876	-4.31082	1.62647e-05	0.000189163	1304	1589	1051	625	598	541	1488.5	1068.48	986.274	632.234	682.066	640.745	99.98	UP_WT 518_DOWN_ter1-02
UMAG_00880_KIS70958	660.08	-0.776888	0.180291	-4.30909	1.63931e-05	0.000189975	844	1202	778	504	428	389	963.418	808.253	730.087	509.834	488.167	460.721	99.98	UP_WT 518_DOWN_ter1-02
UMAG_02138_KIS69603	23.0081	3.09578	0.71844	4.30903	1.63971e-05	0.000189975	10	3	2	50	29	33	11.4149	2.01727	1.87683	50.5787	33.0768	39.0843	99.98	DOWN_WT 518_UP_ter1-02
UMAG_00334_KIS71905	1018.51	0.669235	0.155464	4.30475	1.67177e-05	0.000193321	655	1233	833	1233	1182	977	747.676	829.098	781.7	1247.27	1348.16	1157.13	99.98	DOWN_WT 518_UP_ter1-02
UMAG_00293_KIS71865	1851.92	-0.790993	0.183878	-4.30171	1.69482e-05	0.000195613	2493	3403	2034	1402	1191	1091	2845.74	2288.26	1908.74	1418.23	1358.43	1292.15	99.98	UP_WT 518_DOWN_ter1-02
UMAG_02801_KIS69470	1231.67	2.867	0.666582	4.30104	1.69996e-05	0.000195834	341	119	450	2027	1823	2000	389.248	80.0183	422.287	2050.46	2079.27	2368.74	99.98	DOWN_WT 518_UP_ter1-02
UMAG_04181_KIS67677	500.871	1.0315	0.24022	4.29398	1.75495e-05	0.000201786	241	650	291	680	494	649	275.099	437.075	273.079	687.871	563.446	768.657	99.98	DOWN_WT 518_UP_ter1-02
UMAG_01799_KIS70634	273.098	1.14025	0.265844	4.28918	1.7933e-05	0.000205485	123	333	155	341	410	267	140.403	223.917	145.454	344.947	467.637	316.227	99.98	DOWN_WT 518_UP_ter1-02
UMAG_10792_KIS71088	1269.69	-0.786871	0.183458	-4.28911	1.79389e-05	0.000205485	1443	2769	1399	841	876	799	1647.17	1861.94	1312.84	850.734	999.146	946.313	99.98	UP_WT 518_DOWN_ter1-02
UMAG_05230_KIS70159	110.03	1.55281	0.362475	4.2839	1.83648e-05	0.000209573	26	118	61	155	172	119	29.6788	79.3459	57.2433	156.794	196.179	140.94	99.98	DOWN_WT 518_UP_ter1-02
UMAG_15042_KIS70488	1292.36	-0.883493	0.206232	-4.28397	1.83584e-05	0.000209573	1230	3194	1572	849	743	862	1404.03	2147.72	1475.19	858.827	847.449	1020.93	99.98	UP_WT 518_DOWN_ter1-02
UMAG_06491_KIS69492	1011.15	-0.77753	0.18155	-4.28274	1.84604e-05	0.000210269	1200	1808	1328	708	554	749	1369.79	1215.74	1246.22	716.195	631.88	887.094	99.98	UP_WT 518_DOWN_ter1-02
UMAG_02517_KIS69166	160.368	1.11196	0.260354	4.27098	1.94618e-05	0.000221259	82	161	109	270	162	169	93.6022	108.26	102.287	273.125	184.774	200.159	99.98	DOWN_WT 518_UP_ter1-02
UMAG_00029_KIS71586	929.429	4.20345	0.984388	4.27012	1.95372e-05	0.000221702	9	256	111	1875	972	1929	10.2734	172.14	104.164	1896.7	1108.64	2284.65	99.98	DOWN_WT 518_UP_ter1-02
UMAG_02984_KIS69005	13.4205	3.59988	0.844571	4.26238	2.02261e-05	0.000229091	2	3	2	30	23	15	2.28298	2.01727	1.87683	30.3472	26.2333	17.7656	99.98	DOWN_WT 518_UP_ter1-02
UMAG_03923_KIS67867	21.319	2.8808	0.676709	4.25708	2.07115e-05	0.000234152	4	10	4	33	51	18	4.56596	6.72423	3.75366	33.382	58.1695	21.3187	99.98	DOWN_WT 518_UP_ter1-02
UMAG_00357_KIS71930	571.565	0.777452	0.182706	4.25521	2.08853e-05	0.000235678	306	682	484	722	642	595	349.296	458.593	454.193	730.357	732.251	704.701	99.98	DOWN_WT 518_UP_ter1-02
UMAG_04067_KIS68026	1348.05	-0.870359	0.205152	-4.24251	2.21029e-05	0.000248955	1882	2639	1392	1018	794	780	2148.29	1774.52	1306.27	1029.78	905.619	923.81	99.98	UP_WT 518_DOWN_ter1-02
UMAG_03694_KIS68115	382.465	0.931272	0.219596	4.24084	2.2269e-05	0.000250361	217	473	237	522	372	468	247.703	318.056	222.404	528.042	424.295	554.286	99.97	DOWN_WT 518_UP_ter1-02
UMAG_12005_KIS66822	890.437	0.66386	0.156699	4.23652	2.27007e-05	0.000254743	624	1019	714	1028	1048	878	712.29	685.199	670.028	1039.9	1195.33	1039.88	99.97	DOWN_WT 518_UP_ter1-02
UMAG_10650_KIS68674	1853.71	0.781636	0.184564	4.23504	2.28506e-05	0.000255952	1364	1746	1450	1924	2169	2204	1556.99	1174.05	1360.7	1946.27	2473.91	2610.36	99.97	DOWN_WT 518_UP_ter1-02
UMAG_02068_KIS69529	480.748	-0.857485	0.202504	-4.2344	2.29158e-05	0.000256209	631	885	579	295	294	331	720.281	595.094	543.342	298.415	335.33	392.027	99.97	UP_WT 518_DOWN_ter1-02
UMAG_02343_KIS69822	2361.4	-0.787327	0.186075	-4.23123	2.32422e-05	0.000259381	3234	4199	2618	1829	1475	1405	3691.58	2823.5	2456.77	1850.17	1682.35	1664.04	99.97	UP_WT 518_DOWN_ter1-02
UMAG_03866_KIS68285	1410.33	-0.833608	0.197076	-4.22989	2.33808e-05	0.000260449	1973	2408	1652	1078	775	900	2252.16	1619.19	1550.26	1090.48	883.948	1065.93	99.97	UP_WT 518_DOWN_ter1-02
UMAG_11683_KIS70405	635.017	0.742469	0.175556	4.22925	2.34468e-05	0.000260706	379	745	523	778	626	747	432.625	500.955	490.791	787.005	714.002	884.726	99.97	DOWN_WT 518_UP_ter1-02
UMAG_10284_KIS69265	1988.01	-0.67837	0.160466	-4.22748	2.36318e-05	0.000262283	2316	3635	2401	1501	1192	1443	2643.69	2444.26	2253.13	1518.37	1359.57	1709.05	99.97	UP_WT 518_DOWN_ter1-02
UMAG_12155_KIS72050	21.8322	2.43735	0.576999	4.22419	2.39806e-05	0.000265669	7	9	7	38	34	28	7.99044	6.05181	6.56891	38.4398	38.7797	33.1624	99.97	DOWN_WT 518_UP_ter1-02
UMAG_04209_KIS67709	1087.02	-0.795759	0.188484	-4.2219	2.42251e-05	0.000267888	1477	1922	1237	802	650	701	1685.98	1292.4	1160.82	811.283	741.376	830.245	99.97	UP_WT 518_DOWN_ter1-02
UMAG_01608_KIS70432	2535.06	-0.822222	0.19486	-4.21955	2.44786e-05	0.000270179	3438	4965	2614	1795	1706	1463	3924.45	3338.58	2453.02	1815.78	1945.83	1732.74	99.97	UP_WT 518_DOWN_ter1-02
UMAG_02855_KIS68868	1330.64	-0.651453	0.154403	-4.21916	2.45213e-05	0.000270179	1565	2177	1736	1042	914	851	1786.43	1463.87	1629.09	1054.06	1042.49	1007.9	99.97	UP_WT 518_DOWN_ter1-02
UMAG_06419_KIS65719	12.9574	4.02061	0.954019	4.21439	2.50456e-05	0.000275456	3	2	0	26	16	24	3.42447	1.34485	0	26.3009	18.2492	28.4249	99.97	DOWN_WT 518_UP_ter1-02
UMAG_03394_KIS68295	838.465	0.7029	0.16693	4.21074	2.5453e-05	0.000279431	635	914	614	1046	870	899	724.847	614.595	576.187	1058.11	992.303	1064.75	99.97	DOWN_WT 518_UP_ter1-02
UMAG_02712_KIS69377	954.472	-0.709468	0.169061	-4.19652	2.71053e-05	0.000297033	1090	1835	1146	729	559	674	1244.22	1233.9	1075.42	737.438	637.583	798.267	99.97	UP_WT 518_DOWN_ter1-02
UMAG_11795_KIS66572	93.6311	1.28951	0.30756	4.19273	2.75618e-05	0.000301492	38	80	70	150	116	97	43.3766	53.7938	65.6891	151.736	132.307	114.884	99.97	DOWN_WT 518_UP_ter1-02
UMAG_01667_KIS70496	919.605	1.20211	0.286768	4.19193	2.76587e-05	0.000302007	405	796	718	1392	632	1450	462.304	535.249	673.782	1408.11	720.845	1717.34	99.97	DOWN_WT 518_UP_ter1-02
UMAG_03421_KIS68322	1979.23	-0.835324	0.199492	-4.18726	2.82338e-05	0.000307512	2783	3598	2147	1343	1392	1113	3176.77	2419.38	2014.78	1358.55	1587.68	1318.21	99.97	UP_WT 518_DOWN_ter1-02
UMAG_12190_KIS69927	540.108	-0.784097	0.187268	-4.18702	2.82642e-05	0.000307512	583	1153	649	419	363	298	665.489	775.304	609.031	423.85	414.03	352.943	99.97	UP_WT 518_DOWN_ter1-02
UMAG_05644_KIS66858	1714.66	0.7067	0.168896	4.18424	2.86128e-05	0.000310748	1134	1737	1542	2023	2118	1618	1294.45	1168	1447.04	2046.42	2415.74	1916.31	99.97	DOWN_WT 518_UP_ter1-02
UMAG_00815_KIS72416	188.632	1.38041	0.330326	4.17894	2.92871e-05	0.000317503	87	149	122	249	140	343	99.3097	100.191	114.487	251.882	159.681	406.24	99.97	DOWN_WT 518_UP_ter1-02
UMAG_03064_KIS69086	751.987	-0.758325	0.181633	-4.17505	2.97927e-05	0.000322409	981	1333	874	540	499	473	1119.8	896.34	820.175	546.25	569.148	560.208	99.97	UP_WT 518_DOWN_ter1-02
UMAG_05002_KIS67134	74.7867	1.34073	0.321249	4.1735	2.99961e-05	0.000323647	36	53	54	112	91	88	41.0937	35.6384	50.6744	113.296	103.793	104.225	99.97	DOWN_WT 518_UP_ter1-02
UMAG_10391_KIS68603	245.794	0.906994	0.217329	4.17336	3.00138e-05	0.000323647	144	288	164	280	303	282	164.375	193.658	153.9	283.241	345.595	333.993	99.97	DOWN_WT 518_UP_ter1-02
UMAG_15093_KIS70272	934.238	0.718789	0.17225	4.17295	3.00677e-05	0.000323655	540	1161	767	1088	967	1085	616.405	780.683	719.764	1100.59	1102.94	1285.04	99.97	DOWN_WT 518_UP_ter1-02
UMAG_00118_KIS71677	3470.43	0.613318	0.147035	4.17125	3.02931e-05	0.000325503	2651	3706	2893	4271	3760	3361	3026.09	2492	2714.83	4320.44	4288.57	3980.67	99.97	DOWN_WT 518_UP_ter1-02
UMAG_03140_KIS68567	411.502	0.814882	0.195576	4.16658	3.09198e-05	0.00033165	304	413	289	487	507	424	347.013	277.711	271.202	492.637	578.273	502.174	99.97	DOWN_WT 518_UP_ter1-02
UMAG_12090_KIS71720	459.434	-0.950466	0.228597	-4.15783	3.21285e-05	0.000344007	407	842	837	302	269	277	464.587	566.18	785.453	305.496	306.815	328.071	99.97	UP_WT 518_DOWN_ter1-02
UMAG_02460_KIS69948	776.003	0.879189	0.211548	4.15598	3.23894e-05	0.000346191	385	814	695	1035	721	969	439.474	547.352	652.198	1046.98	822.357	1147.66	99.97	DOWN_WT 518_UP_ter1-02
UMAG_02103_KIS69567	573.203	0.887544	0.213586	4.15545	3.24653e-05	0.000346392	342	462	540	732	626	656	390.39	310.659	506.744	740.473	714.002	776.948	99.97	DOWN_WT 518_UP_ter1-02
UMAG_03475_KIS68381	38.5381	2.70965	0.652143	4.155	3.2529e-05	0.000346462	4	33	3	84	40	60	4.56596	22.19	2.81525	84.9723	45.6231	71.0623	99.97	DOWN_WT 518_UP_ter1-02
UMAG_06237_KIS65861	1926.38	-0.589851	0.142244	-4.14677	3.37199e-05	0.000358518	2066	3635	2282	1523	1321	1323	2358.32	2444.26	2141.46	1540.63	1506.7	1566.92	99.96	UP_WT 518_DOWN_ter1-02
UMAG_02101_KIS69565	420.879	0.983994	0.237368	4.14544	3.39163e-05	0.000359976	175	502	329	479	549	480	199.761	337.556	308.739	484.544	626.177	568.498	99.96	DOWN_WT 518_UP_ter1-02
UMAG_01025_KIS71113	36.6043	2.97852	0.718651	4.14459	3.40416e-05	0.000360306	4	22	5	57	15	102	4.56596	14.7933	4.69208	57.6598	17.1087	120.806	99.96	DOWN_WT 518_UP_ter1-02
UMAG_05899_KIS66161	615.587	-0.885018	0.213554	-4.14423	3.40954e-05	0.000360306	870	1157	667	473	360	344	993.097	777.993	625.923	478.475	410.608	407.424	99.96	UP_WT 518_DOWN_ter1-02
UMAG_11893_KIS70504	501.71	-0.917618	0.221431	-4.14403	3.41255e-05	0.000360306	548	938	759	393	219	333	625.537	630.733	712.257	397.549	249.787	394.396	99.96	UP_WT 518_DOWN_ter1-02
UMAG_11642_KIS71233	1523.16	-0.790156	0.190744	-4.14249	3.43549e-05	0.000362099	2102	2668	1703	1158	912	959	2399.41	1794.02	1598.12	1171.4	1040.21	1135.81	99.96	UP_WT 518_DOWN_ter1-02
UMAG_03609_KIS68522	1617.45	-0.836298	0.202121	-4.13761	3.50938e-05	0.000369245	2256	3054	1697	1170	923	1053	2575.2	2053.58	1592.49	1183.54	1052.75	1247.14	99.96	UP_WT 518_DOWN_ter1-02
UMAG_03485_KIS68391	32.3123	2.40844	0.582909	4.13176	3.59992e-05	0.000377648	7	22	8	84	44	24	7.99044	14.7933	7.50732	84.9723	50.1854	28.4249	99.96	DOWN_WT 518_UP_ter1-02
UMAG_10605_KIS69459	120.797	1.17249	0.283781	4.13165	3.60169e-05	0.000377648	49	136	79	176	146	134	55.933	91.4495	74.1348	178.037	166.524	158.706	99.96	DOWN_WT 518_UP_ter1-02
UMAG_12013_KIS67119	1697.2	-0.704675	0.170592	-4.13075	3.61584e-05	0.000378478	2114	3192	1867	1305	1153	1044	2413.11	2146.37	1752.02	1320.11	1315.09	1236.48	99.96	UP_WT 518_DOWN_ter1-02
UMAG_06221_KIS65843	24.6883	2.27929	0.553009	4.12162	3.76211e-05	0.000392436	6	17	7	39	33	39	6.84894	11.4312	6.56891	39.4514	37.6391	46.1905	99.96	DOWN_WT 518_UP_ter1-02
UMAG_11063_KIS68003	534.883	1.17316	0.284618	4.1219	3.75766e-05	0.000392436	279	656	240	804	446	762	318.476	441.11	225.22	813.306	508.698	902.491	99.96	DOWN_WT 518_UP_ter1-02
UMAG_00126_KIS71685	3046.88	-0.665187	0.161564	-4.11718	3.83531e-05	0.000399385	3639	5376	3669	2203	2344	1830	4153.88	3614.95	3443.04	2228.5	2673.51	2167.4	99.96	UP_WT 518_DOWN_ter1-02
UMAG_01732_KIS70564	2431.54	-0.776148	0.188563	-4.11611	3.85316e-05	0.000400557	3340	4387	2610	1809	1533	1519	3812.58	2949.92	2449.26	1829.94	1748.51	1799.06	99.96	UP_WT 518_DOWN_ter1-02
UMAG_03541_KIS68453	12.173	4.45197	1.08204	4.11441	3.88163e-05	0.000402827	0	4	0	28	14	22	0	2.68969	0	28.3241	15.9681	26.0562	99.96	DOWN_WT 518_UP_ter1-02
UMAG_10444_KIS68359	771.764	0.825099	0.200882	4.10739	4.00161e-05	0.000414569	367	910	680	948	841	881	418.927	611.905	638.122	958.973	959.226	1043.43	99.96	DOWN_WT 518_UP_ter1-02
UMAG_00689_KIS72280	1023.85	-0.844389	0.205634	-4.10628	4.02085e-05	0.00041552	1469	1814	1119	775	607	608	1676.85	1219.78	1050.09	783.971	692.331	720.098	99.96	UP_WT 518_DOWN_ter1-02
UMAG_05603_KIS66615	57.9406	1.84379	0.449082	4.10569	4.03107e-05	0.00041552	15	63	16	94	72	81	17.1224	42.3627	15.0146	95.088	82.1216	95.9341	99.96	DOWN_WT 518_UP_ter1-02
UMAG_15037_KIS71366	389.311	0.820584	0.199866	4.10568	4.03131e-05	0.00041552	217	448	314	530	371	450	247.703	301.246	294.662	536.135	423.154	532.967	99.96	DOWN_WT 518_UP_ter1-02
UMAG_04623_KIS67524	698.278	0.822807	0.200658	4.10054	4.12184e-05	0.00042413	524	773	422	939	806	681	598.141	519.783	396.011	949.869	919.306	806.557	99.96	DOWN_WT 518_UP_ter1-02
UMAG_15012_KIS72244	570.787	0.745371	0.181877	4.09822	4.16342e-05	0.000427684	328	713	452	699	581	656	374.409	479.438	424.164	707.091	662.676	776.948	99.96	DOWN_WT 518_UP_ter1-02
UMAG_04807_KIS66744	1023.81	0.682014	0.166561	4.09468	4.2275e-05	0.000433533	704	1251	760	1189	1024	1194	803.609	841.201	713.195	1202.76	1167.95	1414.14	99.96	DOWN_WT 518_UP_ter1-02
UMAG_02012_KIS70867	195.569	-1.00737	0.246083	-4.09362	4.24698e-05	0.000434797	224	458	234	137	97	119	255.694	307.97	219.589	138.586	110.636	140.94	99.96	UP_WT 518_DOWN_ter1-02
UMAG_11908_KIS69503	1396.28	0.626412	0.153129	4.09076	4.2997e-05	0.000439453	1024	1683	1058	1571	1514	1493	1168.89	1131.69	992.843	1589.18	1726.84	1768.27	99.96	DOWN_WT 518_UP_ter1-02
UMAG_05347_KIS66348	1026.01	0.89942	0.219927	4.08963	4.32058e-05	0.000440845	544	871	1004	1306	1028	1278	620.971	585.68	942.169	1321.12	1172.51	1513.63	99.96	DOWN_WT 518_UP_ter1-02
UMAG_06315_KIS70228	26.1485	2.68264	0.656213	4.08806	4.35001e-05	0.000443102	2	21	4	50	34	40	2.28298	14.1209	3.75366	50.5787	38.7797	47.3749	99.96	DOWN_WT 518_UP_ter1-02
UMAG_04335_KIS67231	873.933	0.966907	0.236683	4.08524	4.40321e-05	0.00044777	592	571	764	1130	971	1027	675.763	383.954	716.949	1143.08	1107.5	1216.35	99.96	DOWN_WT 518_UP_ter1-02
UMAG_06431_KIS65731	109.867	1.26619	0.310197	4.08189	4.46713e-05	0.000453511	67	95	57	121	174	122	76.4799	63.8802	53.4897	122.401	198.461	144.493	99.95	DOWN_WT 518_UP_ter1-02
UMAG_11922_KIS69353	134.645	1.65682	0.406017	4.08068	4.49049e-05	0.000455122	65	41	100	154	232	162	74.1969	27.5693	93.8415	155.783	264.614	191.868	99.95	DOWN_WT 518_UP_ter1-02
UMAG_05215_KIS70143	240.239	-0.893156	0.219115	-4.0762	4.57783e-05	0.0004632	301	405	343	184	133	140	343.589	272.331	321.876	186.13	151.697	165.812	99.95	UP_WT 518_DOWN_ter1-02
UMAG_00721_KIS72313	752.153	0.650546	0.159637	4.07515	4.59846e-05	0.00046425	488	873	652	951	742	801	557.047	587.025	611.847	962.008	846.309	948.682	99.95	DOWN_WT 518_UP_ter1-02
UMAG_03517_KIS68428	125.677	1.05673	0.259326	4.0749	4.6035e-05	0.00046425	62	123	97	182	141	139	70.7724	82.708	91.0263	184.107	160.821	164.628	99.95	DOWN_WT 518_UP_ter1-02
UMAG_06460_KIS65756	74.7361	1.32304	0.325082	4.06986	4.70408e-05	0.000473606	28	72	50	105	96	89	31.9617	48.4145	46.9208	106.215	109.495	105.409	99.95	DOWN_WT 518_UP_ter1-02
UMAG_02884_KIS68898	947.823	0.635985	0.156434	4.06551	4.79284e-05	0.000481744	702	1008	798	1114	1054	954	801.327	677.802	748.855	1126.89	1202.17	1129.89	99.95	DOWN_WT 518_UP_ter1-02
UMAG_02874_KIS68888	459.453	0.911972	0.22435	4.06496	4.80413e-05	0.00048208	300	419	355	573	409	636	342.447	281.745	333.137	579.632	466.496	753.26	99.95	DOWN_WT 518_UP_ter1-02
UMAG_04187_KIS67685	123.807	1.25828	0.309698	4.06294	4.84591e-05	0.000485471	48	147	68	150	149	172	54.7916	98.8462	63.8122	151.736	169.946	203.712	99.95	DOWN_WT 518_UP_ter1-02
UMAG_01835_KIS70675	1203.72	1.11264	0.274483	4.05359	5.04377e-05	0.00050446	518	776	1248	1517	1468	1460	591.292	521.8	1171.14	1534.56	1674.37	1729.18	99.95	DOWN_WT 518_UP_ter1-02
UMAG_06381_KIS65680	1599.31	0.671853	0.165797	4.05227	5.07233e-05	0.000506482	1075	1943	1243	2071	1457	1806	1227.1	1306.52	1166.45	2094.97	1661.82	2138.98	99.95	DOWN_WT 518_UP_ter1-02
UMAG_05213_KIS70141	606.824	-0.675198	0.166724	-4.04979	5.12626e-05	0.000511026	669	1180	726	441	418	405	763.657	793.459	681.289	446.105	476.762	479.671	99.95	UP_WT 518_DOWN_ter1-02
UMAG_03095_KIS69120	963.793	0.729057	0.180193	4.04597	5.21075e-05	0.000516903	759	940	724	1190	992	1072	866.391	632.078	679.412	1203.77	1131.45	1269.65	99.95	DOWN_WT 518_UP_ter1-02
UMAG_03608_KIS68521	1433.65	-0.704062	0.174014	-4.04602	5.2096e-05	0.000516903	1823	2607	1595	1085	913	956	2080.94	1753.01	1496.77	1097.56	1041.35	1132.26	99.95	UP_WT 518_DOWN_ter1-02
UMAG_06063_KIS65974	992.909	2.32184	0.573865	4.04597	5.21066e-05	0.000516903	223	225	626	1548	1454	1469	254.552	151.295	587.448	1565.92	1658.4	1739.84	99.95	DOWN_WT 518_UP_ter1-02
UMAG_02457_KIS69945	2214.4	-0.596794	0.147552	-4.04464	5.24033e-05	0.000518144	2457	3552	2990	1731	1599	1446	2804.64	2388.45	2805.86	1751.04	1823.78	1712.6	99.95	UP_WT 518_DOWN_ter1-02
UMAG_05688_KIS66903	1057.18	0.618096	0.152807	4.04494	5.23354e-05	0.000518144	776	1278	807	1257	1105	1105	885.797	859.357	757.301	1271.55	1260.34	1308.73	99.95	DOWN_WT 518_UP_ter1-02
UMAG_02753_KIS69422	9.42965	5.86005	1.45015	4.04099	5.32269e-05	0.000525432	0	1	0	24	8	19	0	0.672423	0	24.2778	9.12462	22.5031	99.95	DOWN_WT 518_UP_ter1-02
UMAG_00895_KIS70977	732.411	-0.712812	0.176434	-4.04011	5.34271e-05	0.000526552	879	1288	917	583	421	502	1003.37	866.081	860.527	589.748	480.183	594.555	99.95	UP_WT 518_DOWN_ter1-02
UMAG_03689_KIS68110	59.175	1.8355	0.454522	4.03832	5.38355e-05	0.000529589	37	37	12	102	68	81	42.2352	24.8797	11.261	103.181	77.5593	95.9341	99.95	DOWN_WT 518_UP_ter1-02
UMAG_05583_KIS66594	264.332	1.26483	0.313231	4.038	5.39098e-05	0.000529589	99	164	259	399	282	333	113.008	110.277	243.049	403.618	321.643	394.396	99.95	DOWN_WT 518_UP_ter1-02
UMAG_01310_KIS71412	1903.77	-0.774075	0.191879	-4.03419	5.47908e-05	0.000537375	2502	3630	2037	1501	1078	1238	2856.01	2440.9	1911.55	1518.37	1229.54	1466.25	99.95	UP_WT 518_DOWN_ter1-02
UMAG_02590_KIS69242	86.8876	1.30875	0.32489	4.02829	5.61849e-05	0.000550159	35	95	48	124	93	119	39.9522	63.8802	45.0439	125.435	106.074	140.94	99.94	DOWN_WT 518_UP_ter1-02
UMAG_04967_KIS67098	15570.1	0.55249	0.137518	4.0176	5.87946e-05	0.000574785	11876	17319	13505	17459	16967	15647	13556.3	11645.7	12673.3	17661.1	19352.2	18531.9	99.94	DOWN_WT 518_UP_ter1-02
UMAG_01269_KIS71369	4179.43	0.613498	0.152772	4.01577	5.92523e-05	0.000578329	3070	4234	3796	5018	4581	4105	3504.38	2847.04	3562.22	5076.08	5224.99	4861.85	99.94	DOWN_WT 518_UP_ter1-02
UMAG_06233_KIS65857	4547.88	-0.80665	0.200918	-4.01483	5.94889e-05	0.000579706	6005	9424	4444	3476	2774	2740	6854.65	6336.92	4170.32	3516.23	3163.96	3245.18	99.94	UP_WT 518_DOWN_ter1-02
UMAG_00026_KIS71583	2703.3	-0.771761	0.192264	-4.01407	5.96794e-05	0.000580631	3732	4888	2859	2051	1764	1607	4260.04	3286.8	2682.93	2074.74	2011.98	1903.29	99.94	UP_WT 518_DOWN_ter1-02
UMAG_04522_KIS67423	274.159	-0.776131	0.193631	-4.00829	6.11604e-05	0.000594088	320	495	363	195	182	170	365.277	332.849	340.645	197.257	207.585	201.343	99.94	UP_WT 518_DOWN_ter1-02
UMAG_04275_KIS67780	619.722	0.78592	0.196342	4.00281	6.25954e-05	0.000607055	365	604	578	795	600	730	416.644	406.144	542.404	804.202	684.347	864.591	99.94	DOWN_WT 518_UP_ter1-02
UMAG_04550_KIS67452	1349.69	0.683651	0.170834	4.00185	6.28504e-05	0.000608557	790	1526	1256	1670	1320	1517	901.778	1026.12	1178.65	1689.33	1505.56	1796.69	99.94	DOWN_WT 518_UP_ter1-02
UMAG_01690_KIS70519	10.5602	4.06353	1.01565	4.00093	6.30928e-05	0.00060993	1	1	2	21	15	18	1.14149	0.672423	1.87683	21.2431	17.1087	21.3187	99.94	DOWN_WT 518_UP_ter1-02
UMAG_05507_KIS66514	54.9243	1.62826	0.407437	3.99634	6.43302e-05	0.000620904	22	26	41	88	64	73	25.1128	17.483	38.475	89.0186	72.997	86.4591	99.94	DOWN_WT 518_UP_ter1-02
UMAG_06226_KIS65848	2540.97	-0.786067	0.196748	-3.9953	6.46115e-05	0.00062263	3011	5303	2820	1594	2003	1435	3437.03	3565.86	2646.33	1612.45	2284.58	1699.57	99.94	UP_WT 518_DOWN_ter1-02
UMAG_02346_KIS69825	2831.71	-0.79212	0.198355	-3.99345	6.51191e-05	0.000625534	3875	5075	3128	2135	1530	1954	4423.28	3412.55	2935.36	2159.71	1745.08	2314.26	99.94	UP_WT 518_DOWN_ter1-02
UMAG_12243_KIS68275	2136.55	-0.60758	0.152142	-3.99351	6.5103e-05	0.000625534	2261	4058	2589	1566	1655	1358	2580.91	2728.69	2429.56	1584.13	1887.66	1608.38	99.94	UP_WT 518_DOWN_ter1-02
UMAG_02276_KIS69754	6069.8	-0.802744	0.201096	-3.99185	6.55597e-05	0.000628772	6592	14474	6277	4332	4269	3394	7524.71	9732.65	5890.43	4382.14	4869.13	4019.76	99.94	UP_WT 518_DOWN_ter1-02
UMAG_05782_KIS67000	3051.56	0.712941	0.178684	3.98995	6.60872e-05	0.000632832	2224	3297	2326	3872	2684	3709	2538.68	2216.98	2182.75	3916.82	3061.31	4392.83	99.94	DOWN_WT 518_UP_ter1-02
UMAG_02793_KIS69462	298.073	0.864631	0.216904	3.98624	6.71274e-05	0.000641089	196	327	203	420	273	353	223.732	219.882	190.498	424.861	311.378	418.083	99.94	DOWN_WT 518_UP_ter1-02
UMAG_11598_KIS65963	2337.66	2.11393	0.530322	3.98613	6.71607e-05	0.000641089	495	741	1672	3957	3211	3148	565.038	498.265	1569.03	4002.8	3662.4	3728.4	99.94	DOWN_WT 518_UP_ter1-02
UMAG_11225_KIS65821	1538.47	-0.763484	0.191793	-3.98077	6.86936e-05	0.000654692	1964	2990	1659	1096	1141	854	2241.89	2010.54	1556.83	1108.69	1301.4	1011.45	99.93	UP_WT 518_DOWN_ter1-02
UMAG_10134_KIS69848	580.773	0.725901	0.182376	3.98024	6.88444e-05	0.000655101	410	558	502	685	692	581	468.011	375.212	471.084	692.929	789.28	688.12	99.93	DOWN_WT 518_UP_ter1-02
UMAG_10673_KIS66648	809.335	-0.662202	0.166401	-3.97956	6.90435e-05	0.000655967	916	1564	936	640	513	547	1045.61	1051.67	878.356	647.408	585.116	647.851	99.93	UP_WT 518_DOWN_ter1-02
UMAG_03149_KIS68576	66.1404	1.61266	0.405431	3.97763	6.96051e-05	0.00066027	22	69	27	113	60	99	25.1128	46.3972	25.3372	114.308	68.4347	117.253	99.93	DOWN_WT 518_UP_ter1-02
UMAG_10587_KIS71042	786.357	0.856808	0.215445	3.97692	6.98127e-05	0.000661206	525	615	711	1021	781	941	599.283	413.54	667.213	1032.82	890.791	1114.49	99.93	DOWN_WT 518_UP_ter1-02
UMAG_00926_KIS71009	4992.06	-0.750259	0.189309	-3.96316	7.39653e-05	0.00069879	5442	11293	5305	3537	3655	2889	6211.99	7593.67	4978.29	3577.94	4168.81	3421.65	99.93	UP_WT 518_DOWN_ter1-02
UMAG_06465_KIS65761	8.79407	5.75989	1.45341	3.96301	7.40112e-05	0.00069879	0	1	0	25	10	13	0	0.672423	0	25.2894	11.4058	15.3968	99.93	DOWN_WT 518_UP_ter1-02
UMAG_02561_KIS69213	4606.61	-0.645201	0.162826	-3.96252	7.41624e-05	0.00069913	5479	8875	4942	3486	3205	3038	6254.23	5967.75	4637.65	3526.35	3655.55	3598.12	99.93	UP_WT 518_DOWN_ter1-02
UMAG_00516_KIS72094	1706.74	-0.738403	0.186399	-3.96141	7.4508e-05	0.000701299	2248	2983	1952	1361	973	1140	2566.07	2005.84	1831.79	1376.75	1109.78	1350.18	99.93	UP_WT 518_DOWN_ter1-02
UMAG_01305_KIS71407	919.573	-0.71382	0.180306	-3.95893	7.52865e-05	0.000706436	1147	1679	1055	734	541	616	1309.29	1129	990.028	742.496	617.053	729.573	99.93	UP_WT 518_DOWN_ter1-02
UMAG_03494_KIS68403	5967.64	-0.619603	0.156501	-3.9591	7.52328e-05	0.000706436	5865	12514	7010	4510	4104	4116	6694.84	8414.7	6578.29	4562.2	4680.93	4874.87	99.93	UP_WT 518_DOWN_ter1-02
UMAG_11989_KIS67420	1495.46	-0.932931	0.235878	-3.95514	7.64911e-05	0.000716632	2133	2801	1674	1164	638	995	2434.8	1883.46	1570.91	1177.47	727.689	1178.45	99.93	UP_WT 518_DOWN_ter1-02
UMAG_00896_KIS70978	1768.46	0.739736	0.18706	3.95454	7.66812e-05	0.000717306	1218	1873	1412	2313	1505	2178	1390.34	1259.45	1325.04	2339.77	1716.57	2579.56	99.93	DOWN_WT 518_UP_ter1-02
UMAG_02935_KIS68952	248.136	0.956173	0.242866	3.93703	8.24947e-05	0.000769317	167	261	150	401	255	241	190.629	175.502	140.762	405.642	290.847	285.434	99.92	DOWN_WT 518_UP_ter1-02
UMAG_04945_KIS67077	1186.98	-0.701648	0.178203	-3.93735	8.23864e-05	0.000769317	1447	2320	1277	852	786	805	1651.74	1560.02	1198.36	861.862	896.494	953.419	99.92	UP_WT 518_DOWN_ter1-02
UMAG_06274_KIS70183	707.226	1.26052	0.32039	3.93434	8.34243e-05	0.000776793	270	368	740	955	821	921	308.203	247.452	694.427	966.054	936.415	1090.81	99.92	DOWN_WT 518_UP_ter1-02
UMAG_00403_KIS71977	11312.1	-0.574318	0.146086	-3.93137	8.44617e-05	0.000783384	11627	19917	14853	8312	9025	7234	13272.1	13392.7	13938.3	8408.21	10293.7	8567.75	99.92	UP_WT 518_DOWN_ter1-02
UMAG_05651_KIS66866	1620.56	-0.76864	0.195522	-3.93121	8.45193e-05	0.000783384	2239	2841	1771	1261	958	1036	2555.8	1910.35	1661.93	1275.6	1092.67	1227.01	99.92	UP_WT 518_DOWN_ter1-02
UMAG_12146_KIS72169	132.416	1.93932	0.493246	3.93174	8.43319e-05	0.000783384	19	46	119	206	131	230	21.6883	30.9315	111.671	208.384	149.416	272.405	99.92	DOWN_WT 518_UP_ter1-02
UMAG_10490_KIS68118	119.278	-1.03975	0.264578	-3.92985	8.49978e-05	0.000786619	128	236	188	73	65	73	146.111	158.692	176.422	73.845	74.1376	86.4591	99.92	UP_WT 518_DOWN_ter1-02
UMAG_03113_KIS69142	589.249	0.626711	0.159525	3.92861	8.54375e-05	0.000789485	413	674	496	729	601	610	471.436	453.213	465.454	737.438	685.487	722.467	99.92	DOWN_WT 518_UP_ter1-02
UMAG_03058_KIS69079	1468.59	-0.829286	0.21121	-3.92637	8.62392e-05	0.000794538	2075	2505	1690	1009	786	1060	2368.59	1684.42	1585.92	1020.68	896.494	1255.43	99.92	UP_WT 518_DOWN_ter1-02
UMAG_06071_KIS65982	133.742	1.05777	0.269404	3.92635	8.62462e-05	0.000794538	91	102	95	185	145	159	103.876	68.5872	89.1494	187.141	165.384	188.315	99.92	DOWN_WT 518_UP_ter1-02
UMAG_10047_KIS71743	1030.57	-0.724974	0.184676	-3.92566	8.64928e-05	0.000795603	1346	1812	1171	828	681	604	1536.45	1218.43	1098.88	837.584	776.734	715.361	99.92	UP_WT 518_DOWN_ter1-02
UMAG_00467_KIS72045	372.993	0.988052	0.251951	3.92161	8.79603e-05	0.000807877	250	375	227	556	298	494	285.373	252.159	213.02	562.436	339.892	585.08	99.92	DOWN_WT 518_UP_ter1-02
UMAG_01080_KIS71171	1493.47	0.617766	0.157666	3.91818	8.92188e-05	0.000818199	1063	1842	1154	1633	1555	1689	1213.4	1238.6	1082.93	1651.9	1773.6	2000.4	99.92	DOWN_WT 518_UP_ter1-02
UMAG_11707_KIS69809	1566.65	-0.817977	0.208859	-3.91641	8.98784e-05	0.000823004	2269	2743	1667	1192	905	982	2590.04	1844.46	1564.34	1205.8	1032.22	1163.05	99.92	UP_WT 518_DOWN_ter1-02
UMAG_10138_KIS69855	364.735	-0.757972	0.19357	-3.91576	9.01203e-05	0.000823976	447	641	463	274	213	247	510.246	431.023	434.486	277.172	242.943	292.54	99.92	UP_WT 518_DOWN_ter1-02
UMAG_06083_KIS65993	606.551	0.799412	0.204243	3.91404	9.07663e-05	0.000828635	487	587	404	789	618	681	555.906	394.712	379.12	798.133	704.877	806.557	99.92	DOWN_WT 518_UP_ter1-02
UMAG_00037_KIS71594	1033.74	3.18307	0.813842	3.91116	9.1855e-05	0.000837315	73	117	483	1799	1518	1719	83.3288	78.6735	453.254	1819.82	1731.4	2035.94	99.92	DOWN_WT 518_UP_ter1-02
UMAG_03942_KIS67886	6026.75	0.545112	0.139439	3.90931	9.25586e-05	0.000842464	3926	7817	5291	7078	6034	6261	4481.49	5256.33	4965.15	7159.93	6882.25	7415.35	99.92	DOWN_WT 518_UP_ter1-02
UMAG_00897_KIS70979	1377.1	0.646983	0.165514	3.90894	9.27037e-05	0.000842521	972	1413	1238	1756	1309	1496	1109.53	950.134	1161.76	1776.33	1493.02	1771.82	99.92	DOWN_WT 518_UP_ter1-02
UMAG_04809_KIS66746	2394.62	-0.735534	0.188362	-3.9049	9.42635e-05	0.00085414	3236	4285	2560	1866	1587	1429	3693.86	2881.33	2402.34	1887.6	1810.1	1692.47	99.91	UP_WT 518_DOWN_ter1-02
UMAG_15011_KIS67678	984.657	0.684925	0.175399	3.90496	9.42419e-05	0.00085414	558	1149	911	1121	1140	1021	636.952	772.614	854.896	1133.98	1300.26	1209.24	99.91	DOWN_WT 518_UP_ter1-02
UMAG_11498_KIS68912	14893	-0.669519	0.171488	-3.90419	9.45424e-05	0.000855391	17697	29644	15696	10569	10888	9612	20201	19933.3	14729.4	10691.3	12418.6	11384.2	99.91	UP_WT 518_DOWN_ter1-02
UMAG_02449_KIS69937	272.966	-0.890783	0.228374	-3.90054	9.59782e-05	0.000867089	327	558	336	169	208	140	373.267	375.212	315.307	170.956	237.24	165.812	99.91	UP_WT 518_DOWN_ter1-02
UMAG_01885_KIS70730	696.921	1.43335	0.367889	3.89615	9.77325e-05	0.000880318	272	243	700	954	1027	772	310.485	163.399	656.891	965.042	1171.37	914.335	99.91	DOWN_WT 518_UP_ter1-02
UMAG_05545_KIS66554	464.5	-0.704475	0.180807	-3.89629	9.7679e-05	0.000880318	483	860	636	305	326	321	551.34	578.284	596.832	308.53	371.828	380.183	99.91	UP_WT 518_DOWN_ter1-02
UMAG_03085_KIS69107	3663.55	0.746015	0.191585	3.89391	9.86428e-05	0.000887201	2031	4102	3339	4492	4790	3178	2318.37	2758.28	3133.37	4543.99	5463.37	3763.93	99.91	DOWN_WT 518_UP_ter1-02
UMAG_11778_KIS70006	12.1233	3.72677	0.957258	3.89317	9.89415e-05	0.000888571	2	4	0	14	20	26	2.28298	2.68969	0	14.162	22.8116	30.7937	99.91	DOWN_WT 518_UP_ter1-02
UMAG_00385_KIS71960	298.047	0.898154	0.230775	3.8919	9.94632e-05	0.000891937	196	339	184	420	270	364	223.732	227.951	172.668	424.861	307.956	431.111	99.91	DOWN_WT 518_UP_ter1-02
UMAG_10737_KIS66897	1173.46	-0.729573	0.187512	-3.8908	9.99144e-05	0.000893343	1521	1988	1407	986	672	746	1736.21	1336.78	1320.35	997.413	766.468	883.541	99.91	UP_WT 518_DOWN_ter1-02
UMAG_11055_KIS67980	623.703	-0.761654	0.195748	-3.89098	9.98384e-05	0.000893343	601	1373	792	422	380	447	686.036	923.237	743.225	426.885	433.42	529.414	99.91	UP_WT 518_DOWN_ter1-02
UMAG_06125_KIS66035	64.5558	1.46828	0.377449	3.89001	0.000100241	0.000894942	18	61	43	91	74	92	20.5468	41.0178	40.3518	92.0533	84.4028	108.962	99.91	DOWN_WT 518_UP_ter1-02
UMAG_02237_KIS69709	1129.68	0.637195	0.163902	3.88767	0.000101212	0.000902288	781	1250	981	1205	1188	1310	891.504	840.529	920.585	1218.95	1355.01	1551.53	99.91	DOWN_WT 518_UP_ter1-02
UMAG_01832_KIS70672	489.776	-0.769539	0.197964	-3.88727	0.000101379	0.000902453	582	918	608	356	263	360	664.348	617.284	570.556	360.121	299.972	426.374	99.91	UP_WT 518_DOWN_ter1-02
UMAG_01372_KIS71477	2306.51	-0.719388	0.185134	-3.88576	0.000102009	0.000906727	3090	4131	2457	1717	1542	1463	3527.21	2777.78	2305.69	1736.87	1758.77	1732.74	99.91	UP_WT 518_DOWN_ter1-02
UMAG_00189_KIS71754	1036	-0.794717	0.204559	-3.88502	0.000102322	0.000906858	1402	1780	1222	821	539	698	1600.37	1196.91	1146.74	830.503	614.772	826.691	99.91	UP_WT 518_DOWN_ter1-02
UMAG_10195_KIS70116	3750.33	-0.537346	0.138305	-3.88524	0.000102231	0.000906858	3827	7018	4512	3028	2543	2716	4368.49	4719.07	4234.13	3063.05	2900.49	3216.75	99.91	UP_WT 518_DOWN_ter1-02
UMAG_11414_KIS69181	276.52	0.949326	0.244617	3.88086	0.000104087	0.000921154	162	345	158	377	361	254	184.922	231.986	148.27	381.364	411.749	300.83	99.91	DOWN_WT 518_UP_ter1-02
UMAG_12033_KIS65937	168.293	-0.942332	0.242888	-3.8797	0.000104586	0.000924224	216	283	243	126	93	94	246.562	190.296	228.035	127.458	106.074	111.331	99.91	UP_WT 518_DOWN_ter1-02
UMAG_03929_KIS67873	2145.77	-0.961987	0.248089	-3.87758	0.000105499	0.000930933	2208	3419	3930	1198	1726	1002	2520.41	2299.01	3687.97	1211.87	1968.64	1186.74	99.91	UP_WT 518_DOWN_ter1-02
UMAG_00685_KIS72276	2724.09	-0.625616	0.161494	-3.87393	0.000107093	0.000940904	3166	5222	2975	2204	1774	1836	3613.96	3511.39	2791.78	2229.51	2023.39	2174.51	99.91	UP_WT 518_DOWN_ter1-02
UMAG_02347_KIS69826	6654.1	0.897259	0.231614	3.87394	0.00010709	0.000940904	3300	5317	7039	8418	7241	7770	3766.92	3575.27	6605.5	8515.44	8258.92	9202.57	99.91	DOWN_WT 518_UP_ter1-02
UMAG_10559_KIS66320	1135.61	0.585249	0.15105	3.87455	0.000106824	0.000940904	821	1259	1004	1326	1140	1221	937.164	846.581	942.169	1341.35	1300.26	1446.12	99.91	DOWN_WT 518_UP_ter1-02
UMAG_12331_KIS65877	89.6784	1.14147	0.294782	3.87223	0.000107844	0.000946126	48	79	64	131	92	112	54.7916	53.1214	60.0586	132.516	104.933	132.65	99.91	DOWN_WT 518_UP_ter1-02
UMAG_03182_KIS68612	4604.68	-0.758496	0.195912	-3.87162	0.000108115	0.000947138	4904	7301	7307	2983	3670	2584	5597.87	4909.36	6857	3017.53	4185.92	3060.42	99.91	UP_WT 518_DOWN_ter1-02
UMAG_10311_KIS69335	1121.26	-0.803297	0.207614	-3.86918	0.000109201	0.000955274	1201	2021	1649	972	524	734	1370.93	1358.97	1547.45	983.251	597.663	869.329	99.9	UP_WT 518_DOWN_ter1-02
UMAG_05438_KIS66447	1375.97	-0.77628	0.200782	-3.86628	0.000110508	0.000965316	1812	2615	1477	1020	754	972	2068.38	1758.39	1386.04	1031.81	859.996	1151.21	99.9	UP_WT 518_DOWN_ter1-02
UMAG_03032_KIS69053	165.337	1.27536	0.329999	3.86474	0.000111206	0.000970015	47	205	103	209	195	228	53.6501	137.847	96.6567	211.419	222.413	270.037	99.9	DOWN_WT 518_UP_ter1-02
UMAG_00650_KIS72236	68.3751	1.46315	0.378689	3.86373	0.000111669	0.000971949	30	37	54	119	80	75	34.2447	24.8797	50.6744	120.377	91.2462	88.8279	99.9	DOWN_WT 518_UP_ter1-02
UMAG_05452_KIS66460	253.268	1.05296	0.272535	3.86356	0.000111748	0.000971949	129	186	237	340	245	339	147.252	125.071	222.404	343.935	279.442	401.502	99.9	DOWN_WT 518_UP_ter1-02
UMAG_05781_KIS66999	499.428	2.51314	0.65084	3.86138	0.000112749	0.000979258	131	77	262	1077	496	755	149.535	51.7766	245.865	1089.47	565.727	894.201	99.9	DOWN_WT 518_UP_ter1-02
UMAG_10980_KIS65887	1223.83	0.595253	0.154417	3.85485	0.000115799	0.0010043	888	1440	1005	1515	1156	1323	1013.64	968.289	943.107	1532.54	1318.51	1566.92	99.9	DOWN_WT 518_UP_ter1-02
UMAG_05994_KIS65905	1325.12	-0.813692	0.211152	-3.85358	0.000116401	0.00100809	1832	2589	1317	948	777	876	2091.21	1740.9	1235.89	958.973	886.229	1037.51	99.9	UP_WT 518_DOWN_ter1-02
UMAG_02066_KIS69527	1505.3	-0.55576	0.144416	-3.84832	0.000118932	0.00102855	1674	2657	1788	1177	1083	1039	1910.86	1786.63	1677.89	1190.62	1235.25	1230.56	99.9	UP_WT 518_DOWN_ter1-02
UMAG_06069_KIS65980	685.367	-0.730874	0.189958	-3.84756	0.0001193	0.00103025	884	1207	795	515	405	475	1009.08	811.615	746.04	520.961	461.934	562.577	99.9	UP_WT 518_DOWN_ter1-02
UMAG_03036_KIS69057	513.516	-0.716415	0.186292	-3.84565	0.000120232	0.00103683	650	855	639	407	334	314	741.969	574.922	599.647	411.711	380.953	371.893	99.9	UP_WT 518_DOWN_ter1-02
UMAG_02019_KIS70875	827.458	0.780668	0.203159	3.84265	0.000121711	0.0010481	429	1110	627	1022	824	985	489.7	746.39	588.386	1033.83	939.836	1166.61	99.9	DOWN_WT 518_UP_ter1-02
UMAG_03890_KIS67832	65.5937	1.36679	0.355822	3.84122	0.000122423	0.00105273	31	43	49	78	93	83	35.3862	28.9142	45.9823	78.9028	106.074	98.3029	99.89	DOWN_WT 518_UP_ter1-02
UMAG_04511_KIS67412	2998.77	-0.617952	0.160922	-3.84007	0.000123	0.0010562	3638	5432	3292	2309	2084	2014	4152.74	3652.6	3089.26	2335.73	2376.96	2385.32	99.89	UP_WT 518_DOWN_ter1-02
UMAG_00992_KIS71081	390.703	1.08471	0.282557	3.83891	0.000123579	0.00105968	128	470	306	534	391	514	146.111	316.039	287.155	540.181	445.966	608.767	99.89	DOWN_WT 518_UP_ter1-02
UMAG_06183_KIS65803	1300.26	-0.909252	0.236899	-3.83815	0.000123967	0.0010615	1891	2694	1195	999	759	704	2158.56	1811.51	1121.41	1010.56	865.699	833.798	99.89	UP_WT 518_DOWN_ter1-02
UMAG_02299_KIS69777	31.4909	2.08944	0.544677	3.83611	0.000124998	0.00106882	8	20	14	67	23	50	9.13193	13.4485	13.1378	67.7755	26.2333	59.2186	99.89	DOWN_WT 518_UP_ter1-02
UMAG_01597_KIS70420	462.841	-0.851832	0.222099	-3.83536	0.000125379	0.00106906	512	1002	563	347	218	330	584.443	673.768	528.328	351.016	248.646	390.843	99.89	UP_WT 518_DOWN_ter1-02
UMAG_01673_KIS70502	3157.16	-0.727521	0.189677	-3.83557	0.000125273	0.00106906	4309	5571	3353	2416	1974	2057	4918.68	3746.07	3146.51	2443.96	2251.5	2436.25	99.89	UP_WT 518_DOWN_ter1-02
UMAG_10941_KIS66941	624.046	-0.695012	0.181407	-3.83123	0.000127504	0.00108566	763	1036	797	493	371	428	870.957	696.63	747.917	498.706	423.154	506.911	99.89	UP_WT 518_DOWN_ter1-02
UMAG_06073_KIS65984	25.8943	2.21196	0.577835	3.82802	0.00012918	0.00109839	6	19	8	54	23	40	6.84894	12.776	7.50732	54.625	26.2333	47.3749	99.89	DOWN_WT 518_UP_ter1-02
UMAG_02262_KIS69739	1972.15	-0.726156	0.189873	-3.82442	0.000131079	0.00111298	2708	3341	2172	1519	1251	1261	3091.16	2246.57	2038.24	1536.58	1426.86	1493.49	99.89	UP_WT 518_DOWN_ter1-02
UMAG_10783_KIS70244	329.353	1.35835	0.355348	3.82258	0.000132061	0.00111975	94	232	310	480	552	259	107.3	156.002	290.909	485.556	629.599	306.752	99.89	DOWN_WT 518_UP_ter1-02
UMAG_04019_KIS67974	303.477	0.991312	0.259373	3.82196	0.000132397	0.00112104	141	247	301	407	320	367	160.95	166.088	282.463	411.711	364.985	434.664	99.89	DOWN_WT 518_UP_ter1-02
UMAG_00271_KIS71842	712.703	0.730285	0.191173	3.82002	0.000133443	0.00112518	497	632	658	863	777	766	567.321	424.971	617.477	872.989	886.229	907.229	99.89	DOWN_WT 518_UP_ter1-02
UMAG_00592_KIS72174	1164.08	-0.611713	0.160112	-3.82052	0.000133169	0.00112518	1268	2116	1440	902	719	870	1447.41	1422.85	1351.32	912.441	820.076	1030.4	99.89	UP_WT 518_DOWN_ter1-02
UMAG_10768_KIS70212	448.61	-0.752801	0.197056	-3.82024	0.000133323	0.00112518	571	756	565	369	263	277	651.791	508.352	530.204	373.271	299.972	328.071	99.89	UP_WT 518_DOWN_ter1-02
UMAG_01967_KIS70819	484.152	0.72084	0.188742	3.81918	0.000133894	0.00112742	366	515	356	651	474	513	417.786	346.298	334.076	658.535	540.634	607.583	99.89	DOWN_WT 518_UP_ter1-02
UMAG_02311_KIS69788	850.536	-0.649697	0.170192	-3.81743	0.000134847	0.00113387	1030	1397	1068	607	614	567	1175.74	939.375	1002.23	614.026	700.315	671.539	99.89	UP_WT 518_DOWN_ter1-02
UMAG_01990_KIS70843	449.239	1.17554	0.308472	3.81085	0.000138488	0.00116288	181	309	440	663	377	648	206.61	207.779	412.903	670.674	429.998	767.473	99.88	DOWN_WT 518_UP_ter1-02
UMAG_01934_KIS70782	681.212	-1.05331	0.276497	-3.80949	0.000139253	0.00116769	629	1033	1434	406	478	315	717.998	694.613	1345.69	410.699	545.196	373.077	99.88	UP_WT 518_DOWN_ter1-02
UMAG_03674_KIS68095	613.521	-0.620292	0.162933	-3.80703	0.000140646	0.00117774	664	1082	794	484	451	377	757.95	727.562	745.102	489.602	514.401	446.508	99.88	UP_WT 518_DOWN_ter1-02
UMAG_02519_KIS69168	749.317	-0.625776	0.164504	-3.80401	0.000142373	0.00119056	842	1295	955	531	566	494	961.135	870.788	896.186	537.146	645.567	585.08	99.88	UP_WT 518_DOWN_ter1-02
UMAG_01659_KIS70485	698.892	-0.777316	0.204659	-3.79811	0.000145805	0.00121758	965	1263	744	510	450	435	1101.54	849.27	698.181	515.903	513.26	515.202	99.88	UP_WT 518_DOWN_ter1-02
UMAG_01782_KIS70617	541.167	0.870309	0.229208	3.79702	0.000146444	0.00122124	241	600	499	617	696	576	275.099	403.454	468.269	624.142	793.842	682.198	99.88	DOWN_WT 518_UP_ter1-02
UMAG_02827_KIS68836	1102.42	-0.587545	0.154757	-3.79656	0.000146718	0.00122185	1227	1863	1405	823	746	810	1400.61	1252.72	1318.47	832.526	850.871	959.341	99.88	UP_WT 518_DOWN_ter1-02
UMAG_04514_KIS67415	433.298	-0.721024	0.190216	-3.79056	0.00015031	0.00125005	473	906	499	309	283	293	539.925	609.215	468.269	312.577	322.784	347.021	99.87	UP_WT 518_DOWN_ter1-02
UMAG_06084_KIS65994	5.46757	6.0533	1.59756	3.78909	0.000151198	0.00125571	0	0	0	14	7	9	0	0	0	14.162	7.98405	10.6593	99.87	DOWN_WT 518_UP_ter1-02
UMAG_04578_KIS67480	416.203	1.07648	0.284171	3.78817	0.000151764	0.00125869	172	304	429	553	436	538	196.336	204.417	402.58	559.401	497.292	637.192	99.87	DOWN_WT 518_UP_ter1-02
UMAG_04158_KIS67654	2409.18	-0.539983	0.14259	-3.78696	0.000152503	0.00126309	2686	4287	2788	1977	1715	1633	3066.04	2882.68	2616.3	1999.88	1956.09	1934.08	99.87	UP_WT 518_DOWN_ter1-02
UMAG_01262_KIS71362	31.7086	1.84104	0.486269	3.78606	0.000153057	0.00126595	10	17	20	56	36	43	11.4149	11.4312	18.7683	56.6482	41.0608	50.928	99.87	DOWN_WT 518_UP_ter1-02
UMAG_04779_KIS66715	722.264	-0.606133	0.160148	-3.78482	0.000153819	0.00127053	700	1323	987	567	490	495	799.044	889.616	926.216	573.563	558.883	586.264	99.87	UP_WT 518_DOWN_ter1-02
UMAG_04005_KIS67957	105.921	1.10772	0.292797	3.78323	0.000154803	0.00127523	58	106	68	163	97	134	66.2065	71.2768	63.8122	164.887	110.636	158.706	99.87	DOWN_WT 518_UP_ter1-02
UMAG_04470_KIS67368	2146.18	0.871354	0.23032	3.78323	0.000154808	0.00127523	998	3161	1368	2655	2450	2405	1139.21	2125.53	1283.75	2685.73	2794.42	2848.41	99.87	DOWN_WT 518_UP_ter1-02
UMAG_03844_KIS68263	1379.34	-0.655341	0.173476	-3.7777	0.000158281	0.00130206	1758	2371	1558	1088	933	885	2006.74	1594.32	1462.05	1100.59	1064.16	1048.17	99.87	UP_WT 518_DOWN_ter1-02
UMAG_10241_KIS71438	678.601	-0.839143	0.222157	-3.77725	0.000158571	0.00130268	901	1285	767	541	323	459	1028.48	864.064	719.764	547.262	368.407	543.627	99.87	UP_WT 518_DOWN_ter1-02
UMAG_04062_KIS68021	547.899	1.00429	0.266117	3.77386	0.000160742	0.00131873	269	407	547	735	510	733	307.061	273.676	513.313	743.508	581.695	868.144	99.87	DOWN_WT 518_UP_ter1-02
UMAG_11400_KIS69755	6743.21	2.7961	0.741332	3.77172	0.000162125	0.00132829	1307	657	3366	10770	11884	9218	1491.93	441.782	3158.7	10894.7	13554.6	10917.5	99.87	DOWN_WT 518_UP_ter1-02
UMAG_02481_KIS69969	790.916	0.74636	0.19791	3.77121	0.000162459	0.00132923	450	768	791	929	870	879	513.671	516.421	742.286	939.753	992.303	1041.06	99.87	DOWN_WT 518_UP_ter1-02
UMAG_01965_KIS70817	52.3914	1.63494	0.433768	3.76917	0.000163794	0.00133835	14	30	43	82	60	73	15.9809	20.1727	40.3518	82.9491	68.4347	86.4591	99.87	DOWN_WT 518_UP_ter1-02
UMAG_10469_KIS72173	6692.06	-0.767323	0.203685	-3.76721	0.000165084	0.00134498	7211	15910	6780	5089	4637	3735	8231.29	10698.3	6362.45	5147.9	5288.86	4423.63	99.87	UP_WT 518_DOWN_ter1-02
UMAG_10573_KIS68492	14333.3	-0.65554	0.174017	-3.7671	0.000165158	0.00134498	16819	29156	14706	10892	10225	9047	19198.7	19605.2	13800.3	11018.1	11662.4	10715	99.87	UP_WT 518_DOWN_ter1-02
UMAG_12286_KIS66808	769.824	-0.721967	0.19166	-3.76693	0.00016527	0.00134498	998	1436	822	586	515	475	1139.21	965.6	771.377	592.783	587.398	562.577	99.87	UP_WT 518_DOWN_ter1-02
UMAG_02622_KIS69279	649.59	0.980556	0.260543	3.76351	0.000167542	0.00136164	348	435	663	925	701	718	397.239	292.504	622.169	935.707	799.545	850.379	99.86	DOWN_WT 518_UP_ter1-02
UMAG_11042_KIS66169	1646.1	-0.694883	0.184713	-3.76195	0.000168592	0.00136834	2026	3078	1836	1138	1291	969	2312.66	2069.72	1722.93	1151.17	1472.49	1147.66	99.86	UP_WT 518_DOWN_ter1-02
UMAG_12333_KIS70221	144.079	-1.16694	0.310256	-3.76123	0.000169082	0.00137049	143	362	204	109	86	49	163.233	243.417	191.437	110.262	98.0897	58.0342	99.86	UP_WT 518_DOWN_ter1-02
UMAG_03556_KIS68469	16.9952	3.11657	0.828994	3.75946	0.000170281	0.0013757	0	3	9	34	21	28	0	2.01727	8.44574	34.3935	23.9521	33.1624	99.86	DOWN_WT 518_UP_ter1-02
UMAG_04145_KIS67641	136.93	1.0881	0.289416	3.75964	0.000170156	0.0013757	84	126	88	184	208	114	95.8852	84.7253	82.5805	186.13	237.24	135.018	99.86	DOWN_WT 518_UP_ter1-02
UMAG_05714_KIS66931	2096.8	-0.756527	0.201243	-3.75928	0.000170404	0.0013757	2905	3804	2163	1516	1482	1227	3316.03	2557.9	2029.79	1533.55	1690.34	1453.22	99.86	UP_WT 518_DOWN_ter1-02
UMAG_00490_KIS72068	603.363	-0.618704	0.164695	-3.75667	0.000172188	0.00138825	647	1017	821	482	393	415	738.545	683.854	770.439	487.579	448.247	491.514	99.86	UP_WT 518_DOWN_ter1-02
UMAG_04232_KIS67734	1449.25	-0.730241	0.194425	-3.7559	0.000172723	0.00139072	1984	2515	1567	1143	947	872	2264.72	1691.14	1470.5	1156.23	1080.13	1032.77	99.86	UP_WT 518_DOWN_ter1-02
UMAG_01524_KIS70354	19.4344	2.42914	0.647818	3.74973	0.000177026	0.00142347	7	6	7	22	28	37	7.99044	4.03454	6.56891	22.2546	31.9362	43.8218	99.86	DOWN_WT 518_UP_ter1-02
UMAG_05222_KIS70150	201.131	0.81549	0.217567	3.74822	0.000178092	0.00143016	123	210	166	273	204	220	140.403	141.209	155.777	276.16	232.678	260.562	99.86	DOWN_WT 518_UP_ter1-02
UMAG_05202_KIS70130	1327.96	0.985257	0.263046	3.74557	0.000179984	0.00144343	531	1096	1418	1721	1461	1593	606.132	736.976	1330.67	1740.92	1666.38	1886.7	99.86	DOWN_WT 518_UP_ter1-02
UMAG_06186_KIS65806	119.051	0.97615	0.260716	3.74411	0.000181033	0.00144994	65	135	80	155	134	139	74.1969	90.7771	75.0732	156.794	152.837	164.628	99.86	DOWN_WT 518_UP_ter1-02
UMAG_03876_KIS67819	435.106	0.85744	0.22905	3.74347	0.000181498	0.00145174	227	394	431	551	442	524	259.118	264.935	404.457	557.378	504.135	620.611	99.85	DOWN_WT 518_UP_ter1-02
UMAG_04478_KIS67376	1233.2	0.758791	0.202837	3.74089	0.000183369	0.00146478	899	1371	853	1172	1578	1406	1026.2	921.892	800.468	1185.57	1799.83	1665.23	99.85	DOWN_WT 518_UP_ter1-02
UMAG_03192_KIS68616	1415.51	-0.696501	0.186338	-3.73785	0.000185604	0.00148069	1366	2621	2057	1079	1110	746	1559.28	1762.42	1930.32	1091.49	1266.04	883.541	99.85	UP_WT 518_DOWN_ter1-02
UMAG_02053_KIS69514	1383.91	0.579266	0.15506	3.73575	0.000187153	0.00149109	1068	1585	1114	1668	1343	1481	1219.11	1065.79	1045.39	1687.31	1531.8	1754.05	99.85	DOWN_WT 518_UP_ter1-02
UMAG_00740_KIS72333	469.103	-0.816287	0.218593	-3.73428	0.00018825	0.00149786	563	841	626	374	218	331	642.659	565.508	587.448	378.329	248.646	392.027	99.85	UP_WT 518_DOWN_ter1-02
UMAG_04546_KIS67448	276.977	0.853061	0.228524	3.73292	0.000189269	0.00150203	162	252	254	387	266	316	184.922	169.451	238.357	391.479	303.394	374.261	99.85	DOWN_WT 518_UP_ter1-02
UMAG_05921_KIS66185	1402.39	-0.643393	0.172354	-3.73298	0.000189229	0.00150203	1702	2640	1505	1080	937	948	1942.82	1775.2	1412.31	1092.5	1068.72	1122.78	99.85	UP_WT 518_DOWN_ter1-02
UMAG_12267_KIS67343	626.687	0.781871	0.2095	3.73208	0.000189903	0.0015051	418	578	552	866	548	739	477.143	388.661	518.005	876.024	625.037	875.251	99.85	DOWN_WT 518_UP_ter1-02
UMAG_10271_KIS70755	448.575	0.644882	0.172869	3.73048	0.000191119	0.00151276	311	532	359	506	512	461	355.004	357.729	336.891	511.857	583.976	545.995	99.85	DOWN_WT 518_UP_ter1-02
UMAG_10712_KIS67177	928.168	0.879655	0.235895	3.72901	0.00019223	0.00151957	505	719	961	1196	1130	936	576.453	483.472	901.817	1209.84	1288.85	1108.57	99.85	DOWN_WT 518_UP_ter1-02
UMAG_01947_KIS70796	689.257	0.942527	0.252979	3.72571	0.000194768	0.00153763	511	456	562	815	947	687	583.302	306.625	527.389	824.434	1080.13	813.663	99.85	DOWN_WT 518_UP_ter1-02
UMAG_01016_KIS71105	497.66	-0.767193	0.206244	-3.71983	0.000199355	0.00157179	677	836	583	389	329	283	772.789	562.146	547.096	393.503	375.25	335.177	99.84	UP_WT 518_DOWN_ter1-02
UMAG_10326_KIS68959	2151.07	0.653704	0.175798	3.7185	0.000200406	0.00157803	1735	2404	1513	2416	2518	2173	1980.49	1616.51	1419.82	2443.96	2871.98	2573.64	99.84	DOWN_WT 518_UP_ter1-02
UMAG_03783_KIS68204	953.183	0.614203	0.165219	3.71752	0.000201191	0.00158217	691	1020	838	1213	900	1017	788.77	685.872	786.392	1227.04	1026.52	1204.51	99.84	DOWN_WT 518_UP_ter1-02
UMAG_11026_KIS66131	466.073	-0.802931	0.216238	-3.71318	0.000204672	0.00160746	557	852	606	306	242	366	635.81	572.904	568.679	309.542	276.02	433.48	99.84	UP_WT 518_DOWN_ter1-02
UMAG_15016_KIS72284	1856.97	-0.729093	0.196432	-3.71169	0.00020588	0.00161486	2594	3135	2005	1431	1202	1159	2961.03	2108.05	1881.52	1447.56	1370.97	1372.69	99.84	UP_WT 518_DOWN_ter1-02
UMAG_05416_KIS66425	776.009	-0.774561	0.209006	-3.70593	0.000210615	0.00164987	1013	1526	806	611	431	513	1156.33	1026.12	756.363	618.072	491.589	607.583	99.84	UP_WT 518_DOWN_ter1-02
UMAG_04026_KIS67982	1145.63	-0.685772	0.185074	-3.70539	0.000211065	0.00165125	1415	1991	1370	955	637	795	1615.21	1338.79	1285.63	966.054	726.548	941.576	99.83	UP_WT 518_DOWN_ter1-02
UMAG_04928_KIS67055	46.5717	1.627	0.4392	3.70446	0.000211841	0.0016552	16	35	28	69	40	81	18.2639	23.5348	26.2756	69.7987	45.6231	95.9341	99.83	DOWN_WT 518_UP_ter1-02
UMAG_10056_KIS69586	1080.22	0.849458	0.229328	3.70411	0.000212131	0.00165533	613	1067	955	1610	839	1336	699.734	717.475	896.186	1628.64	956.945	1582.32	99.83	DOWN_WT 518_UP_ter1-02
UMAG_01963_KIS70815	500.035	-0.702549	0.189706	-3.70336	0.000212761	0.00165649	578	882	645	314	376	334	659.782	593.077	605.278	317.635	428.857	395.58	99.83	UP_WT 518_DOWN_ter1-02
UMAG_03898_KIS67839	1092.89	0.676412	0.182652	3.70329	0.000212825	0.00165649	722	1137	997	1360	984	1296	824.156	764.545	935.6	1375.74	1122.33	1534.95	99.83	DOWN_WT 518_UP_ter1-02
UMAG_03276_KIS68708	582.886	-0.706365	0.190861	-3.70094	0.000214805	0.00166976	739	1067	648	458	399	346	843.562	717.475	608.093	463.301	455.091	409.793	99.83	UP_WT 518_DOWN_ter1-02
UMAG_00123_KIS71682	1007.48	0.6186	0.167191	3.69996	0.000215637	0.00167408	634	1161	937	1182	981	1137	723.705	780.683	879.295	1195.68	1118.91	1346.63	99.83	DOWN_WT 518_UP_ter1-02
UMAG_02454_KIS69942	521.183	0.649383	0.175631	3.69744	0.000217788	0.00168647	395	568	411	640	518	566	450.889	381.936	385.689	647.408	590.819	670.354	99.83	DOWN_WT 518_UP_ter1-02
UMAG_11910_KIS69508	13.1953	3.53701	0.956569	3.6976	0.000217646	0.00168647	0	1	6	19	19	27	0	0.672423	5.63049	19.2199	21.671	31.978	99.83	DOWN_WT 518_UP_ter1-02
UMAG_10338_KIS68991	1066.28	-0.724486	0.196232	-3.69198	0.000222516	0.00172089	1252	1685	1518	915	564	711	1429.15	1133.03	1424.51	925.591	643.286	842.088	99.83	UP_WT 518_DOWN_ter1-02
UMAG_05402_KIS66409	211.101	0.899907	0.24382	3.69086	0.000223496	0.00172627	127	248	138	258	202	282	144.969	166.761	129.501	260.986	230.397	333.993	99.83	DOWN_WT 518_UP_ter1-02
UMAG_10726_KIS66875	449.281	0.781396	0.211772	3.68979	0.000224439	0.00173135	257	584	324	544	583	414	293.363	392.695	304.046	550.297	664.957	490.33	99.83	DOWN_WT 518_UP_ter1-02
UMAG_00840_KIS70912	59.4258	2.27388	0.617197	3.68421	0.000229412	0.00176746	13	47	15	126	18	125	14.8394	31.6039	14.0762	127.458	20.5304	148.046	99.82	DOWN_WT 518_UP_ter1-02
UMAG_01129_KIS71225	1119.86	-0.62654	0.170137	-3.68256	0.000230899	0.00177666	1372	1808	1382	847	732	801	1566.13	1215.74	1296.89	856.804	834.903	948.682	99.82	UP_WT 518_DOWN_ter1-02
UMAG_01882_KIS70727	4418.82	0.678771	0.184461	3.67975	0.00023346	0.00179266	3471	5322	2828	4961	5196	4537	3962.11	3578.64	2653.84	5018.42	5926.44	5373.49	99.82	DOWN_WT 518_UP_ter1-02
UMAG_02688_KIS69348	1227.31	-0.612784	0.166534	-3.67963	0.000233568	0.00179266	1448	2172	1427	906	803	911	1652.88	1460.5	1339.12	916.487	915.884	1078.96	99.82	UP_WT 518_DOWN_ter1-02
UMAG_11574_KIS66449	79.9801	1.80169	0.489681	3.67931	0.000233869	0.0017927	11	45	68	128	140	71	12.5564	30.259	63.8122	129.482	159.681	84.0904	99.82	DOWN_WT 518_UP_ter1-02
UMAG_04679_KIS67582	261.106	-0.716667	0.194974	-3.6757	0.000237202	0.00181595	284	496	337	199	177	160	324.183	333.522	316.246	201.303	201.882	189.499	99.82	UP_WT 518_DOWN_ter1-02
UMAG_02715_KIS69380	2441.44	0.627355	0.170743	3.67427	0.000238535	0.00182386	1742	2486	2235	2649	2987	2368	1988.48	1671.64	2097.36	2679.66	3406.91	2804.59	99.82	DOWN_WT 518_UP_ter1-02
UMAG_03811_KIS68229	1079.17	0.577625	0.157262	3.67301	0.000239715	0.00183058	772	1238	943	1332	1209	971	881.231	832.46	884.925	1347.42	1378.96	1150.02	99.82	DOWN_WT 518_UP_ter1-02
UMAG_00712_KIS72304	1093.98	0.806595	0.21991	3.66784	0.000244607	0.00186559	599	1565	692	1324	1105	1333	683.753	1052.34	649.383	1339.33	1260.34	1578.77	99.81	DOWN_WT 518_UP_ter1-02
UMAG_11514_KIS67836	43.4551	1.70236	0.464243	3.66695	0.000245458	0.00186973	12	43	19	64	42	74	13.6979	28.9142	17.8299	64.7408	47.9043	87.6435	99.81	DOWN_WT 518_UP_ter1-02
UMAG_02961_KIS68982	531.774	-0.653129	0.178303	-3.66302	0.000249257	0.00189629	604	914	689	397	327	393	689.46	614.595	646.568	401.595	372.969	465.458	99.81	UP_WT 518_DOWN_ter1-02
UMAG_01932_KIS70780	383.356	0.863224	0.235813	3.66063	0.0002516	0.00191172	240	345	331	517	323	500	273.958	231.986	310.615	522.984	368.407	592.186	99.81	DOWN_WT 518_UP_ter1-02
UMAG_03070_KIS69092	856.211	-0.688517	0.188119	-3.66001	0.000252208	0.00191394	1124	1440	980	617	562	592	1283.04	968.289	919.647	624.142	641.005	701.148	99.81	UP_WT 518_DOWN_ter1-02
UMAG_10344_KIS69014	346.955	0.695682	0.190129	3.659	0.000253198	0.00191906	260	368	268	446	355	363	296.788	247.452	251.495	451.162	404.905	429.927	99.81	DOWN_WT 518_UP_ter1-02
UMAG_03344_KIS68778	643.725	-0.611932	0.167574	-3.65172	0.000260492	0.00196658	695	1171	803	466	428	480	793.336	787.407	753.547	471.394	488.167	568.498	99.8	UP_WT 518_DOWN_ter1-02
UMAG_04526_KIS67428	142.842	4.18055	1.1449	3.65145	0.000260766	0.00196658	9	48	2	284	66	380	10.2734	32.2763	1.87683	287.287	75.2781	450.061	99.8	DOWN_WT 518_UP_ter1-02
UMAG_06404_KIS65704	3598.94	0.772894	0.211641	3.65191	0.000260299	0.00196658	2594	3351	2940	4273	5098	2941	2961.03	2253.29	2758.94	4322.46	5814.67	3483.24	99.8	DOWN_WT 518_UP_ter1-02
UMAG_11891_KIS70495	80.2756	1.1509	0.315157	3.65183	0.000260376	0.00196658	33	83	59	112	99	90	37.6692	55.8111	55.3665	113.296	112.917	106.593	99.8	DOWN_WT 518_UP_ter1-02
UMAG_12196_KIS68850	848.571	1.09711	0.300484	3.65113	0.000261087	0.00196658	324	567	928	1025	1138	958	369.843	381.264	870.849	1036.86	1297.98	1134.63	99.8	DOWN_WT 518_UP_ter1-02
UMAG_00894_KIS70976	479.41	-0.743122	0.203868	-3.64512	0.00026727	0.00201065	615	928	506	342	323	305	702.017	624.009	474.838	345.959	368.407	361.233	99.8	UP_WT 518_DOWN_ter1-02
UMAG_10025_KIS71669	697.41	-0.651287	0.178771	-3.64315	0.000269325	0.0020236	856	1268	775	523	476	469	977.116	852.632	727.272	529.054	542.915	555.47	99.8	UP_WT 518_DOWN_ter1-02
UMAG_05110_KIS70036	2107.33	-0.640078	0.175881	-3.63927	0.000273409	0.00205083	2670	3661	2337	1614	1335	1508	3047.78	2461.74	2193.08	1632.68	1522.67	1786.03	99.79	UP_WT 518_DOWN_ter1-02
UMAG_12260_KIS67235	517.808	-0.638637	0.175495	-3.63907	0.000273624	0.00205083	613	846	665	400	364	333	699.734	568.87	624.046	404.63	415.17	394.396	99.79	UP_WT 518_DOWN_ter1-02
UMAG_05537_KIS66546	378.953	-0.652942	0.179492	-3.63772	0.000275057	0.00205903	400	658	523	284	251	262	456.596	442.454	490.791	287.287	286.285	310.305	99.79	UP_WT 518_DOWN_ter1-02
UMAG_03353_KIS68787	572.642	0.761852	0.209481	3.63685	0.000275996	0.00206098	364	514	548	693	561	692	415.503	345.625	514.251	701.021	639.864	819.585	99.79	DOWN_WT 518_UP_ter1-02
UMAG_05170_KIS70097	26.0802	1.99696	0.549048	3.63714	0.000275683	0.00206098	5	18	14	44	43	27	5.70745	12.1036	13.1378	44.5093	49.0449	31.978	99.79	DOWN_WT 518_UP_ter1-02
UMAG_02743_KIS69412	259.678	0.811261	0.223147	3.63554	0.000277401	0.00206892	162	242	233	359	250	290	184.922	162.726	218.651	363.155	285.144	343.468	99.79	DOWN_WT 518_UP_ter1-02
UMAG_01062_KIS71152	1408.18	0.687789	0.189302	3.6333	0.000279825	0.00208444	1132	1617	914	1815	1396	1506	1292.17	1087.31	857.711	1836.01	1592.25	1783.66	99.79	DOWN_WT 518_UP_ter1-02
UMAG_03067_KIS69089	24.9414	2.02438	0.557457	3.63145	0.00028183	0.00209463	7	10	16	45	32	32	7.99044	6.72423	15.0146	45.5209	36.4985	37.8999	99.79	DOWN_WT 518_UP_ter1-02
UMAG_10613_KIS70982	693.67	0.663705	0.182768	3.6314	0.000281883	0.00209463	498	684	622	927	670	716	568.462	459.937	583.694	937.73	764.187	848.01	99.79	DOWN_WT 518_UP_ter1-02
UMAG_01390_KIS71495	1837.97	-0.570526	0.157163	-3.63016	0.000283243	0.00209937	1951	3624	2052	1472	1241	1295	2227.05	2436.86	1925.63	1489.04	1415.46	1533.76	99.79	UP_WT 518_DOWN_ter1-02
UMAG_03298_KIS68730	877.926	0.602075	0.165851	3.63022	0.000283177	0.00209937	546	1028	828	1042	983	845	623.254	691.251	777.008	1054.06	1121.19	1000.79	99.79	DOWN_WT 518_UP_ter1-02
UMAG_12327_KIS65819	1288.24	-0.530483	0.146144	-3.62988	0.000283558	0.00209937	1387	2293	1537	1023	973	859	1583.25	1541.87	1442.34	1034.84	1109.78	1017.38	99.79	UP_WT 518_DOWN_ter1-02
UMAG_02396_KIS69880	544.885	0.902725	0.248905	3.62679	0.000286968	0.00211944	266	481	546	759	702	474	303.637	323.435	512.375	767.785	800.686	561.392	99.79	DOWN_WT 518_UP_ter1-02
UMAG_05783_KIS67001	527.728	0.683668	0.188493	3.62703	0.000286699	0.00211944	368	580	432	702	470	595	420.069	390.005	405.395	710.126	536.072	704.701	99.79	DOWN_WT 518_UP_ter1-02
UMAG_00767_KIS72363	414.419	-0.627929	0.173171	-3.62606	0.000287779	0.00212068	417	765	553	326	281	276	476.002	514.404	518.944	329.773	320.502	326.887	99.79	UP_WT 518_DOWN_ter1-02
UMAG_04127_KIS67623	1655.61	-0.523949	0.144497	-3.62601	0.000287834	0.00212068	1803	2734	2092	1361	1127	1192	2058.11	1838.4	1963.16	1376.75	1285.43	1411.77	99.79	UP_WT 518_DOWN_ter1-02
UMAG_02326_KIS69803	907.696	-0.638199	0.176091	-3.62426	0.000289785	0.00213247	1136	1525	1060	722	645	560	1296.73	1025.45	994.72	730.357	735.673	663.248	99.79	UP_WT 518_DOWN_ter1-02
UMAG_03294_KIS68727	8.90372	4.40347	1.21625	3.62053	0.000294003	0.00216089	0	3	0	14	15	17	0	2.01727	0	14.162	17.1087	20.1343	99.78	DOWN_WT 518_UP_ter1-02
UMAG_03871_KIS67814	1063.67	-0.595838	0.164649	-3.61883	0.000295937	0.00217247	1176	2012	1220	753	784	748	1342.39	1352.92	1144.87	761.716	894.213	885.91	99.78	UP_WT 518_DOWN_ter1-02
UMAG_00328_KIS71898	1270.5	-0.717531	0.198837	-3.60863	0.000307814	0.00225421	1749	2159	1378	996	775	836	1996.47	1451.76	1293.14	1007.53	883.948	990.135	99.77	UP_WT 518_DOWN_ter1-02
UMAG_03552_KIS68465	88.3683	1.16152	0.321851	3.60888	0.000307518	0.00225421	51	86	51	139	120	75	58.216	57.8284	47.8592	140.609	136.869	88.8279	99.77	DOWN_WT 518_UP_ter1-02
UMAG_02543_KIS69192	349.688	-0.673096	0.186573	-3.60769	0.000308938	0.00225972	397	583	474	270	224	236	453.172	392.023	444.809	273.125	255.489	279.512	99.77	UP_WT 518_DOWN_ter1-02
UMAG_05789_KIS67007	112.275	1.23985	0.343841	3.60589	0.00031108	0.00227264	45	143	55	167	162	102	51.3671	96.1565	51.6128	168.933	184.774	120.806	99.77	DOWN_WT 518_UP_ter1-02
UMAG_10392_KIS68606	138.859	1.74121	0.48303	3.60477	0.00031243	0.00227976	23	55	137	209	135	233	26.2543	36.9833	128.563	211.419	153.978	275.959	99.77	DOWN_WT 518_UP_ter1-02
UMAG_03437_KIS68341	1876.59	-0.527211	0.146326	-3.603	0.000314571	0.00229263	2032	3360	2204	1514	1263	1385	2319.51	2259.34	2068.27	1531.52	1440.55	1640.35	99.77	UP_WT 518_DOWN_ter1-02
UMAG_05180_KIS70108	1233.5	-0.670672	0.186176	-3.60236	0.000315341	0.00229548	1616	2155	1335	987	808	789	1844.65	1449.07	1252.78	998.424	921.587	934.469	99.77	UP_WT 518_DOWN_ter1-02
UMAG_11150_KIS67266	19.3529	2.38063	0.660994	3.6016	0.00031627	0.00229949	5	12	5	34	16	38	5.70745	8.06908	4.69208	34.3935	18.2492	45.0061	99.77	DOWN_WT 518_UP_ter1-02
UMAG_01131_KIS71227	418.68	-0.645286	0.17926	-3.59972	0.000318555	0.00231057	428	824	521	305	287	291	488.558	554.077	488.914	308.53	327.346	344.652	99.77	UP_WT 518_DOWN_ter1-02
UMAG_03363_KIS68797	1412.03	-0.719284	0.199812	-3.5998	0.000318467	0.00231057	1912	2537	1474	1140	850	910	2182.53	1705.94	1383.22	1153.2	969.491	1077.78	99.77	UP_WT 518_DOWN_ter1-02
UMAG_11017_KIS68820	186.231	1.20545	0.335012	3.59824	0.000320378	0.00232102	85	238	85	298	148	262	97.0267	160.037	79.7653	301.449	168.806	310.305	99.77	DOWN_WT 518_UP_ter1-02
UMAG_06155_KIS65774	1073.35	-0.609514	0.169502	-3.59591	0.000323263	0.00233913	1274	1879	1250	833	676	790	1454.26	1263.48	1173.02	842.642	771.031	935.654	99.77	UP_WT 518_DOWN_ter1-02
UMAG_05509_KIS66516	993.021	-0.771018	0.214871	-3.58827	0.000332873	0.0024058	1405	1695	1081	832	567	601	1603.79	1139.76	1014.43	841.63	646.708	711.807	99.76	UP_WT 518_DOWN_ter1-02
UMAG_00463_KIS72041	780.531	-0.721187	0.201055	-3.58701	0.00033449	0.00241461	997	1370	913	680	426	501	1138.07	921.22	856.773	687.871	485.886	593.37	99.76	UP_WT 518_DOWN_ter1-02
UMAG_06397_KIS65696	195.738	-0.913491	0.254752	-3.5858	0.000336051	0.00242012	226	404	253	126	153	89	257.977	271.659	237.419	127.458	174.508	105.409	99.76	UP_WT 518_DOWN_ter1-02
UMAG_10535_KIS67352	157.711	-0.868645	0.242227	-3.58608	0.000335689	0.00242012	179	319	205	102	114	86	204.327	214.503	192.375	103.181	130.026	101.856	99.76	UP_WT 518_DOWN_ter1-02
UMAG_01694_KIS70524	819.265	-0.569516	0.158947	-3.58306	0.000339589	0.00243986	933	1446	959	666	581	542	1065.01	972.324	899.94	673.709	662.676	641.929	99.76	UP_WT 518_DOWN_ter1-02
UMAG_04671_KIS67574	619.983	0.844732	0.235757	3.58306	0.000339595	0.00243986	258	744	569	737	691	724	294.505	500.283	533.958	745.531	788.139	857.485	99.76	DOWN_WT 518_UP_ter1-02
UMAG_02023_KIS70879	320.214	1.33707	0.373442	3.5804	0.000343071	0.00246192	90	484	122	418	379	442	102.734	325.453	114.487	422.838	432.279	523.492	99.75	DOWN_WT 518_UP_ter1-02
UMAG_01219_KIS71319	556.906	-0.829524	0.23175	-3.57939	0.000344391	0.00246434	725	1166	561	384	296	403	827.581	784.045	526.451	388.445	337.611	477.302	99.75	UP_WT 518_DOWN_ter1-02
UMAG_05184_KIS70112	823.352	-0.627252	0.175248	-3.57922	0.000344627	0.00246434	939	1558	937	627	633	494	1071.86	1047.64	879.295	634.257	721.986	585.08	99.75	UP_WT 518_DOWN_ter1-02
UMAG_11222_KIS65816	949.495	-0.646942	0.180741	-3.57938	0.000344412	0.00246434	1048	1946	1035	695	715	593	1196.28	1308.54	971.26	703.045	815.513	702.332	99.75	UP_WT 518_DOWN_ter1-02
UMAG_04426_KIS67326	1161.44	0.556281	0.155461	3.57826	0.000345888	0.00247045	903	1407	900	1396	1182	1171	1030.77	946.099	844.574	1412.16	1348.16	1386.9	99.75	DOWN_WT 518_UP_ter1-02
UMAG_01177_KIS71277	1540.09	-0.834558	0.233386	-3.57587	0.000349068	0.00249024	1749	2155	2638	969	1215	805	1996.47	1449.07	2475.54	980.216	1385.8	953.419	99.75	UP_WT 518_DOWN_ter1-02
UMAG_05601_KIS66613	273.589	0.858457	0.24011	3.57526	0.000349878	0.00249309	189	240	221	353	244	356	215.742	161.382	207.39	357.086	278.301	421.636	99.75	DOWN_WT 518_UP_ter1-02
UMAG_03779_KIS68200	261.289	0.914163	0.256024	3.57061	0.000356148	0.00253182	194	187	211	333	272	317	221.449	125.743	198.006	336.854	310.237	375.446	99.75	DOWN_WT 518_UP_ter1-02
UMAG_05454_KIS66462	855.027	-0.578004	0.161872	-3.57074	0.000355972	0.00253182	931	1615	984	685	632	544	1062.73	1085.96	923.4	692.929	720.845	644.298	99.75	UP_WT 518_DOWN_ter1-02
UMAG_06228_KIS65851	1073.28	-0.811363	0.227609	-3.56472	0.000364244	0.00258635	1477	1991	1149	917	522	687	1685.98	1338.79	1078.24	927.614	595.382	813.663	99.74	UP_WT 518_DOWN_ter1-02
UMAG_05878_KIS66139	196.861	-0.863544	0.242273	-3.56434	0.000364773	0.00258708	173	423	298	139	120	120	197.478	284.435	279.648	140.609	136.869	142.125	99.74	UP_WT 518_DOWN_ter1-02
UMAG_02510_KIS69158	40.2455	1.59433	0.447374	3.56375	0.000365594	0.00258987	20	37	13	66	56	43	22.8298	24.8797	12.1994	66.7639	63.8724	50.928	99.74	DOWN_WT 518_UP_ter1-02
UMAG_03776_KIS68197	2436.51	0.566744	0.159071	3.56284	0.00036687	0.00259588	1761	3275	1789	2949	2557	2388	2010.17	2202.19	1678.82	2983.13	2916.46	2828.28	99.74	DOWN_WT 518_UP_ter1-02
UMAG_06509_KIS70888	8.09064	4.73509	1.32964	3.56118	0.000369188	0.00260924	1	1	0	21	13	9	1.14149	0.672423	0	21.2431	14.8275	10.6593	99.74	DOWN_WT 518_UP_ter1-02
UMAG_05489_KIS66496	1785.12	-0.590229	0.165817	-3.55953	0.00037152	0.00262267	2208	2987	2033	1370	1257	1228	2520.41	2008.53	1907.8	1385.86	1433.71	1454.41	99.74	UP_WT 518_DOWN_ter1-02
UMAG_01441_KIS71548	393.453	1.00773	0.283197	3.55841	0.00037311	0.00263084	285	219	334	520	475	428	325.325	147.261	313.431	526.019	541.775	506.911	99.74	DOWN_WT 518_UP_ter1-02
UMAG_10273_KIS70760	384.232	0.69853	0.196674	3.55172	0.000382723	0.00269549	258	382	350	477	453	360	294.505	256.866	328.445	482.521	516.682	426.374	99.73	DOWN_WT 518_UP_ter1-02
UMAG_06253_KIS65878	12.1801	3.14419	0.885911	3.5491	0.000386551	0.0027193	4	2	2	24	10	25	4.56596	1.34485	1.87683	24.2778	11.4058	29.6093	99.73	DOWN_WT 518_UP_ter1-02
UMAG_12151_KIS72012	839.467	0.712103	0.200698	3.54814	0.00038796	0.00272605	521	832	805	1075	751	999	594.717	559.456	755.424	1087.44	856.574	1183.19	99.73	DOWN_WT 518_UP_ter1-02
UMAG_01815_KIS70651	148.473	1.11493	0.314265	3.54776	0.000388527	0.00272687	64	112	142	230	191	134	73.0554	75.3114	133.255	232.662	217.85	158.706	99.73	DOWN_WT 518_UP_ter1-02
UMAG_04165_KIS67661	58.0644	1.7442	0.492202	3.54368	0.000394588	0.00276521	15	71	15	105	86	55	17.1224	47.742	14.0762	106.215	98.0897	65.1404	99.72	DOWN_WT 518_UP_ter1-02
UMAG_05381_KIS66387	452.921	1.03647	0.292528	3.54316	0.000395356	0.00276521	196	506	347	614	326	705	223.732	340.246	325.63	621.107	371.828	834.982	99.72	DOWN_WT 518_UP_ter1-02
UMAG_10848_KIS67234	538.991	-0.634648	0.179109	-3.54336	0.000395068	0.00276521	567	1085	628	390	369	382	647.225	729.579	589.325	394.514	420.873	452.43	99.72	UP_WT 518_DOWN_ter1-02
UMAG_10711_KIS67174	25306.7	-0.635843	0.179515	-3.54201	0.000397094	0.00277418	31737	47988	25457	19312	18059	16314	36227.5	32268.2	23889.2	19535.5	20597.7	19321.8	99.72	UP_WT 518_DOWN_ter1-02
UMAG_00998_KIS71087	354.057	0.771922	0.218045	3.5402	0.000399822	0.00279002	226	313	338	476	358	379	257.977	210.468	317.184	481.51	408.327	448.877	99.72	DOWN_WT 518_UP_ter1-02
UMAG_03146_KIS68573	1961.65	-0.611364	0.172935	-3.53522	0.000407442	0.00283993	2414	3096	2427	1632	1205	1376	2755.56	2081.82	2277.53	1650.89	1374.4	1629.7	99.72	UP_WT 518_DOWN_ter1-02
UMAG_00579_KIS72161	3385.87	-0.58231	0.164754	-3.53442	0.000408666	0.0028452	4201	5511	3922	2819	2252	2291	4795.4	3705.72	3680.46	2851.63	2568.58	2713.4	99.72	UP_WT 518_DOWN_ter1-02
UMAG_02594_KIS69246	134.307	0.907298	0.256875	3.53206	0.000412335	0.00286745	67	147	111	163	157	154	76.4799	98.8462	104.164	164.887	179.071	182.393	99.71	DOWN_WT 518_UP_ter1-02
UMAG_00242_KIS71811	1208.12	-0.733388	0.207806	-3.5292	0.000416819	0.00289532	1716	1932	1353	964	726	775	1958.8	1299.12	1269.68	975.158	828.06	917.888	99.71	UP_WT 518_DOWN_ter1-02
UMAG_01059_KIS71149	1190.85	-0.580516	0.164576	-3.52734	0.000419761	0.00291243	1320	2122	1437	938	943	708	1506.77	1426.88	1348.5	948.857	1075.57	838.535	99.71	UP_WT 518_DOWN_ter1-02
UMAG_03382_KIS68817	60.7077	1.31154	0.371901	3.52659	0.000420946	0.00291731	32	55	33	79	58	96	36.5277	36.9833	30.9677	79.9144	66.1535	113.7	99.71	DOWN_WT 518_UP_ter1-02
UMAG_02461_KIS69949	13407.3	0.508231	0.14413	3.5262	0.000421565	0.00291827	10761	15775	10997	14680	14599	13283	12283.6	10607.5	10319.7	14849.9	16651.3	15732	99.71	DOWN_WT 518_UP_ter1-02
UMAG_03833_KIS68251	1929.97	0.591795	0.167928	3.5241	0.000424924	0.00293817	1397	2397	1505	2325	2309	1668	1594.66	1611.8	1412.31	2351.91	2633.59	1975.53	99.71	DOWN_WT 518_UP_ter1-02
UMAG_01432_KIS71539	609.329	-0.766443	0.217555	-3.52299	0.000426714	0.00294719	837	1021	705	501	325	401	955.428	686.544	661.583	506.799	370.688	474.933	99.71	UP_WT 518_DOWN_ter1-02
UMAG_00326_KIS71896	2378.83	0.492956	0.139959	3.52215	0.000428067	0.00295137	1753	3090	1971	2731	2353	2447	2001.03	2077.79	1849.62	2762.61	2683.78	2898.16	99.7	DOWN_WT 518_UP_ter1-02
UMAG_01523_KIS70353	6.74035	5.35436	1.52039	3.52171	0.000428778	0.00295137	0	0	1	9	9	17	0	0	0.938415	9.10417	10.2652	20.1343	99.7	DOWN_WT 518_UP_ter1-02
UMAG_10147_KIS69893	6710.98	-0.748633	0.212567	-3.52186	0.000428529	0.00295137	7283	15469	6955	4985	5205	3415	8313.48	10401.7	6526.68	5042.7	5936.71	4044.63	99.7	UP_WT 518_DOWN_ter1-02
UMAG_05134_KIS70059	742.479	0.894677	0.254383	3.51705	0.000436375	0.00300026	338	624	802	920	808	882	385.824	419.592	752.609	930.649	921.587	1044.62	99.7	DOWN_WT 518_UP_ter1-02
UMAG_00608_KIS72191	563.097	0.663822	0.188871	3.51468	0.000440289	0.00302375	406	618	457	624	719	523	463.445	415.557	428.856	631.223	820.076	619.426	99.7	DOWN_WT 518_UP_ter1-02
UMAG_03730_KIS68149	823.145	-0.789309	0.224611	-3.51411	0.000441228	0.00302677	1053	1508	973	658	377	603	1201.99	1014.01	913.078	665.616	429.998	714.176	99.7	UP_WT 518_DOWN_ter1-02
UMAG_11540_KIS67540	82.3107	1.15875	0.329775	3.51375	0.000441822	0.00302743	61	65	43	111	97	99	69.6309	43.7075	40.3518	112.285	110.636	117.253	99.7	DOWN_WT 518_UP_ter1-02
UMAG_10162_KIS69958	1343.29	-0.593741	0.16938	-3.50538	0.000455964	0.0031182	1411	2657	1545	1046	1052	806	1610.64	1786.63	1449.85	1058.11	1199.89	954.604	99.69	UP_WT 518_DOWN_ter1-02
UMAG_10445_KIS68361	165.896	0.963022	0.274733	3.5053	0.000456097	0.0031182	85	139	157	245	164	188	97.0267	93.4668	147.331	247.836	187.055	222.662	99.69	DOWN_WT 518_UP_ter1-02
UMAG_03009_KIS69029	706.406	0.773684	0.220948	3.50165	0.000462385	0.00315764	422	602	723	841	866	705	481.709	404.799	678.474	850.734	987.741	834.982	99.68	DOWN_WT 518_UP_ter1-02
UMAG_03778_KIS68199	584.767	-0.630206	0.180048	-3.50021	0.00046489	0.00317117	619	1100	730	438	465	341	706.583	739.665	685.043	443.07	530.369	403.871	99.68	UP_WT 518_DOWN_ter1-02
UMAG_04489_KIS67388	620.234	-0.580774	0.165987	-3.49892	0.000467144	0.00317941	690	1040	793	515	448	387	787.629	699.32	744.163	520.961	510.979	458.352	99.68	UP_WT 518_DOWN_ter1-02
UMAG_06156_KIS65775	1992.58	-0.611635	0.174804	-3.49898	0.000467044	0.00317941	2437	3703	2083	1504	1427	1334	2781.81	2489.98	1954.72	1521.41	1627.6	1579.95	99.68	UP_WT 518_DOWN_ter1-02
UMAG_00678_KIS72269	2961.34	-0.642351	0.183669	-3.49732	0.00046995	0.00318745	3782	5323	3127	2534	1893	1870	4317.12	3579.31	2934.42	2563.33	2159.11	2214.78	99.68	UP_WT 518_DOWN_ter1-02
UMAG_02342_KIS69821	386.477	0.621153	0.177622	3.49705	0.000470426	0.00318745	254	458	336	457	392	419	289.939	307.97	315.307	462.29	447.107	496.252	99.68	DOWN_WT 518_UP_ter1-02
UMAG_04224_KIS67726	780.862	0.678498	0.193995	3.49751	0.000469627	0.00318745	622	884	531	1047	744	823	710.007	594.422	498.298	1059.12	848.59	974.738	99.68	DOWN_WT 518_UP_ter1-02
UMAG_10790_KIS71082	2565.25	-0.62277	0.17804	-3.49792	0.000468907	0.00318745	3289	4473	2739	2017	1835	1626	3754.36	3007.75	2570.32	2040.35	2092.96	1925.79	99.68	UP_WT 518_DOWN_ter1-02
UMAG_03281_KIS68714	702.966	0.644501	0.184362	3.49585	0.000472551	0.00319828	473	797	607	842	629	847	539.925	535.921	569.618	851.746	717.424	1003.16	99.68	DOWN_WT 518_UP_ter1-02
UMAG_00596_KIS72178	1977.61	-0.665394	0.190564	-3.4917	0.000479958	0.00324479	2656	3227	2213	1548	1217	1379	3031.8	2169.91	2076.71	1565.92	1388.08	1633.25	99.68	UP_WT 518_DOWN_ter1-02
UMAG_04575_KIS67477	22.5959	2.35033	0.674445	3.48484	0.000492431	0.00332542	1	10	15	40	33	30	1.14149	6.72423	14.0762	40.463	37.6391	35.5312	99.67	DOWN_WT 518_UP_ter1-02
UMAG_02215_KIS69684	16.6449	2.33588	0.670397	3.48433	0.000493374	0.00332808	5	9	5	27	17	31	5.70745	6.05181	4.69208	27.3125	19.3898	36.7155	99.67	DOWN_WT 518_UP_ter1-02
UMAG_06146_KIS65766	269.755	3.00867	0.86382	3.48299	0.000495854	0.0033411	20	34	142	463	567	274	22.8298	22.8624	133.255	468.359	646.708	324.518	99.67	DOWN_WT 518_UP_ter1-02
UMAG_01079_KIS71170	96.7602	1.11559	0.32036	3.48231	0.000497105	0.00334582	44	78	86	138	95	126	50.2256	52.449	80.7037	139.597	108.355	149.231	99.67	DOWN_WT 518_UP_ter1-02
UMAG_05787_KIS67005	2022	0.543379	0.156086	3.48127	0.000499039	0.00335511	1619	2304	1642	2339	1969	2180	1848.07	1549.26	1540.88	2366.07	2245.8	2581.93	99.66	DOWN_WT 518_UP_ter1-02
UMAG_03688_KIS68109	31.6324	1.65231	0.474745	3.48041	0.000500638	0.00336214	18	20	13	42	44	43	20.5468	13.4485	12.1994	42.4861	50.1854	50.928	99.66	DOWN_WT 518_UP_ter1-02
UMAG_00354_KIS71927	543.444	-0.568704	0.163599	-3.47621	0.000508552	0.00340775	568	968	691	453	361	374	648.367	650.906	648.445	458.243	411.749	442.955	99.66	UP_WT 518_DOWN_ter1-02
UMAG_04488_KIS67387	400.208	-0.740458	0.213003	-3.47628	0.000508427	0.00340775	446	832	462	314	298	204	509.105	559.456	433.548	317.635	339.892	241.612	99.66	UP_WT 518_DOWN_ter1-02
UMAG_11577_KIS66463	8434.37	-0.512398	0.147425	-3.47565	0.000509624	0.00341117	9105	15951	9197	7036	6050	5774	10393.3	10725.8	8630.6	7117.44	6900.5	6838.56	99.66	UP_WT 518_DOWN_ter1-02
UMAG_00292_KIS71864	1209.63	-0.708751	0.203953	-3.47507	0.000510729	0.0034148	1612	2261	1218	956	728	808	1840.08	1520.35	1142.99	967.066	830.341	956.972	99.66	UP_WT 518_DOWN_ter1-02
UMAG_03544_KIS68457	733.7	0.804189	0.23147	3.47427	0.00051225	0.0034212	535	531	679	897	847	780	610.698	357.057	637.184	907.383	966.07	923.81	99.66	DOWN_WT 518_UP_ter1-02
UMAG_10063_KIS69620	1012.82	-0.76012	0.218943	-3.47176	0.000517051	0.00344568	1482	1600	1124	820	615	611	1691.69	1075.88	1054.78	829.491	701.455	723.651	99.66	UP_WT 518_DOWN_ter1-02
UMAG_10276_KIS69218	7456.77	-0.647428	0.18648	-3.47184	0.00051691	0.00344568	9763	13451	7586	5825	4793	5128	11144.4	9044.76	7118.82	5892.42	5466.79	6073.46	99.66	UP_WT 518_DOWN_ter1-02
UMAG_04247_KIS67749	48.0116	1.57372	0.453634	3.46914	0.000522129	0.00347571	15	53	20	72	45	78	17.1224	35.6384	18.7683	72.8334	51.326	92.381	99.65	DOWN_WT 518_UP_ter1-02
UMAG_00417_KIS71994	278.741	0.76153	0.219617	3.46753	0.000525263	0.00348892	183	248	262	351	310	289	208.893	166.761	245.865	355.063	353.579	342.283	99.65	DOWN_WT 518_UP_ter1-02
UMAG_03793_KIS68213	564.169	-0.579671	0.167169	-3.46756	0.000525197	0.00348892	621	1014	679	423	390	409	708.866	681.837	637.184	427.896	444.825	484.408	99.65	UP_WT 518_DOWN_ter1-02
UMAG_03602_KIS68514	290.175	0.898699	0.259252	3.46651	0.000527262	0.00349455	172	224	279	391	377	259	196.336	150.623	261.818	395.526	429.998	306.752	99.65	DOWN_WT 518_UP_ter1-02
UMAG_11220_KIS65793	1122.29	-0.569942	0.164408	-3.46663	0.000527024	0.00349455	1162	2195	1300	806	813	818	1326.41	1475.97	1219.94	815.329	927.29	968.816	99.65	UP_WT 518_DOWN_ter1-02
UMAG_04285_KIS67790	1144.23	2.72861	0.787699	3.46403	0.000532145	0.00352306	95	224	683	1488	2005	1835	108.442	150.623	640.937	1505.22	2286.86	2173.32	99.65	DOWN_WT 518_UP_ter1-02
UMAG_00389_KIS71964	687.244	0.681848	0.196893	3.46304	0.000534117	0.00353227	459	773	575	832	592	864	523.944	519.783	539.589	841.63	675.222	1023.3	99.65	DOWN_WT 518_UP_ter1-02
UMAG_00792_KIS72389	8.09132	4.16645	1.20383	3.46099	0.000538184	0.00355529	1	2	0	17	17	8	1.14149	1.34485	0	17.1968	19.3898	9.47497	99.64	DOWN_WT 518_UP_ter1-02
UMAG_03116_KIS69145	125.428	1.82536	0.527484	3.46051	0.000539149	0.00355779	65	123	9	172	192	164	74.1969	82.708	8.44574	173.991	218.991	194.237	99.64	DOWN_WT 518_UP_ter1-02
UMAG_03425_KIS68327	604.162	-0.643952	0.186179	-3.45878	0.000542638	0.00357693	640	1088	797	405	494	373	730.554	731.596	747.917	409.688	563.446	441.771	99.64	UP_WT 518_DOWN_ter1-02
UMAG_02980_KIS69001	2238.96	-0.592931	0.171445	-3.45842	0.00054335	0.00357774	1918	4507	3044	1694	1584	1551	2189.38	3030.61	2856.54	1713.61	1806.68	1836.96	99.64	UP_WT 518_DOWN_ter1-02
UMAG_04284_KIS67789	785.852	-0.585604	0.169354	-3.45786	0.000544477	0.00358128	907	1445	877	650	527	529	1035.33	971.651	822.99	657.524	601.085	626.533	99.64	UP_WT 518_DOWN_ter1-02
UMAG_04713_KIS66652	574.718	-0.71925	0.208026	-3.4575	0.00054521	0.00358222	757	999	650	426	328	420	864.108	671.751	609.97	430.931	374.11	497.436	99.64	UP_WT 518_DOWN_ter1-02
UMAG_05676_KIS66891	918.398	0.74584	0.215742	3.45709	0.000546047	0.00358384	542	797	964	1164	1035	923	618.688	535.921	904.632	1177.47	1180.5	1093.18	99.64	DOWN_WT 518_UP_ter1-02
UMAG_10108_KIS72002	335.923	-0.727832	0.210613	-3.45577	0.000548718	0.00359748	406	579	431	240	263	182	463.445	389.333	404.457	242.778	299.972	215.556	99.64	UP_WT 518_DOWN_ter1-02
UMAG_02083_KIS69546	947.581	0.79629	0.230455	3.45529	0.000549703	0.00360005	720	945	662	1282	744	1234	821.873	635.44	621.231	1296.84	848.59	1461.51	99.64	DOWN_WT 518_UP_ter1-02
UMAG_00812_KIS72413	3591.74	-0.632706	0.18314	-3.45476	0.000550776	0.00360319	4581	6623	3643	2687	2518	2414	5229.17	4453.46	3418.65	2718.1	2871.98	2859.07	99.64	UP_WT 518_DOWN_ter1-02
UMAG_11599_KIS65965	493.007	-0.640721	0.185479	-3.45441	0.000551489	0.00360397	578	855	605	371	302	368	659.782	574.922	567.741	375.294	344.455	435.849	99.64	UP_WT 518_DOWN_ter1-02
UMAG_01660_KIS70486	1117.04	-0.52391	0.151677	-3.45412	0.000552087	0.003604	1189	1980	1347	854	781	840	1357.23	1331.4	1264.05	863.885	890.791	994.872	99.64	UP_WT 518_DOWN_ter1-02
UMAG_03016_KIS69037	735.285	2.02876	0.587562	3.45284	0.000554708	0.00361722	157	231	569	1215	814	1170	179.214	155.33	533.958	1229.06	928.43	1385.71	99.64	DOWN_WT 518_UP_ter1-02
UMAG_03537_KIS68449	2102.6	0.72097	0.208869	3.45177	0.000556918	0.00362773	1686	1879	1681	2334	2797	1941	1924.55	1263.48	1577.48	2361.02	3190.2	2298.87	99.64	DOWN_WT 518_UP_ter1-02
UMAG_02926_KIS68941	1222.06	-0.577044	0.167215	-3.45091	0.000558701	0.00363545	1367	2077	1528	1092	869	714	1560.42	1396.62	1433.9	1104.64	991.162	845.641	99.64	UP_WT 518_DOWN_ter1-02
UMAG_11352_KIS71940	251.216	0.794871	0.230402	3.44993	0.00056073	0.00364475	138	276	221	304	238	319	157.526	185.589	207.39	307.519	271.458	377.815	99.64	DOWN_WT 518_UP_ter1-02
UMAG_04755_KIS66692	353.741	0.673424	0.195335	3.44754	0.000565717	0.00367323	251	393	285	421	335	419	286.514	264.262	267.448	425.873	382.094	496.252	99.63	DOWN_WT 518_UP_ter1-02
UMAG_10164_KIS69968	122.113	1.03064	0.299093	3.4459	0.000569166	0.00369167	73	139	68	206	121	123	83.3288	93.4668	63.8122	208.384	138.01	145.678	99.63	DOWN_WT 518_UP_ter1-02
UMAG_04260_KIS67765	1131.65	-0.635695	0.184731	-3.44119	0.000579162	0.0037525	1445	1878	1300	889	847	669	1649.45	1262.81	1219.94	899.29	966.07	792.345	99.62	UP_WT 518_DOWN_ter1-02
UMAG_10593_KIS71318	1583.7	-0.804148	0.233717	-3.44069	0.000580225	0.00375538	2284	2631	1776	1265	749	1119	2607.16	1769.15	1666.63	1279.64	854.293	1325.31	99.62	UP_WT 518_DOWN_ter1-02
UMAG_11551_KIS67567	3450.68	-0.804267	0.233826	-3.4396	0.000582581	0.00376662	3705	8399	3503	2216	2800	1777	4229.22	5647.68	3287.27	2241.65	3193.62	2104.63	99.62	UP_WT 518_DOWN_ter1-02
UMAG_05225_KIS70154	507.391	-0.593826	0.172815	-3.43619	0.000589958	0.00381025	552	937	608	366	376	350	630.103	630.06	570.556	370.236	428.857	414.53	99.62	UP_WT 518_DOWN_ter1-02
UMAG_05818_KIS66077	9607.83	-0.580065	0.169	-3.43233	0.000598425	0.00386082	11828	17340	9996	7509	6789	6557	13501.6	11659.8	9380.4	7595.92	7743.38	7765.93	99.61	UP_WT 518_DOWN_ter1-02
UMAG_05019_KIS67152	3433.35	-0.563919	0.164384	-3.43049	0.000602483	0.00388288	3404	6422	4351	2434	2863	2183	3885.63	4318.3	4083.04	2462.17	3265.47	2585.48	99.61	UP_WT 518_DOWN_ter1-02
UMAG_02924_KIS68939	6746.99	-0.686172	0.200134	-3.42856	0.000606802	0.00390335	7506	14718	6927	4889	5366	3758	8568.03	9896.72	6500.4	4945.59	6120.34	4450.87	99.61	UP_WT 518_DOWN_ter1-02
UMAG_04704_KIS66642	1555	0.650475	0.189726	3.42849	0.000606945	0.00390335	1202	1479	1349	1921	1411	1811	1372.07	994.514	1265.92	1943.24	1609.36	2144.9	99.61	DOWN_WT 518_UP_ter1-02
UMAG_02142_KIS69607	177.237	0.853533	0.24928	3.424	0.000617076	0.00396431	99	160	169	231	205	183	113.008	107.588	158.592	233.674	233.818	216.74	99.6	DOWN_WT 518_UP_ter1-02
UMAG_05306_KIS66306	7.37746	4.59115	1.34162	3.42211	0.000621381	0.00398774	1	1	0	12	11	15	1.14149	0.672423	0	12.1389	12.5464	17.7656	99.6	DOWN_WT 518_UP_ter1-02
UMAG_05891_KIS66153	327.844	-0.642964	0.187909	-3.42167	0.000622386	0.00398997	368	592	406	245	213	234	420.069	398.074	380.996	247.836	242.943	277.143	99.6	UP_WT 518_DOWN_ter1-02
UMAG_01755_KIS70589	1021.37	1.0045	0.293844	3.41849	0.000629693	0.0040279	628	1207	543	1458	671	1562	716.856	811.615	509.559	1474.88	765.328	1849.99	99.6	DOWN_WT 518_UP_ter1-02
UMAG_10053_KIS71766	325.884	0.768821	0.224913	3.41831	0.000630117	0.0040279	252	293	256	471	336	313	287.656	197.02	240.234	476.452	383.234	370.708	99.6	DOWN_WT 518_UP_ter1-02
UMAG_10397_KIS68615	34828.8	-0.478212	0.1399	-3.41823	0.000630292	0.0040279	36729	61459	40914	26928	28099	23673	41925.8	41326.4	38394.3	27239.7	32049.1	28037.6	99.6	UP_WT 518_DOWN_ter1-02
UMAG_01012_KIS71101	735.703	-0.540827	0.158251	-3.41753	0.000631933	0.00403414	819	1284	872	608	527	491	934.881	863.391	818.298	615.038	601.085	581.527	99.6	UP_WT 518_DOWN_ter1-02
UMAG_02128_KIS69593	678.745	0.707458	0.207054	3.41679	0.000633646	0.00404083	576	650	484	861	772	652	657.499	437.075	454.193	870.966	880.526	772.21	99.6	DOWN_WT 518_UP_ter1-02
UMAG_11347_KIS71924	407.604	-0.682826	0.199911	-3.41565	0.00063629	0.00405343	421	886	458	314	269	266	480.568	595.767	429.794	317.635	306.815	315.043	99.59	UP_WT 518_DOWN_ter1-02
UMAG_02954_KIS68975	509.332	0.72507	0.212308	3.41518	0.000637393	0.0040562	264	716	391	609	558	552	301.354	481.455	366.92	616.049	636.443	653.773	99.59	DOWN_WT 518_UP_ter1-02
UMAG_11322_KIS71499	168.599	0.858872	0.251508	3.41489	0.000638071	0.00405626	114	139	146	218	177	193	130.13	93.4668	137.009	220.523	201.882	228.584	99.59	DOWN_WT 518_UP_ter1-02
UMAG_05960_KIS66224	37.803	1.46508	0.429424	3.41174	0.000645496	0.00409917	17	34	19	60	40	51	19.4053	22.8624	17.8299	60.6945	45.6231	60.403	99.59	DOWN_WT 518_UP_ter1-02
UMAG_04410_KIS67309	1082.24	-0.792148	0.232273	-3.41042	0.00064862	0.0041147	1065	2259	1472	909	462	786	1215.69	1519	1381.35	919.522	526.947	930.916	99.59	UP_WT 518_DOWN_ter1-02
UMAG_01974_KIS70826	3070.06	-0.510747	0.149881	-3.40768	0.000655165	0.00415189	3194	5098	3996	2329	2494	2023	3645.92	3428.01	3749.91	2355.96	2844.6	2395.98	99.58	UP_WT 518_DOWN_ter1-02
UMAG_03642_KIS68059	7.23532	4.60465	1.35194	3.40596	0.000659319	0.00417385	0	1	1	15	14	9	0	0.672423	0.938415	15.1736	15.9681	10.6593	99.58	DOWN_WT 518_UP_ter1-02
UMAG_11536_KIS67535	25274.5	-0.646171	0.18978	-3.40483	0.000662049	0.00418677	31655	49284	24778	18625	18927	15783	36133.9	33139.7	23252	18840.6	21587.7	18692.9	99.58	UP_WT 518_DOWN_ter1-02
UMAG_03376_KIS68812	2230.42	-0.546554	0.160696	-3.40116	0.000671005	0.00423459	2581	4078	2404	1863	1583	1476	2946.19	2742.14	2255.95	1884.56	1805.53	1748.13	99.58	UP_WT 518_DOWN_ter1-02
UMAG_12169_KIS70682	1599.26	-0.756443	0.2224	-3.40127	0.000670728	0.00423459	1643	3943	1598	1173	928	1118	1875.47	2651.36	1499.59	1186.58	1058.46	1324.13	99.58	UP_WT 518_DOWN_ter1-02
UMAG_01363_KIS71469	1080.29	-0.600958	0.176779	-3.3995	0.000675097	0.00425316	1331	1914	1173	889	715	726	1519.32	1287.02	1100.76	899.29	815.513	859.854	99.57	UP_WT 518_DOWN_ter1-02
UMAG_10408_KIS67733	839.715	-0.648964	0.190906	-3.3994	0.00067535	0.00425316	1054	1522	906	604	641	523	1203.13	1023.43	850.204	610.991	731.11	619.426	99.57	UP_WT 518_DOWN_ter1-02
UMAG_02676_KIS69336	640.206	-0.657982	0.193606	-3.39856	0.000677425	0.00426181	782	1036	813	537	363	449	892.646	696.63	762.931	543.216	414.03	531.783	99.57	UP_WT 518_DOWN_ter1-02
UMAG_01192_KIS71292	244.687	0.973226	0.286815	3.39322	0.00069076	0.0043412	129	181	242	358	217	306	147.252	121.709	227.096	362.144	247.505	362.418	99.57	DOWN_WT 518_UP_ter1-02
UMAG_00277_KIS71848	755.391	0.789447	0.232821	3.39079	0.000696912	0.00437534	352	1049	588	904	731	950	401.805	705.372	551.788	914.464	833.762	1125.15	99.56	DOWN_WT 518_UP_ter1-02
UMAG_06040_KIS65951	872.72	-0.787868	0.232395	-3.39021	0.000698388	0.00438007	1021	1902	928	527	733	466	1165.46	1278.95	870.849	533.1	836.044	551.917	99.56	UP_WT 518_DOWN_ter1-02
UMAG_00419_KIS71996	445.826	-0.616413	0.181934	-3.38811	0.000703768	0.00440329	527	778	527	332	303	316	601.566	523.145	494.545	335.843	345.595	374.261	99.56	UP_WT 518_DOWN_ter1-02
UMAG_00739_KIS72332	635.374	0.626227	0.184841	3.38791	0.000704266	0.00440329	454	707	539	834	556	705	518.237	475.403	505.806	843.653	634.161	834.982	99.56	DOWN_WT 518_UP_ter1-02
UMAG_10334_KIS68977	12800.3	-0.677736	0.200016	-3.38841	0.000702988	0.00440329	15635	25853	12816	8810	10283	7517	17847.2	17384.2	12026.7	8911.97	11728.6	8902.92	99.56	UP_WT 518_DOWN_ter1-02
UMAG_01083_KIS71174	275.939	-0.691301	0.204375	-3.38251	0.000718254	0.00448613	290	515	368	237	162	176	331.032	346.298	345.337	239.743	184.774	208.449	99.55	UP_WT 518_DOWN_ter1-02
UMAG_06000_KIS65911	723.242	-0.679892	0.201122	-3.38049	0.000723575	0.00451472	651	1459	1009	594	396	520	743.11	981.065	946.861	600.875	451.669	615.873	99.55	UP_WT 518_DOWN_ter1-02
UMAG_04765_KIS66701	692.625	-0.727819	0.215339	-3.37987	0.000725194	0.00452017	913	1308	714	523	518	375	1042.18	879.529	670.028	529.054	590.819	444.139	99.55	UP_WT 518_DOWN_ter1-02
UMAG_03724_KIS68142	6535.39	-0.667641	0.198028	-3.37145	0.000747731	0.00465587	9020	11194	6651	5270	4423	4029	10296.2	7527.1	6241.4	5331	5044.78	4771.83	99.53	UP_WT 518_DOWN_ter1-02
UMAG_12189_KIS69873	72.8004	1.47013	0.436602	3.36721	0.000759337	0.00472329	26	31	70	87	98	102	29.6788	20.8451	65.6891	88.007	111.777	120.806	99.53	DOWN_WT 518_UP_ter1-02
UMAG_03621_KIS68534	1144.38	-0.593105	0.176192	-3.36625	0.000761983	0.0047349	1386	2014	1272	992	730	760	1582.11	1354.26	1193.66	1003.48	832.622	900.123	99.53	UP_WT 518_DOWN_ter1-02
UMAG_03972_KIS67921	2513.54	-0.560523	0.166534	-3.36581	0.000763189	0.00473755	3058	4374	2724	1976	1868	1658	3490.68	2941.18	2556.24	1998.87	2130.6	1963.69	99.53	UP_WT 518_DOWN_ter1-02
UMAG_05647_KIS66861	624.075	-0.608118	0.181068	-3.35851	0.000783635	0.0048595	722	1192	677	470	457	411	824.156	801.528	635.307	475.44	521.244	486.777	99.51	UP_WT 518_DOWN_ter1-02
UMAG_01110_KIS71202	968.255	0.516968	0.15403	3.35629	0.000789962	0.00487982	696	1229	819	1147	919	1023	794.478	826.408	768.562	1160.28	1048.19	1211.61	99.51	DOWN_WT 518_UP_ter1-02
UMAG_01405_KIS71510	552.097	-0.594052	0.176991	-3.3564	0.000789645	0.00487982	603	983	686	483	336	378	688.319	660.992	643.753	488.591	383.234	447.693	99.51	UP_WT 518_DOWN_ter1-02
UMAG_02625_KIS69282	7.54983	4.0611	1.21018	3.35578	0.00079142	0.00487982	1	2	0	16	14	9	1.14149	1.34485	0	16.1852	15.9681	10.6593	99.51	DOWN_WT 518_UP_ter1-02
UMAG_02966_KIS68987	582.954	-0.639821	0.190681	-3.35545	0.000792373	0.00487982	738	1026	638	437	414	382	842.42	689.906	598.709	442.058	472.199	452.43	99.51	UP_WT 518_DOWN_ter1-02
UMAG_05042_KIS67176	759.906	0.749779	0.223407	3.35611	0.000790478	0.00487982	488	619	776	919	916	746	557.047	416.23	728.21	929.637	1044.77	883.541	99.51	DOWN_WT 518_UP_ter1-02
UMAG_11163_KIS67058	478.622	1.04982	0.312889	3.35524	0.000792956	0.00487982	250	309	472	744	355	657	285.373	207.779	442.932	752.612	404.905	778.132	99.51	DOWN_WT 518_UP_ter1-02
UMAG_11705_KIS69807	706.339	-0.545404	0.162559	-3.35511	0.000793343	0.00487982	705	1341	861	585	524	451	804.751	901.719	807.975	591.771	597.663	534.152	99.51	UP_WT 518_DOWN_ter1-02
UMAG_11953_KIS68685	2392.51	0.546674	0.162891	3.35607	0.000790591	0.00487982	1768	2461	2304	2787	2345	2555	2018.16	1654.83	2162.11	2819.26	2674.66	3026.07	99.51	DOWN_WT 518_UP_ter1-02
UMAG_01713_KIS70545	38.2157	1.62541	0.484553	3.35446	0.000795208	0.0048814	16	27	21	60	28	68	18.2639	18.1554	19.7067	60.6945	31.9362	80.5373	99.51	DOWN_WT 518_UP_ter1-02
UMAG_11827_KIS72246	13406.5	-0.642095	0.191411	-3.35454	0.000794977	0.0048814	16985	25956	12983	10036	9818	8497	19388.2	17453.4	12183.4	10152.2	11198.2	10063.6	99.51	UP_WT 518_DOWN_ter1-02
UMAG_01222_KIS71322	1280.54	-0.541512	0.161464	-3.35375	0.000797231	0.00488888	1528	2097	1493	1031	908	886	1744.2	1410.07	1401.05	1042.93	1035.64	1049.35	99.51	UP_WT 518_DOWN_ter1-02
UMAG_03148_KIS68575	26.6361	2.08322	0.621215	3.35345	0.000798094	0.00488923	9	7	17	51	20	46	10.2734	4.70696	15.9531	51.5903	22.8116	54.4811	99.51	DOWN_WT 518_UP_ter1-02
UMAG_00513_KIS72091	834.858	-0.571362	0.170398	-3.35309	0.000799137	0.00489068	992	1305	1050	654	572	591	1132.36	877.512	985.336	661.57	652.411	699.964	99.51	UP_WT 518_DOWN_ter1-02
UMAG_00224_KIS71792	441.926	0.7756	0.2316	3.34887	0.000811412	0.00495638	205	616	349	574	495	448	234.006	414.213	327.507	580.644	564.586	530.599	99.5	DOWN_WT 518_UP_ter1-02
UMAG_10693_KIS66751	859.548	-0.516802	0.154323	-3.34884	0.000811504	0.00495638	958	1453	1029	691	630	594	1093.55	977.031	965.629	698.998	718.564	703.517	99.5	UP_WT 518_DOWN_ter1-02
UMAG_06257_KIS65881	773.122	-0.578975	0.172943	-3.34778	0.000814617	0.00497039	848	1482	867	563	592	520	967.984	996.531	813.606	569.517	675.222	615.873	99.5	UP_WT 518_DOWN_ter1-02
UMAG_02182_KIS69648	360.73	0.617662	0.184527	3.34728	0.0008161	0.00497444	264	400	303	424	414	345	301.354	268.969	284.34	428.908	472.199	408.608	99.5	DOWN_WT 518_UP_ter1-02
UMAG_03729_KIS68148	1016.22	-0.656477	0.196264	-3.34488	0.000823196	0.00501266	1095	1808	1348	825	524	789	1249.93	1215.74	1264.98	834.549	597.663	934.469	99.5	UP_WT 518_DOWN_ter1-02
UMAG_00644_KIS72229	1155.2	0.661545	0.197995	3.34123	0.000834096	0.00507394	779	1537	811	1493	999	1349	889.221	1033.51	761.055	1510.28	1139.44	1597.72	99.49	DOWN_WT 518_UP_ter1-02
UMAG_11233_KIS65842	17657.3	-0.765363	0.229208	-3.33916	0.000840314	0.00510665	20376	42167	16079	11932	13517	9925	23259	28354.1	15088.8	12070.1	15417.2	11754.9	99.49	UP_WT 518_DOWN_ter1-02
UMAG_05470_KIS66476	2743.85	0.660481	0.19785	3.33829	0.000842948	0.00511753	2356	2502	2142	3134	3241	2714	2689.35	1682.4	2010.08	3170.28	3696.61	3214.38	99.49	DOWN_WT 518_UP_ter1-02
UMAG_10350_KIS66526	1176.67	0.544297	0.163103	3.33714	0.00084645	0.00513366	723	1584	1044	1392	1197	1196	825.298	1065.12	979.705	1408.11	1365.27	1416.51	99.49	DOWN_WT 518_UP_ter1-02
UMAG_01999_KIS70854	1842.47	0.546678	0.16387	3.33604	0.000849823	0.00514897	1300	2038	1746	1984	1813	2100	1483.94	1370.4	1638.47	2006.96	2067.87	2487.18	99.49	DOWN_WT 518_UP_ter1-02
UMAG_02772_KIS69440	1243.72	-0.652144	0.195524	-3.33537	0.000851864	0.0051562	1644	2106	1352	969	929	727	1876.61	1416.12	1268.74	980.216	1059.6	861.038	99.48	UP_WT 518_DOWN_ter1-02
UMAG_11148_KIS67260	946.561	-0.52434	0.157277	-3.33386	0.000856487	0.00517901	1062	1648	1098	807	654	647	1212.26	1108.15	1030.38	816.341	745.938	766.289	99.48	UP_WT 518_DOWN_ter1-02
UMAG_00447_KIS72026	349.643	-0.659065	0.197902	-3.33025	0.000867677	0.00524146	424	606	419	240	254	237	483.992	407.488	393.196	242.778	289.707	280.696	99.48	UP_WT 518_DOWN_ter1-02
UMAG_03263_KIS68691	951.98	0.650088	0.195366	3.32754	0.000876165	0.00528747	652	1011	852	1179	804	1164	744.252	679.82	799.53	1192.65	917.025	1378.61	99.47	DOWN_WT 518_UP_ter1-02
UMAG_11407_KIS69159	1099.71	1.14711	0.344968	3.32528	0.000883292	0.00532519	491	1501	513	1603	673	1822	560.472	1009.31	481.407	1621.55	767.609	2157.93	99.47	DOWN_WT 518_UP_ter1-02
UMAG_01194_KIS71294	309.086	1.01082	0.304283	3.32198	0.000893818	0.0053833	127	222	342	383	371	362	144.969	149.278	320.938	387.433	423.154	428.743	99.46	DOWN_WT 518_UP_ter1-02
UMAG_01959_KIS70808	52.4669	1.38291	0.416332	3.32164	0.000894892	0.00538443	21	41	38	91	42	74	23.9713	27.5693	35.6598	92.0533	47.9043	87.6435	99.46	DOWN_WT 518_UP_ter1-02
UMAG_00017_KIS71570	299.122	0.873186	0.263014	3.31992	0.000900424	0.00541235	143	271	307	323	391	328	163.233	182.227	288.093	326.739	445.966	388.474	99.46	DOWN_WT 518_UP_ter1-02
UMAG_11858_KIS71209	253.553	0.70581	0.212643	3.31923	0.000902664	0.00542045	193	244	208	322	267	263	220.308	164.071	195.19	325.727	304.534	311.49	99.46	DOWN_WT 518_UP_ter1-02
UMAG_01271_KIS71371	494.21	-0.841633	0.253626	-3.3184	0.000905358	0.00543125	395	1283	627	358	271	331	450.889	862.719	588.386	362.144	309.097	392.027	99.46	UP_WT 518_DOWN_ter1-02
UMAG_01292_KIS71393	237.432	-0.842022	0.253786	-3.31784	0.000907177	0.0054368	248	403	384	145	192	122	283.09	270.986	360.351	146.678	218.991	144.493	99.46	UP_WT 518_DOWN_ter1-02
UMAG_02148_KIS69613	462.674	0.86709	0.261648	3.31396	0.000919846	0.00550728	276	426	407	679	335	611	315.051	286.452	381.935	686.859	382.094	723.651	99.45	DOWN_WT 518_UP_ter1-02
UMAG_05715_KIS66932	1498.46	-0.57236	0.172766	-3.31291	0.000923311	0.00552258	1733	2747	1652	1099	1198	960	1978.2	1847.15	1550.26	1111.72	1366.41	1137	99.45	UP_WT 518_DOWN_ter1-02
UMAG_11277_KIS71169	281.93	0.752046	0.227034	3.31249	0.000924703	0.00552547	151	380	214	357	338	267	172.365	255.521	200.821	361.132	385.515	316.227	99.45	DOWN_WT 518_UP_ter1-02
UMAG_00131_KIS71691	764.256	0.701554	0.211892	3.31091	0.000929934	0.00555126	472	730	764	1000	679	889	538.784	490.869	716.949	1011.57	774.452	1052.91	99.44	DOWN_WT 518_UP_ter1-02
UMAG_00172_KIS71736	30.501	1.76348	0.532922	3.30907	0.000936065	0.00558237	8	28	14	49	55	25	9.13193	18.8278	13.1378	49.5672	62.7318	29.6093	99.44	DOWN_WT 518_UP_ter1-02
UMAG_03702_KIS68123	1102.81	-0.600677	0.18162	-3.30733	0.000941911	0.00560895	1368	1740	1339	766	831	765	1561.56	1170.02	1256.54	774.866	947.82	906.044	99.44	UP_WT 518_DOWN_ter1-02
UMAG_10306_KIS69320	134.87	0.858181	0.25949	3.30719	0.00094237	0.00560895	95	124	103	164	173	133	108.442	83.3805	96.6567	165.898	197.32	157.521	99.44	DOWN_WT 518_UP_ter1-02
UMAG_03362_KIS68796	305.452	0.735935	0.222604	3.30602	0.000946303	0.00562684	182	290	304	387	353	296	207.751	195.003	285.278	391.479	402.624	350.574	99.44	DOWN_WT 518_UP_ter1-02
UMAG_02752_KIS69421	37.8203	1.47822	0.447316	3.30465	0.000950935	0.00564885	13	33	24	57	37	57	14.8394	22.19	22.522	57.6598	42.2014	67.5092	99.44	DOWN_WT 518_UP_ter1-02
UMAG_01027_KIS71115	590.613	-0.636055	0.192499	-3.3042	0.000952483	0.00565251	743	950	714	415	449	384	848.128	638.802	670.028	419.804	512.12	454.799	99.43	UP_WT 518_DOWN_ter1-02
UMAG_02218_KIS69687	803.079	-0.506351	0.153755	-3.29323	0.000990445	0.00587206	842	1350	1022	650	555	591	961.135	907.771	959.06	657.524	633.021	699.964	99.41	UP_WT 518_DOWN_ter1-02
UMAG_03911_KIS67855	739.756	-0.620677	0.188832	-3.28692	0.00101288	0.00599922	927	1233	856	627	450	507	1058.16	829.098	803.283	634.257	513.26	600.476	99.4	UP_WT 518_DOWN_ter1-02
UMAG_05739_KIS66956	1429.03	-0.538318	0.163814	-3.28616	0.00101564	0.00600967	1720	2328	1652	1192	1002	968	1963.36	1565.4	1550.26	1205.8	1142.86	1146.47	99.4	UP_WT 518_DOWN_ter1-02
UMAG_10851_KIS66793	142.576	-0.887343	0.270153	-3.2846	0.00102128	0.00603717	127	337	195	101	87	84	144.969	226.607	182.991	102.169	99.2303	99.4872	99.4	UP_WT 518_DOWN_ter1-02
UMAG_02500_KIS69988	816.383	-0.592616	0.180637	-3.28071	0.00103547	0.00611514	813	1525	1056	610	495	652	928.032	1025.45	990.966	617.061	564.586	772.21	99.39	UP_WT 518_DOWN_ter1-02
UMAG_01614_KIS70438	833.414	3.47555	1.06015	3.27835	0.00104415	0.00615443	34	45	366	1523	975	1634	38.8107	30.259	343.46	1540.63	1112.06	1935.26	99.38	DOWN_WT 518_UP_ter1-02
UMAG_12150_KIS71895	281.508	0.712825	0.217422	3.27853	0.00104349	0.00615443	193	274	252	378	324	250	220.308	184.244	236.481	382.375	369.547	296.093	99.38	DOWN_WT 518_UP_ter1-02
UMAG_01344_KIS71446	1812.53	-0.624065	0.190411	-3.27746	0.00104745	0.00616785	2191	2609	2495	1285	1435	1133	2501.01	1754.35	2341.35	1299.87	1636.73	1341.89	99.38	UP_WT 518_DOWN_ter1-02
UMAG_03277_KIS68710	938.938	-0.607355	0.185451	-3.27501	0.00105658	0.00621559	1152	1552	1112	784	554	681	1315	1043.6	1043.52	793.075	631.88	806.557	99.38	UP_WT 518_DOWN_ter1-02
UMAG_03802_KIS68220	629.77	-0.552118	0.168626	-3.27422	0.00105955	0.00622701	700	1149	719	488	435	458	799.044	772.614	674.72	493.649	496.151	542.442	99.38	UP_WT 518_DOWN_ter1-02
UMAG_04535_KIS67437	386.525	0.706191	0.215893	3.27102	0.00107159	0.00626785	242	358	389	488	389	422	276.241	240.727	365.043	493.649	443.685	499.805	99.37	DOWN_WT 518_UP_ter1-02
UMAG_05617_KIS66628	279.155	1.0165	0.31076	3.27101	0.00107166	0.00626785	88	387	204	365	290	357	100.451	260.228	191.437	369.225	330.768	422.821	99.37	DOWN_WT 518_UP_ter1-02
UMAG_10888_KIS67649	81.6219	1.64116	0.50171	3.27113	0.00107118	0.00626785	18	32	82	133	70	132	20.5468	21.5175	76.95	134.539	79.8405	156.337	99.37	DOWN_WT 518_UP_ter1-02
UMAG_11301_KIS71283	1431.72	-0.502635	0.153635	-3.27163	0.0010693	0.00626785	1462	2619	1711	1208	930	1074	1668.86	1761.08	1605.63	1221.98	1060.74	1272.02	99.37	UP_WT 518_DOWN_ter1-02
UMAG_11724_KIS69401	494.865	0.757813	0.231617	3.27184	0.00106851	0.00626785	337	532	385	671	379	637	384.682	357.729	361.29	678.767	432.279	754.445	99.37	DOWN_WT 518_UP_ter1-02
UMAG_01867_KIS70710	1033.59	-0.684432	0.209491	-3.26711	0.00108651	0.00634724	1428	1811	1040	821	665	666	1630.05	1217.76	975.952	830.503	758.484	788.792	99.37	UP_WT 518_DOWN_ter1-02
UMAG_11482_KIS68859	388.78	0.784569	0.240157	3.2669	0.00108732	0.00634724	216	379	379	552	475	317	246.562	254.848	355.659	558.389	541.775	375.446	99.37	DOWN_WT 518_UP_ter1-02
UMAG_11837_KIS72397	788.353	-0.526639	0.161261	-3.26577	0.00109169	0.00636659	850	1392	944	622	621	507	970.267	936.013	885.864	629.2	708.299	600.476	99.36	UP_WT 518_DOWN_ter1-02
UMAG_00729_KIS72321	830.564	0.644111	0.197508	3.26119	0.00110945	0.00646401	699	894	583	1072	924	759	797.902	601.146	547.096	1084.41	1053.89	898.938	99.35	DOWN_WT 518_UP_ter1-02
UMAG_05967_KIS66230	16.5064	2.32259	0.7124	3.26023	0.00111321	0.00647967	6	5	7	20	17	36	6.84894	3.36212	6.56891	20.2315	19.3898	42.6374	99.35	DOWN_WT 518_UP_ter1-02
UMAG_06410_KIS65710	822.263	-0.527112	0.16181	-3.2576	0.00112357	0.00653373	941	1406	952	646	586	590	1074.14	945.427	893.371	653.477	668.379	698.779	99.35	UP_WT 518_DOWN_ter1-02
UMAG_05531_KIS66538	3045.7	0.612164	0.187997	3.25624	0.00112897	0.00655884	2602	3100	2317	3325	3653	2968	2970.16	2084.51	2174.31	3363.49	4166.53	3515.22	99.34	DOWN_WT 518_UP_ter1-02
UMAG_01458_KIS70283	815.177	0.545525	0.167554	3.25583	0.00113063	0.00656219	631	878	724	1006	780	839	720.281	590.387	679.412	1017.64	889.651	993.688	99.34	DOWN_WT 518_UP_ter1-02
UMAG_04465_KIS67363	615.891	-0.595574	0.182953	-3.25533	0.00113259	0.0065673	624	1211	742	471	380	475	712.29	814.304	696.304	476.452	433.42	562.577	99.34	UP_WT 518_DOWN_ter1-02
UMAG_00798_KIS72396	468.352	0.786628	0.241704	3.25451	0.00113588	0.00658006	323	503	346	682	348	584	368.702	338.229	324.692	689.894	396.921	691.673	99.34	DOWN_WT 518_UP_ter1-02
UMAG_01206_KIS71306	1001.71	-0.619769	0.190473	-3.25384	0.00113858	0.00658317	994	1502	1595	793	682	666	1134.64	1009.98	1496.77	802.179	777.874	788.792	99.34	UP_WT 518_DOWN_ter1-02
UMAG_04162_KIS67658	1201.34	-0.544051	0.167199	-3.25392	0.00113824	0.00658317	1355	1813	1610	926	915	803	1546.72	1219.1	1510.85	936.718	1043.63	951.05	99.34	UP_WT 518_DOWN_ter1-02
UMAG_04055_KIS68014	353.668	-0.69231	0.212814	-3.25313	0.00114141	0.00658696	368	761	403	242	272	217	420.069	511.714	378.181	244.801	310.237	257.009	99.34	UP_WT 518_DOWN_ter1-02
UMAG_04282_KIS67787	67.7937	1.33838	0.411387	3.25333	0.00114061	0.00658696	30	32	64	89	91	82	34.2447	21.5175	60.0586	90.0302	103.793	97.1185	99.34	DOWN_WT 518_UP_ter1-02
UMAG_02236_KIS69708	43.9737	1.65683	0.5095	3.25187	0.0011465	0.00661004	7	29	38	67	48	66	7.99044	19.5003	35.6598	67.7755	54.7477	78.1685	99.34	DOWN_WT 518_UP_ter1-02
UMAG_02585_KIS69237	684.098	1.06191	0.32666	3.25081	0.00115078	0.00662845	338	717	491	785	425	1264	385.824	482.127	460.762	794.086	484.746	1497.05	99.34	DOWN_WT 518_UP_ter1-02
UMAG_05614_KIS66626	41.6231	1.35563	0.417158	3.24969	0.00115533	0.00664832	18	28	33	59	52	51	20.5468	18.8278	30.9677	59.6829	59.3101	60.403	99.34	DOWN_WT 518_UP_ter1-02
UMAG_02948_KIS68968	373.67	-0.598385	0.184158	-3.2493	0.00115688	0.00665099	362	676	514	313	251	244	413.22	454.558	482.345	316.623	286.285	288.987	99.33	UP_WT 518_DOWN_ter1-02
UMAG_01949_KIS70798	5.51895	5.07157	1.56118	3.24855	0.00115993	0.00666219	0	1	0	9	8	12	0	0.672423	0	9.10417	9.12462	14.2125	99.33	DOWN_WT 518_UP_ter1-02
UMAG_05432_KIS66438	170.961	-0.786816	0.242286	-3.24747	0.00116436	0.00667503	214	295	221	139	94	108	244.279	198.365	207.39	140.609	107.214	127.912	99.33	UP_WT 518_DOWN_ter1-02
UMAG_05480_KIS66485	1675.28	0.621103	0.191247	3.24765	0.00116362	0.00667503	877	2250	1539	1898	1873	1720	1001.09	1512.95	1444.22	1919.97	2136.3	2037.12	99.33	DOWN_WT 518_UP_ter1-02
UMAG_05770_KIS66988	523.448	0.677209	0.20862	3.24613	0.00116985	0.00670018	445	500	390	596	569	573	507.963	336.212	365.982	602.899	648.989	678.645	99.33	DOWN_WT 518_UP_ter1-02
UMAG_04775_KIS66711	477.603	-0.606003	0.186747	-3.24505	0.0011743	0.00670667	565	886	521	372	340	314	644.942	595.767	488.914	376.306	387.797	371.893	99.33	UP_WT 518_DOWN_ter1-02
UMAG_06131_KIS66041	305.252	0.635873	0.195943	3.2452	0.00117368	0.00670667	234	356	225	368	320	318	267.109	239.383	211.143	372.26	364.985	376.63	99.33	DOWN_WT 518_UP_ter1-02
UMAG_12225_KIS68784	12.0667	2.6214	0.807698	3.24553	0.00117234	0.00670667	1	6	5	25	15	17	1.14149	4.03454	4.69208	25.2894	17.1087	20.1343	99.33	DOWN_WT 518_UP_ter1-02
UMAG_03984_KIS67933	1485.91	0.570335	0.175815	3.24395	0.00117884	0.00672624	1095	1507	1413	1819	1367	1627	1249.93	1013.34	1325.98	1840.05	1559.17	1926.97	99.33	DOWN_WT 518_UP_ter1-02
UMAG_04029_KIS67985	21.0071	1.90134	0.586193	3.24354	0.00118054	0.00672965	5	14	12	31	36	23	5.70745	9.41392	11.261	31.3588	41.0608	27.2405	99.33	DOWN_WT 518_UP_ter1-02
UMAG_11727_KIS69405	1600.93	-0.67214	0.207309	-3.2422	0.00118609	0.00675492	2134	2953	1578	1213	1199	936	2435.94	1985.67	1480.82	1227.04	1367.55	1108.57	99.32	UP_WT 518_DOWN_ter1-02
UMAG_06445_KIS65742	537.736	-0.574819	0.17731	-3.24188	0.00118744	0.00675625	627	960	607	429	393	349	715.715	645.526	569.618	433.966	448.247	413.346	99.32	UP_WT 518_DOWN_ter1-02
UMAG_00184_KIS71749	427.8	-0.644665	0.198907	-3.24104	0.00119093	0.00676981	544	740	477	335	278	291	620.971	497.593	447.624	338.878	317.081	344.652	99.32	UP_WT 518_DOWN_ter1-02
UMAG_04047_KIS68006	388.631	0.829278	0.256054	3.23869	0.0012008	0.00681951	265	471	235	566	504	291	302.495	316.711	220.528	572.551	574.851	344.652	99.32	DOWN_WT 518_UP_ter1-02
UMAG_06472_KIS70894	185.524	-1.03149	0.318609	-3.23747	0.00120594	0.00684228	228	492	166	95	132	101	260.26	330.832	155.777	96.0996	150.556	119.622	99.32	UP_WT 518_DOWN_ter1-02
UMAG_00241_KIS71810	325.613	-0.747289	0.230979	-3.23532	0.00121507	0.00687136	334	635	443	247	158	253	381.258	426.989	415.718	249.859	180.211	299.646	99.31	UP_WT 518_DOWN_ter1-02
UMAG_04860_KIS66801	692.157	-0.68628	0.212093	-3.23576	0.0012132	0.00687136	882	1252	760	522	553	365	1006.79	841.874	713.195	528.042	630.74	432.296	99.31	UP_WT 518_DOWN_ter1-02
UMAG_06211_KIS65830	1951.96	-0.622204	0.192317	-3.23531	0.0012151	0.00687136	2410	3828	1891	1523	1341	1302	2750.99	2574.04	1774.54	1540.63	1529.52	1542.05	99.31	UP_WT 518_DOWN_ter1-02
UMAG_10243_KIS71445	1013.84	0.536182	0.165734	3.2352	0.00121559	0.00687136	835	1127	824	1148	1052	1045	953.145	757.821	773.254	1161.29	1199.89	1237.67	99.31	DOWN_WT 518_UP_ter1-02
UMAG_04472_KIS67370	549.645	-0.670664	0.207338	-3.23465	0.00121792	0.00687814	567	1121	665	457	288	407	647.225	753.786	624.046	462.29	328.486	482.039	99.31	UP_WT 518_DOWN_ter1-02
UMAG_04468_KIS67366	875.4	-0.525327	0.162583	-3.23113	0.00123302	0.00695693	900	1666	1013	653	646	639	1027.34	1120.26	950.614	660.558	736.813	756.814	99.3	UP_WT 518_DOWN_ter1-02
UMAG_10170_KIS70021	1782.51	0.765073	0.236929	3.22912	0.00124171	0.00699945	989	2195	1445	2306	1318	2447	1128.93	1475.97	1356.01	2332.69	1503.28	2898.16	99.3	DOWN_WT 518_UP_ter1-02
UMAG_12273_KIS67492	865.75	-0.58722	0.181893	-3.22838	0.00124494	0.00701119	1050	1489	980	722	531	624	1198.57	1001.24	919.647	730.357	605.647	739.048	99.3	UP_WT 518_DOWN_ter1-02
UMAG_02274_KIS69752	457.041	-0.648457	0.201006	-3.22606	0.00125506	0.00706158	565	846	491	364	282	319	644.942	568.87	460.762	368.213	321.643	377.815	99.29	UP_WT 518_DOWN_ter1-02
UMAG_11954_KIS68686	253.257	1.02882	0.319291	3.22221	0.00127205	0.00715058	220	141	166	326	272	319	251.128	94.8117	155.777	329.773	310.237	377.815	99.28	DOWN_WT 518_UP_ter1-02
UMAG_02301_KIS69779	765.044	0.91905	0.28557	3.21829	0.00128955	0.00724226	410	923	531	975	513	1209	468.011	620.646	498.298	986.285	585.116	1431.91	99.28	DOWN_WT 518_UP_ter1-02
UMAG_10827_KIS68712	962.947	-0.664503	0.206606	-3.21627	0.00129866	0.00728668	1285	1637	1040	719	750	550	1466.82	1100.76	975.952	727.322	855.433	651.404	99.27	UP_WT 518_DOWN_ter1-02
UMAG_10683_KIS66690	841.755	-0.655873	0.204014	-3.21484	0.00130517	0.0073164	1143	1304	969	673	520	579	1304.72	876.84	909.324	680.79	593.101	685.751	99.27	UP_WT 518_DOWN_ter1-02
UMAG_04707_KIS66645	485.654	0.760058	0.236515	3.21357	0.00131097	0.00734216	313	394	491	659	458	542	357.287	264.935	460.762	666.628	522.385	641.929	99.27	DOWN_WT 518_UP_ter1-02
UMAG_02521_KIS69170	79.4589	1.2844	0.399844	3.21226	0.00131695	0.00736777	43	45	64	123	60	122	49.0841	30.259	60.0586	124.424	68.4347	144.493	99.26	DOWN_WT 518_UP_ter1-02
UMAG_05214_KIS70142	1186.4	-0.675675	0.210357	-3.21204	0.00131797	0.00736777	1656	1823	1346	959	848	677	1890.31	1225.83	1263.11	970.1	967.21	801.82	99.26	UP_WT 518_DOWN_ter1-02
UMAG_04689_KIS67590	69.0267	1.02372	0.318782	3.21135	0.00132111	0.00737853	39	75	44	92	79	80	44.5181	50.4317	41.2903	93.0649	90.1057	94.7497	99.26	DOWN_WT 518_UP_ter1-02
UMAG_02400_KIS69884	1019.59	-0.609806	0.189952	-3.21032	0.00132589	0.00739841	1236	1559	1319	859	593	739	1410.88	1048.31	1237.77	868.943	676.363	875.251	99.26	UP_WT 518_DOWN_ter1-02
UMAG_12041_KIS70254	998.562	0.610904	0.190318	3.20992	0.00132773	0.00740187	753	977	912	1305	891	1083	859.543	656.957	855.834	1320.11	1016.25	1282.67	99.26	DOWN_WT 518_UP_ter1-02
UMAG_00138_KIS71698	5186.61	-0.529287	0.16498	-3.20819	0.00133572	0.00742627	5567	8207	6937	3889	4346	3247	6354.68	5518.58	6509.78	3934.01	4956.95	3845.66	99.26	UP_WT 518_DOWN_ter1-02
UMAG_01952_KIS70801	57.535	1.82143	0.567701	3.20844	0.00133458	0.00742627	15	13	54	112	49	84	17.1224	8.7415	50.6744	113.296	55.8883	99.4872	99.26	DOWN_WT 518_UP_ter1-02
UMAG_11203_KIS66008	53.1135	1.61561	0.50359	3.20818	0.00133577	0.00742627	11	24	53	80	67	70	12.5564	16.1382	49.736	80.926	76.4187	82.906	99.26	DOWN_WT 518_UP_ter1-02
UMAG_04427_KIS67327	373.835	0.695372	0.216885	3.20618	0.00134512	0.00747137	253	394	323	508	311	437	288.797	264.935	303.108	513.88	354.72	517.57	99.25	DOWN_WT 518_UP_ter1-02
UMAG_03268_KIS68697	631.247	-0.622427	0.194237	-3.20447	0.0013531	0.00750885	762	1012	796	563	369	422	869.816	680.492	746.978	569.517	420.873	499.805	99.25	UP_WT 518_DOWN_ter1-02
UMAG_04751_KIS66687	1316.96	-0.677976	0.211745	-3.20185	0.00136549	0.00757065	1728	2416	1349	947	1058	738	1972.5	1624.57	1265.92	957.961	1206.73	874.066	99.24	UP_WT 518_DOWN_ter1-02
UMAG_01152_KIS71252	686.222	-0.62223	0.1944	-3.20078	0.00137057	0.00759192	745	1150	930	594	372	503	850.411	773.287	872.726	600.875	424.295	595.739	99.24	UP_WT 518_DOWN_ter1-02
UMAG_00094_KIS71653	3691.35	0.545775	0.170562	3.19986	0.00137496	0.00760052	2778	4207	3202	4077	4593	3192	3171.06	2828.88	3004.8	4124.19	5238.67	3780.51	99.24	DOWN_WT 518_UP_ter1-02
UMAG_05411_KIS66420	882.118	-0.778711	0.243339	-3.20011	0.00137377	0.00760052	975	2127	852	587	485	678	1112.95	1430.24	799.53	593.794	553.18	803.004	99.24	UP_WT 518_DOWN_ter1-02
UMAG_10913_KIS66945	643.754	-0.527819	0.164961	-3.19966	0.00137588	0.00760052	604	1172	855	501	477	449	689.46	788.08	802.345	506.799	544.056	531.783	99.24	UP_WT 518_DOWN_ter1-02
UMAG_02472_KIS69960	792.984	-0.585754	0.183169	-3.19789	0.00138435	0.00763342	835	1611	872	604	621	493	953.145	1083.27	818.298	610.991	708.299	583.895	99.24	UP_WT 518_DOWN_ter1-02
UMAG_02820_KIS68829	40.0096	1.60654	0.502348	3.19805	0.00138358	0.00763342	16	17	32	48	74	40	18.2639	11.4312	30.0293	48.5556	84.4028	47.3749	99.24	DOWN_WT 518_UP_ter1-02
UMAG_00432_KIS72010	2469.48	0.626561	0.196035	3.19617	0.00139266	0.00767226	1966	2274	2188	2912	3037	2179	2244.17	1529.09	2053.25	2945.71	3463.94	2580.75	99.23	DOWN_WT 518_UP_ter1-02
UMAG_10360_KIS69042	2832.74	-0.921136	0.288356	-3.19445	0.00140099	0.00771118	2400	8244	3025	1940	2211	1174	2739.58	5543.46	2838.71	1962.46	2521.82	1390.45	99.23	UP_WT 518_DOWN_ter1-02
UMAG_01304_KIS71406	221.262	-0.741936	0.232341	-3.1933	0.00140656	0.00772779	248	338	342	165	133	150	283.09	227.279	320.938	166.91	151.697	177.656	99.23	UP_WT 518_DOWN_ter1-02
UMAG_05927_KIS66191	10.4473	2.65617	0.831769	3.1934	0.0014061	0.00772779	2	5	3	18	16	15	2.28298	3.36212	2.81525	18.2083	18.2492	17.7656	99.23	DOWN_WT 518_UP_ter1-02
UMAG_02637_KIS69294	2219.91	-0.458996	0.143816	-3.19154	0.00141515	0.00776796	2414	3597	2703	1739	1697	1616	2755.56	2418.71	2536.54	1759.13	1935.56	1913.94	99.22	UP_WT 518_DOWN_ter1-02
UMAG_00317_KIS71888	334.885	-0.606682	0.190218	-3.1894	0.0014257	0.0078188	350	558	467	257	220	241	399.522	375.212	438.24	259.975	250.927	285.434	99.22	UP_WT 518_DOWN_ter1-02
UMAG_00553_KIS72134	1218.73	-0.627097	0.196654	-3.18883	0.00142848	0.00782697	1131	1876	2010	942	845	808	1291.03	1261.47	1886.21	952.904	963.788	956.972	99.22	UP_WT 518_DOWN_ter1-02
UMAG_00058_KIS71616	1166.82	-1.02409	0.321424	-3.1861	0.00144202	0.00788292	1043	3866	961	643	749	679	1190.57	2599.59	901.817	650.443	854.293	804.188	99.21	UP_WT 518_DOWN_ter1-02
UMAG_00981_KIS71069	277.936	0.722593	0.226783	3.18628	0.00144117	0.00788292	159	319	248	362	244	333	181.497	214.503	232.727	366.19	278.301	394.396	99.21	DOWN_WT 518_UP_ter1-02
UMAG_11221_KIS65812	611.85	-0.63331	0.198779	-3.18599	0.00144258	0.00788292	602	1290	721	488	353	459	687.177	867.426	676.597	493.649	402.624	543.627	99.21	UP_WT 518_DOWN_ter1-02
UMAG_00756_KIS72351	3095.38	0.444185	0.139522	3.18362	0.00145447	0.0079407	2184	4137	2762	3478	3314	2877	2493.02	2781.81	2591.9	3518.26	3779.88	3407.44	99.21	DOWN_WT 518_UP_ter1-02
UMAG_03511_KIS68422	9113.39	-0.65834	0.20685	-3.18269	0.00145915	0.00795911	9446	20693	9350	6484	7423	5221	10782.5	13914.5	8774.18	6559.05	8466.51	6183.6	99.2	UP_WT 518_DOWN_ter1-02
UMAG_15091_KIS69418	776.451	-0.635115	0.199617	-3.18167	0.00146429	0.00797996	918	1374	919	542	661	441	1047.89	923.909	862.403	548.274	753.922	522.308	99.2	UP_WT 518_DOWN_ter1-02
UMAG_01937_KIS70786	108.358	1.00589	0.31637	3.17948	0.00147537	0.00803316	55	82	105	142	111	138	62.782	55.1387	98.5336	143.644	126.604	163.443	99.2	DOWN_WT 518_UP_ter1-02
UMAG_12330_KIS65870	27.9243	1.56315	0.491781	3.17855	0.00148012	0.00805181	10	22	17	38	43	32	11.4149	14.7933	15.9531	38.4398	49.0449	37.8999	99.19	DOWN_WT 518_UP_ter1-02
UMAG_10146_KIS69892	20508.9	-0.538749	0.169525	-3.178	0.00148295	0.00805997	22708	40308	21161	15919	16112	13248	25921	27104	19857.8	16103.3	18377	15690.6	99.19	UP_WT 518_DOWN_ter1-02
UMAG_02341_KIS69820	1484.45	-0.562548	0.177093	-3.17656	0.00149032	0.00809277	1336	3107	1806	1081	1072	1082	1525.03	2089.22	1694.78	1093.51	1222.7	1281.49	99.19	UP_WT 518_DOWN_ter1-02
UMAG_01049_KIS71139	515.129	0.598136	0.188344	3.17576	0.00149447	0.00810805	310	612	494	618	591	475	353.862	411.523	463.577	625.153	674.082	562.577	99.19	DOWN_WT 518_UP_ter1-02
UMAG_02201_KIS69669	378.872	0.73572	0.231878	3.17288	0.00150934	0.00818143	235	333	385	407	429	438	268.25	223.917	361.29	411.711	489.308	518.755	99.18	DOWN_WT 518_UP_ter1-02
UMAG_10376_KIS69108	545.334	-0.670287	0.211276	-3.17257	0.00151094	0.00818281	708	1032	541	424	363	354	808.175	693.941	507.683	428.908	414.03	419.268	99.18	UP_WT 518_DOWN_ter1-02
UMAG_00333_KIS71904	1101.58	-0.560638	0.176777	-3.17145	0.0015168	0.00820511	1371	1740	1284	832	801	772	1564.98	1170.02	1204.92	841.63	913.603	914.335	99.18	UP_WT 518_DOWN_ter1-02
UMAG_03045_KIS69066	848.966	0.598576	0.18875	3.17127	0.00151776	0.00820511	573	906	813	952	786	1020	654.074	609.215	762.931	963.019	896.494	1208.06	99.18	DOWN_WT 518_UP_ter1-02
UMAG_11563_KIS67143	1644.9	-0.491728	0.155238	-3.16757	0.00153719	0.00830273	1635	2878	2095	1337	1342	1029	1866.34	1935.23	1965.98	1352.48	1530.66	1218.72	99.17	UP_WT 518_DOWN_ter1-02
UMAG_11386_KIS70855	167.026	0.952866	0.30088	3.16693	0.00154056	0.00831357	63	164	169	230	190	179	71.9139	110.277	158.592	232.662	216.71	212.003	99.17	DOWN_WT 518_UP_ter1-02
UMAG_04177_KIS67673	1226.7	-0.546322	0.172579	-3.16564	0.00154743	0.00834322	1489	2008	1406	901	900	889	1699.68	1350.23	1319.41	911.429	1026.52	1052.91	99.17	UP_WT 518_DOWN_ter1-02
UMAG_06107_KIS66015	763.597	-0.597779	0.188927	-3.16408	0.00155576	0.00837719	815	1257	1048	558	642	444	930.315	845.236	983.459	564.459	732.251	525.861	99.16	UP_WT 518_DOWN_ter1-02
UMAG_06241_KIS65866	457.969	-0.536228	0.169481	-3.16394	0.00155649	0.00837719	490	792	570	386	329	300	559.33	532.559	534.897	390.468	375.25	355.312	99.16	UP_WT 518_DOWN_ter1-02
UMAG_01091_KIS71182	1227.2	-0.72318	0.228645	-3.16289	0.0015621	0.00839991	1659	2126	1346	1059	594	868	1893.73	1429.57	1263.11	1071.26	677.503	1028.03	99.16	UP_WT 518_DOWN_ter1-02
UMAG_01321_KIS71423	5956.59	-0.584234	0.184792	-3.16158	0.00156913	0.00843027	7450	11065	5856	4640	4364	3908	8504.11	7440.36	5495.36	4693.71	4977.48	4628.52	99.16	UP_WT 518_DOWN_ter1-02
UMAG_01709_KIS70541	366.519	-0.705588	0.223259	-3.1604	0.00157555	0.00845727	452	675	420	333	197	231	515.954	453.886	394.134	336.854	224.694	273.59	99.15	UP_WT 518_DOWN_ter1-02
UMAG_02263_KIS69740	66.0492	1.04613	0.331598	3.15481	0.00160605	0.00861334	38	57	51	91	68	82	43.3766	38.3281	47.8592	92.0533	77.5593	97.1185	99.14	DOWN_WT 518_UP_ter1-02
UMAG_05139_KIS70064	10616.4	-0.581847	0.184637	-3.1513	0.00162547	0.00870984	12508	20267	10955	7992	8686	6350	14277.8	13628	10280.3	8084.51	9907.06	7520.76	99.13	UP_WT 518_DOWN_ter1-02
UMAG_11074_KIS68328	847.2	0.480976	0.152666	3.15051	0.00162983	0.0087255	615	1004	794	996	829	851	702.017	675.113	745.102	1007.53	945.539	1007.9	99.13	DOWN_WT 518_UP_ter1-02
UMAG_12138_KIS70268	376.478	-0.717697	0.227922	-3.14888	0.00163899	0.00876677	510	647	414	307	267	201	582.16	435.058	388.504	310.553	304.534	238.059	99.12	UP_WT 518_DOWN_ter1-02
UMAG_05039_KIS67172	967.977	-0.561942	0.178668	-3.14517	0.00165993	0.00887098	1005	1872	1125	747	597	768	1147.2	1258.78	1055.72	755.646	680.925	909.597	99.11	UP_WT 518_DOWN_ter1-02
UMAG_03079_KIS69101	987.681	-0.502366	0.15975	-3.1447	0.00166256	0.00887724	1087	1741	1132	753	773	683	1240.8	1170.69	1062.29	761.716	881.667	808.926	99.11	UP_WT 518_DOWN_ter1-02
UMAG_02453_KIS69941	1867.33	0.74337	0.236534	3.14277	0.0016736	0.00892047	1133	1636	1915	2095	2640	1590	1293.31	1100.08	1797.06	2119.25	3011.13	1883.15	99.11	DOWN_WT 518_UP_ter1-02
UMAG_11379_KIS70827	392.502	-0.611578	0.194597	-3.1428	0.00167342	0.00892047	449	641	512	317	235	289	512.529	431.023	480.468	320.669	268.036	342.283	99.11	UP_WT 518_DOWN_ter1-02
UMAG_04622_KIS67523	931.768	-0.497556	0.15839	-3.14133	0.00168183	0.0089565	1053	1601	1060	779	669	647	1201.99	1076.55	994.72	788.017	763.047	766.289	99.1	UP_WT 518_DOWN_ter1-02
UMAG_00120_KIS71679	550.272	-0.683481	0.217754	-3.13878	0.00169653	0.00902687	631	1206	536	405	400	339	720.281	810.942	502.99	409.688	456.231	401.502	99.1	UP_WT 518_DOWN_ter1-02
UMAG_10036_KIS71708	620.004	0.639992	0.203931	3.13828	0.00169942	0.00903429	450	656	533	834	510	709	513.671	441.11	500.175	843.653	581.695	839.72	99.1	DOWN_WT 518_UP_ter1-02
UMAG_05269_KIS66269	1370.89	-0.611472	0.194916	-3.13711	0.00170624	0.00906264	1843	2219	1467	1048	964	923	2103.77	1492.11	1376.65	1060.13	1099.52	1093.18	99.09	UP_WT 518_DOWN_ter1-02
UMAG_11830_KIS72252	1703.29	-0.597413	0.190451	-3.13684	0.00170778	0.00906288	2175	2946	1801	1292	1338	1041	2482.74	1980.96	1690.09	1306.95	1526.09	1232.93	99.09	UP_WT 518_DOWN_ter1-02
UMAG_02903_KIS68918	232.201	-0.69016	0.220113	-3.13548	0.0017157	0.00909697	263	428	290	179	130	172	300.212	287.797	272.14	181.072	148.275	203.712	99.09	UP_WT 518_DOWN_ter1-02
UMAG_01436_KIS71543	86.5718	0.95273	0.303926	3.13475	0.00172003	0.00911193	59	76	63	118	85	106	67.348	51.1042	59.1201	119.366	96.9491	125.543	99.09	DOWN_WT 518_UP_ter1-02
UMAG_11821_KIS71978	11146.8	-0.550835	0.175966	-3.13036	0.00174595	0.00924121	12653	21587	11497	8567	8973	6951	14443.3	14515.6	10789	8666.16	10234.4	8232.57	99.08	UP_WT 518_DOWN_ter1-02
UMAG_02081_KIS69544	4657.26	-0.429605	0.137252	-3.13004	0.00174781	0.00924297	4994	7421	5698	3869	3627	3255	5700.6	4990.05	5347.09	3913.78	4136.88	3855.13	99.08	UP_WT 518_DOWN_ter1-02
UMAG_11761_KIS67578	853.796	-0.544716	0.174221	-3.12659	0.00176849	0.00934422	967	1527	969	764	539	587	1103.82	1026.79	909.324	772.843	614.772	695.226	99.07	UP_WT 518_DOWN_ter1-02
UMAG_15030_KIS72401	145.666	-0.822773	0.263411	-3.12353	0.00178695	0.00943355	135	307	210	94	85	105	154.101	206.434	197.067	95.088	96.9491	124.359	99.06	UP_WT 518_DOWN_ter1-02
UMAG_04198_KIS67697	2114.38	0.477741	0.153088	3.1207	0.00180419	0.00950804	1575	2319	2074	2369	2132	2157	1797.85	1559.35	1946.27	2396.42	2431.71	2554.69	99.05	DOWN_WT 518_UP_ter1-02
UMAG_04323_KIS67217	691.204	0.535668	0.171645	3.12079	0.00180365	0.00950804	438	947	591	787	747	682	499.973	636.785	554.603	796.109	852.012	807.742	99.05	DOWN_WT 518_UP_ter1-02
UMAG_03925_KIS67869	477.339	-0.62134	0.199176	-3.11955	0.00181126	0.00953702	488	1006	534	340	319	356	557.047	676.458	501.114	343.935	363.844	421.636	99.05	UP_WT 518_DOWN_ter1-02
UMAG_01470_KIS70295	680.216	-0.551956	0.176963	-3.11905	0.00181437	0.00954511	736	1234	806	557	415	522	840.137	829.77	756.363	563.447	473.34	618.242	99.05	UP_WT 518_DOWN_ter1-02
UMAG_06478_KIS66443	396.124	0.713509	0.228787	3.11866	0.00181676	0.00954938	243	355	410	432	455	439	277.382	238.71	384.75	437	518.963	519.939	99.05	DOWN_WT 518_UP_ter1-02
UMAG_01273_KIS71373	890.241	-0.727149	0.233338	-3.11629	0.00183144	0.00961823	1090	1683	1017	769	398	658	1244.22	1131.69	954.368	777.901	453.95	779.317	99.04	UP_WT 518_DOWN_ter1-02
UMAG_04665_KIS67569	1217.36	-0.53369	0.171276	-3.11598	0.00183338	0.00962008	1459	2107	1320	1039	854	809	1665.44	1416.8	1238.71	1051.03	974.054	958.157	99.04	UP_WT 518_DOWN_ter1-02
UMAG_04830_KIS66768	1017.13	-0.513033	0.164685	-3.11524	0.00183797	0.00963583	1189	1714	1150	809	715	743	1357.23	1152.53	1079.18	818.364	815.513	879.988	99.04	UP_WT 518_DOWN_ter1-02
UMAG_01648_KIS70473	724.275	-0.505043	0.162183	-3.11403	0.0018455	0.00966698	804	1177	896	593	497	531	917.759	791.442	840.82	599.864	566.867	628.901	99.03	UP_WT 518_DOWN_ter1-02
UMAG_06308_KIS70223	433.186	0.72986	0.234452	3.11305	0.00185165	0.00969084	333	369	374	564	378	522	380.116	248.124	350.967	570.528	431.138	618.242	99.03	DOWN_WT 518_UP_ter1-02
UMAG_11736_KIS67911	262.255	0.803844	0.258371	3.1112	0.00186328	0.0097433	166	206	262	290	288	319	189.487	138.519	245.865	293.357	328.486	377.815	99.03	DOWN_WT 518_UP_ter1-02
UMAG_04734_KIS66671	871.36	0.54055	0.173804	3.11011	0.00187017	0.0097709	553	1050	844	1001	825	967	631.244	706.044	792.022	1012.59	940.977	1145.29	99.02	DOWN_WT 518_UP_ter1-02
UMAG_10153_KIS69910	2407.97	0.47822	0.153799	3.10938	0.00187481	0.00978673	1927	2612	2220	2762	2555	2280	2199.65	1756.37	2083.28	2793.97	2914.18	2700.37	99.02	DOWN_WT 518_UP_ter1-02
UMAG_01966_KIS70818	32.0548	1.60659	0.51676	3.10897	0.0018774	0.00979182	8	35	15	47	33	51	9.13193	23.5348	14.0762	47.544	37.6391	60.403	99.02	DOWN_WT 518_UP_ter1-02
UMAG_00465_KIS72043	301.455	1.07822	0.347044	3.10688	0.00189075	0.00985299	154	380	159	462	178	471	175.79	255.521	149.208	467.348	203.023	557.839	99.01	DOWN_WT 518_UP_ter1-02
UMAG_02377_KIS69859	10990.6	0.571647	0.184064	3.1057	0.0018983	0.00988384	7942	10234	11272	12568	12395	10611	9065.72	6881.58	10577.8	12713.5	14137.5	12567.4	99.01	DOWN_WT 518_UP_ter1-02
UMAG_04044_KIS68002	3106.86	-0.513351	0.165431	-3.10312	0.0019149	0.00996175	3170	6189	3389	2429	2098	2390	3618.53	4161.63	3180.29	2457.12	2392.93	2830.65	99	UP_WT 518_DOWN_ter1-02
UMAG_05127_KIS70053	570.69	-0.549605	0.177284	-3.10015	0.00193425	0.0100538	644	990	676	512	394	356	735.12	665.699	634.369	517.926	449.388	421.636	98.99	UP_WT 518_DOWN_ter1-02
UMAG_01610_KIS70434	378.352	0.648665	0.209324	3.09886	0.00194266	0.0100889	220	404	385	487	397	372	251.128	271.659	361.29	492.637	452.809	440.586	98.99	DOWN_WT 518_UP_ter1-02
UMAG_06450_KIS65747	1418.66	-0.524849	0.169474	-3.09693	0.00195537	0.0101462	1641	2348	1673	1004	1132	999	1873.19	1578.85	1569.97	1015.62	1291.13	1183.19	98.99	UP_WT 518_DOWN_ter1-02
UMAG_04974_KIS67106	18.3353	3.00025	0.969114	3.09587	0.00196235	0.0101737	1	0	12	35	40	14	1.14149	0	11.261	35.4051	45.6231	16.5812	98.98	DOWN_WT 518_UP_ter1-02
UMAG_11701_KIS69796	707.105	-0.544107	0.175875	-3.09372	0.00197666	0.0102392	833	1235	784	536	536	483	950.862	830.442	735.717	542.204	611.35	572.052	98.98	UP_WT 518_DOWN_ter1-02
UMAG_05262_KIS66262	828.326	-0.494329	0.1598	-3.09342	0.00197861	0.0102406	937	1375	973	668	593	600	1069.58	924.582	913.078	675.732	676.363	710.623	98.98	UP_WT 518_DOWN_ter1-02
UMAG_04361_KIS67258	1103.04	-0.670149	0.216658	-3.09312	0.00198066	0.0102424	1402	2028	1173	960	568	789	1600.37	1363.67	1100.76	971.112	647.848	934.469	98.98	UP_WT 518_DOWN_ter1-02
UMAG_00708_KIS72300	174.393	0.743805	0.240517	3.09253	0.00198461	0.0102541	106	229	123	236	182	177	120.998	153.985	115.425	238.732	207.585	209.634	98.97	DOWN_WT 518_UP_ter1-02
UMAG_02568_KIS69220	1072.6	-0.517359	0.167333	-3.09179	0.00198953	0.0102708	1128	1944	1272	886	667	836	1287.6	1307.19	1193.66	896.255	760.765	990.135	98.97	UP_WT 518_DOWN_ter1-02
UMAG_02618_KIS69274	700.298	-0.557459	0.18035	-3.09098	0.00199494	0.01029	839	1196	789	549	460	523	957.711	804.218	740.409	555.355	524.666	619.426	98.97	UP_WT 518_DOWN_ter1-02
UMAG_05806_KIS66064	4654.62	-0.54118	0.175252	-3.08801	0.00201499	0.0103846	5924	7263	5230	3601	3499	3158	6762.19	4883.81	4907.91	3642.68	3990.88	3740.25	98.96	UP_WT 518_DOWN_ter1-02
UMAG_10841_KIS68756	3077.54	-0.896771	0.290601	-3.08592	0.0020292	0.0104489	2804	8884	3024	2165	2427	1262	3200.74	5973.81	2837.77	2190.06	2768.18	1494.68	98.96	UP_WT 518_DOWN_ter1-02
UMAG_01220_KIS71320	1892.06	0.588867	0.190984	3.08334	0.00204691	0.0105223	1004	2388	1897	2146	2035	1966	1146.06	1605.75	1780.17	2170.84	2321.08	2328.47	98.95	DOWN_WT 518_UP_ter1-02
UMAG_10099_KIS71897	785.693	-0.483628	0.156849	-3.08339	0.00204654	0.0105223	841	1383	915	653	545	577	959.994	929.961	858.65	660.558	621.615	683.382	98.95	UP_WT 518_DOWN_ter1-02
UMAG_01040_KIS71130	627.176	0.608218	0.197323	3.08235	0.00205375	0.0105485	415	634	630	748	587	714	473.719	426.316	591.201	756.658	669.519	845.641	98.95	DOWN_WT 518_UP_ter1-02
UMAG_10661_KIS68188	805.436	-0.57238	0.185854	-3.07973	0.00207185	0.0106325	1014	1363	870	649	580	527	1157.47	916.513	816.421	656.512	661.535	624.164	98.94	UP_WT 518_DOWN_ter1-02
UMAG_02516_KIS69165	706.074	-0.62348	0.20266	-3.07648	0.00209459	0.0107401	844	1362	735	522	567	416	963.418	915.84	689.735	528.042	646.708	492.699	98.93	UP_WT 518_DOWN_ter1-02
UMAG_15083_KIS68215	51.8335	1.33691	0.434824	3.0746	0.00210787	0.010799	30	44	26	56	47	95	34.2447	29.5866	24.3988	56.6482	53.6072	112.515	98.92	DOWN_WT 518_UP_ter1-02
UMAG_06130_KIS66040	921.098	-0.518205	0.168613	-3.07333	0.00211681	0.0108357	1093	1515	1054	783	654	619	1247.65	1018.72	989.089	792.063	745.938	733.126	98.92	UP_WT 518_DOWN_ter1-02
UMAG_05260_KIS66260	1212.46	-0.604531	0.196816	-3.07155	0.00212949	0.0108915	1597	1959	1331	843	911	839	1822.96	1317.28	1249.03	852.758	1039.07	993.688	98.91	UP_WT 518_DOWN_ter1-02
UMAG_00202_KIS71767	78.5782	-0.980696	0.319636	-3.06817	0.00215375	0.0110062	84	187	97	56	47	41	95.8852	125.743	91.0263	56.6482	53.6072	48.5592	98.9	UP_WT 518_DOWN_ter1-02
UMAG_01252_KIS71351	2564	-0.581628	0.1896	-3.06766	0.00215739	0.0110156	3332	4342	2664	2181	1647	1753	3803.45	2919.66	2499.94	2206.24	1878.53	2076.2	98.9	UP_WT 518_DOWN_ter1-02
UMAG_05665_KIS66879	3732.43	-0.499456	0.162906	-3.06592	0.00216999	0.0110706	4134	6976	3950	3096	2908	2389	4718.92	4690.82	3706.74	3131.84	3316.8	2829.46	98.89	UP_WT 518_DOWN_ter1-02
UMAG_11734_KIS68222	3515.26	-0.673583	0.219932	-3.06269	0.00219355	0.0111814	4003	7172	3806	2424	3129	1779	4569.39	4822.62	3571.61	2452.06	3568.87	2107	98.88	UP_WT 518_DOWN_ter1-02
UMAG_04056_KIS68015	1303.15	0.526867	0.172245	3.05883	0.00222203	0.0113076	1072	1421	1093	1494	1224	1441	1223.68	955.513	1025.69	1511.29	1396.07	1706.68	98.87	DOWN_WT 518_UP_ter1-02
UMAG_04473_KIS67371	536.835	-0.52547	0.171778	-3.05901	0.00222072	0.0113076	517	920	737	435	365	392	590.151	618.629	691.612	440.035	416.311	464.274	98.87	UP_WT 518_DOWN_ter1-02
UMAG_11907_KIS69499	271.336	-0.66582	0.217703	-3.05838	0.00222534	0.0113149	291	509	345	195	156	215	332.174	342.263	323.753	197.257	177.93	254.64	98.87	UP_WT 518_DOWN_ter1-02
UMAG_04889_KIS67016	23.0287	1.9389	0.634032	3.05806	0.00222778	0.0113179	10	12	10	62	18	22	11.4149	8.06908	9.38415	62.7176	20.5304	26.0562	98.87	DOWN_WT 518_UP_ter1-02
UMAG_10691_KIS66740	29.5174	1.75735	0.574749	3.0576	0.00223114	0.0113255	4	22	22	56	29	40	4.56596	14.7933	20.6451	56.6482	33.0768	47.3749	98.87	DOWN_WT 518_UP_ter1-02
UMAG_05849_KIS66109	774.902	-0.457822	0.149932	-3.05353	0.00226168	0.0114709	785	1351	944	642	575	552	896.07	908.444	885.864	649.431	655.832	653.773	98.85	UP_WT 518_DOWN_ter1-02
UMAG_05466_KIS66472	1096.23	-0.503536	0.164945	-3.05274	0.00226762	0.0114914	1132	1666	1540	898	773	785	1292.17	1120.26	1445.16	908.394	881.667	929.732	98.85	UP_WT 518_DOWN_ter1-02
UMAG_10373_KIS69094	1557.78	0.576003	0.188829	3.05039	0.00228548	0.0115723	960	1875	1487	1789	1954	1314	1095.83	1260.79	1395.42	1809.71	2228.69	1556.26	98.84	DOWN_WT 518_UP_ter1-02
UMAG_11991_KIS67422	2499.7	0.449795	0.147622	3.04693	0.00231193	0.0116964	1881	2917	2378	2816	2350	2642	2147.14	1961.46	2231.55	2848.59	2680.36	3129.11	98.83	DOWN_WT 518_UP_ter1-02
UMAG_03419_KIS68320	783.261	-0.517965	0.17001	-3.04667	0.0023139	0.0116967	811	1393	964	661	484	601	925.749	936.685	904.632	668.651	552.04	711.807	98.83	UP_WT 518_DOWN_ter1-02
UMAG_03906_KIS67849	325.875	0.609502	0.200239	3.04388	0.00233552	0.0117961	197	382	311	373	375	318	224.874	256.866	291.847	377.317	427.717	376.63	98.82	DOWN_WT 518_UP_ter1-02
UMAG_02514_KIS69163	219.407	-0.759918	0.249728	-3.04298	0.00234249	0.0118207	242	400	301	168	103	170	276.241	268.969	282.463	169.945	117.48	201.343	98.82	UP_WT 518_DOWN_ter1-02
UMAG_11334_KIS71521	754.98	-0.590437	0.194047	-3.04275	0.00234429	0.0118207	975	1260	813	613	543	479	1112.95	847.253	762.931	620.095	619.334	567.314	98.82	UP_WT 518_DOWN_ter1-02
UMAG_04299_KIS67805	6693.03	-0.527651	0.173463	-3.04187	0.0023511	0.0118453	8416	11168	7028	5329	4845	4669	9606.79	7509.62	6595.18	5390.68	5526.1	5529.83	98.82	UP_WT 518_DOWN_ter1-02
UMAG_02258_KIS69735	2633.29	-0.513956	0.169009	-3.04099	0.00235798	0.0118701	3055	3759	3494	2092	1908	1869	3487.25	2527.64	3278.82	2116.21	2176.22	2213.59	98.81	UP_WT 518_DOWN_ter1-02
UMAG_01985_KIS70837	5.98241	4.40338	1.44817	3.04065	0.00236066	0.0118737	0	2	0	10	10	11	0	1.34485	0	10.1157	11.4058	13.0281	98.81	DOWN_WT 518_UP_ter1-02
UMAG_11770_KIS67073	308.91	-0.721215	0.237261	-3.03975	0.00236771	0.0118993	373	615	335	218	253	161	425.776	413.54	314.369	220.523	288.566	190.684	98.81	UP_WT 518_DOWN_ter1-02
UMAG_05364_KIS66369	491.033	-0.554522	0.182482	-3.03878	0.00237539	0.011928	567	808	600	415	311	353	647.225	543.318	563.049	419.804	354.72	418.083	98.81	UP_WT 518_DOWN_ter1-02
UMAG_02179_KIS69645	456.512	-0.686673	0.226186	-3.03588	0.00239835	0.0120334	395	817	734	357	253	338	450.889	549.37	688.797	361.132	288.566	400.318	98.8	UP_WT 518_DOWN_ter1-02
UMAG_04156_KIS67652	7325.77	0.536938	0.176895	3.03535	0.00240257	0.0120446	6024	7149	6663	7910	8351	7170	6876.34	4807.15	6252.66	8001.56	9524.97	8491.95	98.8	DOWN_WT 518_UP_ter1-02
UMAG_11719_KIS69379	13617.4	-0.573794	0.189146	-3.03361	0.00241645	0.0121042	13891	29700	13898	10246	10813	8559	15856.4	19971	13042.1	10364.6	12333.1	10137	98.79	UP_WT 518_DOWN_ter1-02
UMAG_05971_KIS66234	1588.11	0.604514	0.199294	3.03327	0.00241919	0.0121079	948	1603	1727	1874	1579	1732	1082.13	1077.89	1620.64	1895.69	1800.97	2051.33	98.79	DOWN_WT 518_UP_ter1-02
UMAG_01558_KIS70388	229.102	0.914793	0.301855	3.03057	0.00244093	0.0122066	149	149	221	351	202	263	170.082	100.191	207.39	355.063	230.397	311.49	98.78	DOWN_WT 518_UP_ter1-02
UMAG_11167_KIS72301	300.593	-0.752177	0.248358	-3.02861	0.00245684	0.0122761	297	627	395	212	256	140	339.023	421.609	370.674	214.454	291.988	165.812	98.77	UP_WT 518_DOWN_ter1-02
UMAG_06323_KIS70237	10919.2	-0.529614	0.175061	-3.02531	0.00248377	0.0124005	13629	18754	11228	8580	8223	7390	15557.4	12610.6	10536.5	8679.31	9378.97	8752.51	98.76	UP_WT 518_DOWN_ter1-02
UMAG_00164_KIS71726	673.61	-0.53557	0.177152	-3.02322	0.00250102	0.0124561	770	1149	789	528	435	523	878.948	772.614	740.409	534.112	496.151	619.426	98.75	UP_WT 518_DOWN_ter1-02
UMAG_04516_KIS67417	1879.43	-0.517619	0.171189	-3.02368	0.00249724	0.0124561	2307	3004	2117	1431	1390	1354	2633.42	2019.96	1986.62	1447.56	1585.4	1603.64	98.75	UP_WT 518_DOWN_ter1-02
UMAG_10154_KIS69918	610.421	-0.583825	0.193114	-3.02321	0.00250106	0.0124561	603	1001	891	566	392	376	688.319	673.095	836.128	572.551	447.107	445.324	98.75	UP_WT 518_DOWN_ter1-02
UMAG_10086_KIS71851	695.541	-0.533729	0.17671	-3.02036	0.00252477	0.0125638	798	1038	917	566	482	491	910.91	697.975	860.527	572.551	549.759	581.527	98.74	UP_WT 518_DOWN_ter1-02
UMAG_11008_KIS68792	22.8272	2.02815	0.671772	3.0191	0.00253524	0.0126056	5	8	17	31	18	49	5.70745	5.37938	15.9531	31.3588	20.5304	58.0342	98.74	DOWN_WT 518_UP_ter1-02
UMAG_01467_KIS70292	3120.27	-0.577501	0.191329	-3.01836	0.00254145	0.0126261	4101	5231	3210	2677	2110	2023	4681.25	3517.45	3012.31	2707.99	2406.62	2395.98	98.74	UP_WT 518_DOWN_ter1-02
UMAG_10410_KIS67735	1984.96	-0.581265	0.192676	-3.01681	0.00255453	0.0126807	2637	3140	2151	1673	1398	1252	3010.11	2111.41	2018.53	1692.36	1594.53	1482.83	98.73	UP_WT 518_DOWN_ter1-02
UMAG_05118_KIS70044	704.208	0.706229	0.23432	3.01396	0.00257864	0.01279	488	662	644	967	537	868	557.047	445.144	604.339	978.193	612.49	1028.03	98.72	DOWN_WT 518_UP_ter1-02
UMAG_12128_KIS71257	2289.88	-0.479886	0.159434	-3.00993	0.00261311	0.0129504	2668	3898	2489	1828	1661	1683	3045.5	2621.11	2335.71	1849.16	1894.5	1993.3	98.7	UP_WT 518_DOWN_ter1-02
UMAG_03308_KIS68740	8151.65	-0.788871	0.262137	-3.00938	0.00261778	0.0129629	10183	19499	6653	4945	6563	4596	11623.8	13111.6	6243.28	5002.24	7485.61	5443.37	98.7	UP_WT 518_DOWN_ter1-02
UMAG_15035_KIS71347	605.906	-0.58366	0.193999	-3.00857	0.00262482	0.0129872	723	1122	640	427	436	444	825.298	754.459	600.586	431.942	497.292	525.861	98.7	UP_WT 518_DOWN_ter1-02
UMAG_04840_KIS66778	724.821	-0.470751	0.156505	-3.0079	0.00263064	0.0129974	754	1275	861	597	507	541	860.684	857.339	807.975	603.91	578.273	640.745	98.7	UP_WT 518_DOWN_ter1-02
UMAG_11511_KIS67827	888.217	-0.72818	0.242094	-3.00784	0.00263116	0.0129974	852	1847	1181	627	794	394	972.55	1241.97	1108.27	634.257	905.619	466.642	98.7	UP_WT 518_DOWN_ter1-02
UMAG_01123_KIS71218	966.964	-0.528139	0.175721	-3.00555	0.00265102	0.0130848	1108	1710	1078	778	615	749	1264.77	1149.84	1011.61	787.005	701.455	887.094	98.69	UP_WT 518_DOWN_ter1-02
UMAG_00802_KIS72400	1321.35	-0.732543	0.243907	-3.00337	0.0026701	0.0131659	1427	2907	1455	1121	572	1007	1628.91	1954.73	1365.39	1133.98	652.411	1192.66	98.68	UP_WT 518_DOWN_ter1-02
UMAG_10845_KIS67230	70.2445	1.18723	0.395326	3.00317	0.00267179	0.0131659	33	41	68	100	68	96	37.6692	27.5693	63.8122	101.157	77.5593	113.7	98.68	DOWN_WT 518_UP_ter1-02
UMAG_01293_KIS71394	306.069	0.78233	0.260524	3.00291	0.00267412	0.0131667	171	261	325	422	281	349	195.195	175.502	304.985	426.885	320.502	413.346	98.68	DOWN_WT 518_UP_ter1-02
UMAG_05254_KIS66254	6.42664	3.78818	1.26174	3.00234	0.00267914	0.0131807	0	1	2	15	11	7	0	0.672423	1.87683	15.1736	12.5464	8.2906	98.68	DOWN_WT 518_UP_ter1-02
UMAG_06143_KIS66053	1354.95	-0.619244	0.2063	-3.00167	0.00268502	0.013199	1773	2420	1357	967	1074	846	2023.86	1627.26	1273.43	978.193	1224.98	1001.98	98.68	UP_WT 518_DOWN_ter1-02
UMAG_05798_KIS66055	7.24693	3.7016	1.23342	3.00108	0.00269025	0.013214	0	4	0	15	10	12	0	2.68969	0	15.1736	11.4058	14.2125	98.68	DOWN_WT 518_UP_ter1-02
UMAG_05428_KIS66434	382.166	-0.726936	0.242374	-2.99923	0.00270667	0.0132839	409	842	422	288	312	183	466.87	566.18	396.011	291.334	355.86	216.74	98.67	UP_WT 518_DOWN_ter1-02
UMAG_03035_KIS69056	1060.06	-0.551023	0.183762	-2.99858	0.00271244	0.0133015	1136	2031	1191	915	619	801	1296.73	1365.69	1117.65	925.591	706.018	948.682	98.67	UP_WT 518_DOWN_ter1-02
UMAG_01718_KIS70550	26.8046	1.52384	0.508387	2.9974	0.0027229	0.013334	10	26	13	40	29	39	11.4149	17.483	12.1994	40.463	33.0768	46.1905	98.67	DOWN_WT 518_UP_ter1-02
UMAG_10715_KIS67185	595.036	-0.61731	0.205952	-2.99734	0.00272346	0.013334	775	1033	621	474	375	423	884.655	694.613	582.756	479.486	427.717	500.989	98.67	UP_WT 518_DOWN_ter1-02
UMAG_11684_KIS70408	839.132	-0.638643	0.213199	-2.99553	0.00273968	0.0134026	969	1654	903	632	709	440	1106.1	1112.19	847.389	639.315	808.67	521.124	98.66	UP_WT 518_DOWN_ter1-02
UMAG_01038_KIS71128	779.347	0.498824	0.16657	2.99468	0.00274732	0.0134291	550	932	728	869	733	864	627.82	626.698	683.166	879.059	836.044	1023.3	98.66	DOWN_WT 518_UP_ter1-02
UMAG_03701_KIS68122	356.222	-0.623564	0.208296	-2.99365	0.00275664	0.0134639	307	732	482	261	262	236	350.438	492.214	452.316	264.021	298.831	279.512	98.65	UP_WT 518_DOWN_ter1-02
UMAG_05182_KIS70110	351.853	0.851503	0.284505	2.99292	0.0027632	0.013485	209	429	240	500	236	493	238.572	288.469	225.22	505.787	269.176	583.895	98.65	DOWN_WT 518_UP_ter1-02
UMAG_05747_KIS66967	2553.21	-0.413965	0.138519	-2.9885	0.0028035	0.0136707	2407	4389	3252	2122	2008	1800	2747.57	2951.26	3051.73	2146.56	2290.28	2131.87	98.63	UP_WT 518_DOWN_ter1-02
UMAG_10474_KIS68078	22.1406	1.71547	0.5742	2.98758	0.00281197	0.013701	6	16	14	24	35	32	6.84894	10.7588	13.1378	24.2778	39.9202	37.8999	98.63	DOWN_WT 518_UP_ter1-02
UMAG_02324_KIS69801	185.881	-1.03816	0.347978	-2.98341	0.00285056	0.0138668	151	583	197	117	132	82	172.365	392.023	184.868	118.354	150.556	97.1185	98.61	UP_WT 518_DOWN_ter1-02
UMAG_02783_KIS69452	3844.4	0.590604	0.197948	2.98363	0.00284852	0.0138668	2723	3609	3912	4291	4768	3446	3108.28	2426.77	3671.08	4340.67	5438.28	4081.34	98.61	DOWN_WT 518_UP_ter1-02
UMAG_11049_KIS67965	860.679	-0.554552	0.185906	-2.98298	0.0028546	0.0138753	1085	1374	971	736	584	574	1238.52	923.909	911.201	744.519	666.098	679.829	98.61	UP_WT 518_DOWN_ter1-02
UMAG_06363_KIS65660	728.728	0.781392	0.262087	2.98142	0.00286912	0.0139347	375	586	838	849	771	866	428.059	394.04	786.392	858.827	879.386	1025.67	98.61	DOWN_WT 518_UP_ter1-02
UMAG_03869_KIS68288	553.067	0.54506	0.182902	2.98007	0.00288179	0.0139794	409	629	490	569	560	637	466.87	422.954	459.823	575.586	638.724	754.445	98.6	DOWN_WT 518_UP_ter1-02
UMAG_04654_KIS67558	350.556	-0.53987	0.181182	-2.97971	0.00288522	0.0139794	380	585	447	286	241	247	433.766	393.367	419.472	289.31	274.879	292.54	98.6	UP_WT 518_DOWN_ter1-02
UMAG_10777_KIS70233	2163.07	0.470488	0.157891	2.97983	0.0028841	0.0139794	1431	2875	1995	2233	2416	2132	1633.47	1933.22	1872.14	2258.85	2755.64	2525.08	98.6	DOWN_WT 518_UP_ter1-02
UMAG_02178_KIS69644	196.953	0.729469	0.245125	2.9759	0.0029213	0.0141429	112	196	197	225	209	229	127.847	131.795	184.868	227.604	238.381	271.221	98.59	DOWN_WT 518_UP_ter1-02
UMAG_02289_KIS69767	342.553	0.577546	0.194236	2.97342	0.00294504	0.0142406	227	401	315	387	330	391	259.118	269.642	295.601	391.479	376.391	463.089	98.58	DOWN_WT 518_UP_ter1-02
UMAG_12012_KIS67114	262.161	0.724641	0.243716	2.9733	0.00294616	0.0142406	210	280	177	394	244	255	239.713	188.278	166.099	398.56	278.301	302.015	98.58	DOWN_WT 518_UP_ter1-02
UMAG_05314_KIS66314	6.24065	3.77297	1.26916	2.97282	0.00295079	0.0142516	1	2	0	15	8	9	1.14149	1.34485	0	15.1736	9.12462	10.6593	98.57	DOWN_WT 518_UP_ter1-02
UMAG_10718_KIS66849	744.905	0.656815	0.220982	2.97225	0.00295623	0.0142665	462	1088	505	823	713	921	527.369	731.596	473.9	832.526	813.232	1090.81	98.57	DOWN_WT 518_UP_ter1-02
UMAG_03992_KIS67942	1132.42	0.689657	0.232227	2.96975	0.00298041	0.0143718	792	1485	743	1467	873	1448	904.061	998.548	697.242	1483.98	995.725	1714.97	98.56	DOWN_WT 518_UP_ter1-02
UMAG_05722_KIS66940	2180.57	-0.606365	0.204293	-2.96812	0.00299632	0.014437	2989	3219	2474	1808	1355	1529	3411.92	2164.53	2321.64	1828.93	1545.48	1810.9	98.56	UP_WT 518_DOWN_ter1-02
UMAG_11475_KIS68841	189.54	0.666402	0.224939	2.9626	0.00305056	0.0146867	118	205	178	232	192	206	134.696	137.847	167.038	234.685	218.991	243.981	98.53	DOWN_WT 518_UP_ter1-02
UMAG_03386_KIS68821	8.25444	2.93335	0.990765	2.96069	0.0030695	0.0147662	1	5	1	16	12	12	1.14149	3.36212	0.938415	16.1852	13.6869	14.2125	98.52	DOWN_WT 518_UP_ter1-02
UMAG_10787_KIS72384	8106.95	-0.581738	0.196544	-2.95984	0.00307802	0.0147955	8541	11986	12095	5466	6975	5064	9749.47	8059.66	11350.1	5529.27	7955.53	5997.66	98.52	UP_WT 518_DOWN_ter1-02
UMAG_00830_KIS70901	373.547	0.795767	0.269117	2.95695	0.00310697	0.0149195	333	264	281	491	418	377	380.116	177.52	263.695	496.683	476.762	446.508	98.51	DOWN_WT 518_UP_ter1-02
UMAG_06175_KIS65795	2327.16	-0.468882	0.158579	-2.95678	0.00310874	0.0149195	2600	4075	2556	2016	1546	1734	2967.88	2740.12	2398.59	2039.33	1763.33	2053.7	98.51	UP_WT 518_DOWN_ter1-02
UMAG_00305_KIS71877	807.655	-0.503961	0.170491	-2.95593	0.00311729	0.0149481	908	1424	904	691	527	594	1036.47	957.53	848.327	698.998	601.085	703.517	98.51	UP_WT 518_DOWN_ter1-02
UMAG_12239_KIS68087	1111.42	0.489712	0.165684	2.9557	0.00311963	0.0149481	836	1311	1000	1306	984	1225	954.286	881.547	938.415	1321.12	1122.33	1450.86	98.51	DOWN_WT 518_UP_ter1-02
UMAG_10598_KIS69444	633.083	-0.926667	0.313587	-2.95506	0.00312607	0.0149672	606	1730	675	408	551	227	691.743	1163.29	633.43	412.723	628.458	268.852	98.5	UP_WT 518_DOWN_ter1-02
UMAG_05662_KIS66876	5744.91	-0.450311	0.15245	-2.95382	0.00313864	0.0150037	5418	10770	6900	4460	4767	3900	6184.6	7242	6475.06	4511.62	5437.14	4619.05	98.5	UP_WT 518_DOWN_ter1-02
UMAG_05700_KIS66916	293.692	-0.6042	0.204544	-2.95389	0.00313797	0.0150037	315	563	346	247	176	210	359.57	378.574	324.692	249.859	200.742	248.718	98.5	UP_WT 518_DOWN_ter1-02
UMAG_02331_KIS69810	60.6535	1.08163	0.366255	2.95321	0.00314492	0.0150219	24	57	54	76	79	68	27.3958	38.3281	50.6744	76.8797	90.1057	80.5373	98.5	DOWN_WT 518_UP_ter1-02
UMAG_02958_KIS68979	1387.32	-0.453088	0.153527	-2.95119	0.00316555	0.0151085	1485	2335	1647	1225	921	1033	1695.11	1570.11	1545.57	1239.18	1050.47	1223.46	98.49	UP_WT 518_DOWN_ter1-02
UMAG_02475_KIS69963	24.5335	1.66874	0.565655	2.95011	0.00317663	0.0151495	8	15	17	31	24	45	9.13193	10.0863	15.9531	31.3588	27.3739	53.2967	98.49	DOWN_WT 518_UP_ter1-02
UMAG_01688_KIS70517	700.054	-0.5391	0.182858	-2.94819	0.00319641	0.0152319	808	1182	822	567	431	546	922.325	794.804	771.377	573.563	491.589	646.667	98.48	UP_WT 518_DOWN_ter1-02
UMAG_11068_KIS68302	820.686	0.852781	0.289283	2.94791	0.00319933	0.0152338	295	846	904	896	1098	854	336.74	568.87	848.327	906.371	1252.35	1011.45	98.48	DOWN_WT 518_UP_ter1-02
UMAG_11740_KIS67943	678.298	0.554494	0.18821	2.94615	0.00321761	0.0153088	463	745	660	783	613	785	528.51	500.955	619.354	792.063	699.174	929.732	98.47	DOWN_WT 518_UP_ter1-02
UMAG_11028_KIS66135	520.226	-0.520837	0.176822	-2.94555	0.00322382	0.0153264	555	993	573	414	374	369	633.527	667.716	537.712	418.792	426.576	437.033	98.47	UP_WT 518_DOWN_ter1-02
UMAG_01994_KIS70847	946.959	0.953013	0.32407	2.94077	0.00327402	0.0155286	325	703	1163	1132	1120	1118	370.984	472.713	1091.38	1145.1	1277.45	1324.13	98.45	DOWN_WT 518_UP_ter1-02
UMAG_10849_KIS66789	354.282	0.612379	0.208235	2.9408	0.00327363	0.0155286	233	357	357	405	358	394	265.967	240.055	335.014	409.688	408.327	466.642	98.45	DOWN_WT 518_UP_ter1-02
UMAG_12149_KIS71875	18.1815	1.81015	0.615466	2.9411	0.00327047	0.0155286	7	9	11	23	30	23	7.99044	6.05181	10.3226	23.2662	34.2173	27.2405	98.45	DOWN_WT 518_UP_ter1-02
UMAG_00251_KIS71821	453.184	-0.568706	0.19346	-2.93965	0.00328581	0.0155602	504	736	591	392	267	332	575.311	494.903	554.603	396.537	304.534	393.211	98.44	UP_WT 518_DOWN_ter1-02
UMAG_00617_KIS72200	1123.68	-0.512308	0.174269	-2.93975	0.00328476	0.0155602	1172	1740	1552	998	703	816	1337.83	1170.02	1456.42	1009.55	801.826	966.447	98.44	UP_WT 518_DOWN_ter1-02
UMAG_04216_KIS67716	827.656	-0.485049	0.165047	-2.93886	0.00329427	0.0155881	884	1532	913	643	608	613	1009.08	1030.15	856.773	650.443	693.471	726.02	98.44	UP_WT 518_DOWN_ter1-02
UMAG_10596_KIS69434	1189.66	0.959184	0.326474	2.93801	0.00330329	0.0156186	381	918	1462	1581	1334	1345	434.908	617.284	1371.96	1599.3	1521.53	1592.98	98.44	DOWN_WT 518_UP_ter1-02
UMAG_00788_KIS72385	293.504	-0.565664	0.192579	-2.93731	0.00331071	0.0156293	311	498	385	237	191	213	355.004	334.867	361.29	239.743	217.85	252.271	98.44	UP_WT 518_DOWN_ter1-02
UMAG_02010_KIS70865	1670.54	0.454218	0.154626	2.93753	0.00330839	0.0156293	1279	2285	1313	1906	1712	1616	1459.97	1536.49	1232.14	1928.06	1952.67	1913.94	98.44	DOWN_WT 518_UP_ter1-02
UMAG_05982_KIS65893	85.991	1.03854	0.353719	2.93607	0.00332403	0.01568	50	72	68	137	63	115	57.0745	48.4145	63.8122	138.586	71.8564	136.203	98.43	DOWN_WT 518_UP_ter1-02
UMAG_10651_KIS68676	772.863	-0.460512	0.156862	-2.93577	0.0033272	0.0156828	814	1274	959	625	546	588	929.173	856.667	899.94	632.234	622.756	696.411	98.43	UP_WT 518_DOWN_ter1-02
UMAG_02304_KIS69782	703.779	0.669388	0.228272	2.93241	0.00336339	0.0158411	510	905	468	934	556	856	582.16	608.543	439.178	944.811	634.161	1013.82	98.42	DOWN_WT 518_UP_ter1-02
UMAG_00844_KIS70918	3409.97	-0.529394	0.180563	-2.93192	0.00336879	0.0158434	3587	5889	4296	2384	3051	2096	4094.53	3959.9	4031.43	2411.59	3479.9	2482.44	98.42	UP_WT 518_DOWN_ter1-02
UMAG_05970_KIS66233	2590.83	0.434253	0.148114	2.93189	0.00336909	0.0158434	2055	3221	2238	2689	2844	2507	2345.76	2165.87	2100.17	2720.12	3243.8	2969.22	98.42	DOWN_WT 518_UP_ter1-02
UMAG_04576_KIS67478	745.741	0.627676	0.214141	2.93113	0.00337733	0.0158575	530	649	765	807	832	802	604.99	436.403	717.887	816.341	948.961	949.866	98.41	DOWN_WT 518_UP_ter1-02
UMAG_12223_KIS68773	1217.36	-0.820178	0.279812	-2.93118	0.00337682	0.0158575	1548	2578	1239	1026	446	924	1767.03	1733.51	1162.7	1037.88	508.698	1094.36	98.41	UP_WT 518_DOWN_ter1-02
UMAG_00266_KIS71837	796.867	-0.620774	0.211875	-2.92991	0.00339063	0.0158961	1058	1353	832	667	591	451	1207.7	909.788	780.761	674.72	674.082	534.152	98.41	UP_WT 518_DOWN_ter1-02
UMAG_02962_KIS68983	1000.34	0.432974	0.147802	2.92941	0.00339603	0.0158961	788	1246	871	1160	1003	954	899.495	837.839	817.359	1173.43	1144	1129.89	98.41	DOWN_WT 518_UP_ter1-02
UMAG_03477_KIS68383	2175.97	0.453274	0.154711	2.92981	0.00339167	0.0158961	1621	2411	2174	2363	2259	2176	1850.36	1621.21	2040.11	2390.35	2576.57	2577.19	98.41	DOWN_WT 518_UP_ter1-02
UMAG_06434_KIS65733	1652.03	0.777385	0.265364	2.9295	0.00339506	0.0158961	843	2201	1288	2225	1131	2297	962.277	1480	1208.68	2250.75	1289.99	2720.5	98.41	DOWN_WT 518_UP_ter1-02
UMAG_04509_KIS67410	1278.46	-0.549309	0.187626	-2.92768	0.00341496	0.0159725	1563	2158	1409	947	1060	799	1784.15	1451.09	1322.23	957.961	1209.01	946.313	98.4	UP_WT 518_DOWN_ter1-02
UMAG_10038_KIS71712	1923.7	0.461593	0.157741	2.92626	0.00343061	0.0160333	1234	2602	1807	2084	2079	1865	1408.6	1749.64	1695.72	2108.12	2371.26	2208.85	98.4	DOWN_WT 518_UP_ter1-02
UMAG_01792_KIS70627	616.081	0.499595	0.170768	2.92558	0.00343814	0.0160438	450	679	599	747	616	596	513.671	456.575	562.111	755.646	702.596	705.886	98.4	DOWN_WT 518_UP_ter1-02
UMAG_02611_KIS69264	287.387	0.689608	0.235713	2.92562	0.00343771	0.0160438	159	290	302	362	283	317	181.497	195.003	283.401	366.19	322.784	375.446	98.4	DOWN_WT 518_UP_ter1-02
UMAG_03617_KIS68530	1236.43	-0.431	0.14758	-2.92046	0.00349516	0.0162973	1297	2076	1474	1070	859	926	1480.51	1395.95	1383.22	1082.39	979.756	1096.73	98.37	UP_WT 518_DOWN_ter1-02
UMAG_11691_KIS70422	1976.01	-0.577993	0.197936	-2.9201	0.00349918	0.0163036	2595	3144	2158	1760	1208	1348	2962.17	2114.1	2025.1	1780.37	1377.82	1596.53	98.37	UP_WT 518_DOWN_ter1-02
UMAG_00117_KIS71676	333.43	0.580467	0.199112	2.91528	0.00355367	0.0165194	266	357	276	371	337	370	303.637	240.055	259.003	375.294	384.375	438.218	98.35	DOWN_WT 518_UP_ter1-02
UMAG_01382_KIS71487	518.755	-0.811456	0.278343	-2.91531	0.00355332	0.0165194	428	1472	536	341	329	347	488.558	989.807	502.99	344.947	375.25	410.977	98.35	UP_WT 518_DOWN_ter1-02
UMAG_03042_KIS69063	230.038	-0.628173	0.21545	-2.91563	0.00354969	0.0165194	240	392	320	155	174	158	273.958	263.59	300.293	156.794	198.461	187.131	98.35	UP_WT 518_DOWN_ter1-02
UMAG_05308_KIS66308	9.06523	2.91497	1.00064	2.9131	0.00357861	0.0166226	4	3	0	14	16	13	4.56596	2.01727	0	14.162	18.2492	15.3968	98.34	DOWN_WT 518_UP_ter1-02
UMAG_00987_KIS71076	1590.69	-0.507747	0.174342	-2.91237	0.00358697	0.0166487	1576	3124	1814	1158	1096	1284	1798.99	2100.65	1702.28	1171.4	1250.07	1520.73	98.34	UP_WT 518_DOWN_ter1-02
UMAG_11651_KIS71258	26.8959	1.67351	0.575537	2.90774	0.00364053	0.0168844	19	16	7	39	27	44	21.6883	10.7588	6.56891	39.4514	30.7956	52.1124	98.31	DOWN_WT 518_UP_ter1-02
UMAG_04850_KIS66788	347.66	0.653302	0.224747	2.90683	0.00365115	0.0169207	250	314	336	374	423	349	285.373	211.141	315.307	378.329	482.464	413.346	98.31	DOWN_WT 518_UP_ter1-02
UMAG_12285_KIS66803	620.106	-0.580184	0.199721	-2.90498	0.00367277	0.0170079	803	1030	662	511	412	425	916.617	692.596	621.231	516.915	469.918	503.358	98.3	UP_WT 518_DOWN_ter1-02
UMAG_02496_KIS69984	739.889	-0.558712	0.192345	-2.90474	0.00367561	0.0170081	925	1227	814	537	581	497	1055.88	825.063	763.87	543.216	662.676	588.633	98.3	UP_WT 518_DOWN_ter1-02
UMAG_01450_KIS70274	838.035	-0.492311	0.169692	-2.90121	0.00371725	0.0171863	918	1413	1003	688	537	659	1047.89	950.134	941.23	695.964	612.49	780.501	98.28	UP_WT 518_DOWN_ter1-02
UMAG_06407_KIS65707	1038.94	-0.520465	0.179409	-2.901	0.00371978	0.0171863	1288	1595	1206	877	738	701	1470.24	1072.51	1131.73	887.151	841.747	830.245	98.28	UP_WT 518_DOWN_ter1-02
UMAG_00013_KIS71567	88.0856	0.896808	0.309277	2.89969	0.00373536	0.017232	48	79	82	115	110	86	54.7916	53.1214	76.95	116.331	125.464	101.856	98.28	DOWN_WT 518_UP_ter1-02
UMAG_05229_KIS70158	81.0385	0.984645	0.339565	2.89973	0.00373486	0.017232	33	92	67	100	81	110	37.6692	61.8629	62.8738	101.157	92.3868	130.281	98.28	DOWN_WT 518_UP_ter1-02
UMAG_03597_KIS68510	959.982	-0.464742	0.160329	-2.89868	0.00374743	0.0172484	994	1586	1214	843	625	721	1134.64	1066.46	1139.24	852.758	712.861	853.932	98.28	UP_WT 518_DOWN_ter1-02
UMAG_04251_KIS67753	1449.65	-0.526152	0.181509	-2.89876	0.00374642	0.0172484	1556	2091	2080	1158	948	1107	1776.16	1406.04	1951.9	1171.4	1081.27	1311.1	98.28	UP_WT 518_DOWN_ter1-02
UMAG_11718_KIS69371	601.349	0.672962	0.232133	2.89903	0.00374314	0.0172484	372	525	654	694	598	703	424.635	353.022	613.723	702.033	682.066	832.613	98.28	DOWN_WT 518_UP_ter1-02
UMAG_04298_KIS67804	2573.57	-0.531981	0.183607	-2.89739	0.00376285	0.0173063	3220	4415	2648	2209	1681	1824	3675.6	2968.75	2484.92	2234.57	1917.31	2160.29	98.27	UP_WT 518_DOWN_ter1-02
UMAG_01560_KIS70390	1509.28	0.48768	0.168428	2.89548	0.00378574	0.0173984	1284	1611	1303	1721	1501	1546	1465.67	1083.27	1222.75	1740.92	1712.01	1831.04	98.26	DOWN_WT 518_UP_ter1-02
UMAG_03860_KIS68279	2338.38	-0.466389	0.161096	-2.89509	0.00379046	0.0174069	2462	4358	2555	1723	1811	1759	2810.35	2930.42	2397.65	1742.94	2065.59	2083.31	98.26	UP_WT 518_DOWN_ter1-02
UMAG_06231_KIS65854	1127.49	-0.507705	0.175401	-2.89454	0.00379711	0.0174242	977	2194	1470	841	824	848	1115.24	1475.3	1379.47	850.734	939.836	1004.35	98.26	UP_WT 518_DOWN_ter1-02
UMAG_10387_KIS68591	1067.35	0.621733	0.214938	2.89261	0.00382052	0.0174769	755	1339	810	1178	1477	849	861.826	900.374	760.116	1191.64	1684.63	1005.53	98.25	DOWN_WT 518_UP_ter1-02
UMAG_11135_KIS70459	119.299	-1.46643	0.50687	-2.89311	0.00381448	0.0174769	79	524	88	64	72	37	90.1778	352.35	82.5805	64.7408	82.1216	43.8218	98.25	UP_WT 518_DOWN_ter1-02
UMAG_11207_KIS66016	1701.69	-0.450707	0.155824	-2.89241	0.00382298	0.0174769	1722	3148	1932	1353	1395	1144	1965.65	2116.79	1813.02	1368.66	1591.11	1354.92	98.25	UP_WT 518_DOWN_ter1-02
UMAG_11282_KIS71198	616.535	-0.587621	0.203147	-2.89259	0.00382082	0.0174769	766	1016	708	511	356	468	874.382	683.182	664.398	516.915	406.046	554.286	98.25	UP_WT 518_DOWN_ter1-02
UMAG_11317_KIS71485	404.251	0.549863	0.19008	2.89279	0.00381834	0.0174769	298	418	388	454	427	417	340.164	281.073	364.105	459.255	487.027	493.883	98.25	DOWN_WT 518_UP_ter1-02
UMAG_02321_KIS69798	150.944	0.7629	0.263927	2.89057	0.00384549	0.0175402	112	131	129	209	145	162	127.847	88.0874	121.056	211.419	165.384	191.868	98.25	DOWN_WT 518_UP_ter1-02
UMAG_05280_KIS66280	629.065	-0.503905	0.174304	-2.89095	0.00384076	0.0175402	741	1036	716	521	455	434	845.845	696.63	671.905	527.031	518.963	514.017	98.25	UP_WT 518_DOWN_ter1-02
UMAG_06425_KIS65725	188.445	0.702472	0.243019	2.89061	0.00384498	0.0175402	103	228	169	207	237	187	117.574	153.312	158.592	209.396	270.317	221.478	98.25	DOWN_WT 518_UP_ter1-02
UMAG_10512_KIS68255	869.397	-0.57331	0.198381	-2.88995	0.00385306	0.0175615	1002	1672	908	768	650	488	1143.77	1124.29	852.081	776.889	741.376	577.973	98.24	UP_WT 518_DOWN_ter1-02
UMAG_05841_KIS66101	2138.72	-0.459135	0.158961	-2.88835	0.00387268	0.0176377	2224	3267	2871	1830	1687	1374	2538.68	2196.81	2694.19	1851.18	1924.16	1627.33	98.24	UP_WT 518_DOWN_ter1-02
UMAG_06037_KIS65949	281.9	-0.570846	0.197805	-2.8859	0.003903	0.0177625	280	533	354	205	215	193	319.617	358.401	332.199	207.373	245.224	228.584	98.22	UP_WT 518_DOWN_ter1-02
UMAG_05726_KIS66946	558.601	-0.635909	0.220406	-2.88517	0.003912	0.0177901	715	987	597	496	305	390	816.166	663.682	560.234	501.741	347.876	461.905	98.22	UP_WT 518_DOWN_ter1-02
UMAG_02358_KIS69836	722.203	-0.539555	0.187141	-2.88315	0.00393717	0.0178444	720	1366	880	537	452	598	821.873	918.53	825.805	543.216	515.541	708.254	98.22	UP_WT 518_DOWN_ter1-02
UMAG_05072_KIS69999	15.6524	1.98844	0.68954	2.88372	0.00393012	0.0178444	3	14	6	31	21	17	3.42447	9.41392	5.63049	31.3588	23.9521	20.1343	98.22	DOWN_WT 518_UP_ter1-02
UMAG_05109_KIS70035	720.292	-0.530714	0.184082	-2.88304	0.00393863	0.0178444	719	1147	1025	548	470	572	820.732	771.269	961.875	554.343	536.072	677.461	98.22	UP_WT 518_DOWN_ter1-02
UMAG_05596_KIS66607	231.17	2.35033	0.815224	2.88304	0.00393853	0.0178444	22	58	174	434	232	385	25.1128	39.0005	163.284	439.023	264.614	455.983	98.22	DOWN_WT 518_UP_ter1-02
UMAG_15058_KIS71976	554.705	-0.497369	0.172493	-2.88342	0.00393384	0.0178444	560	955	710	408	401	431	639.235	642.164	666.275	412.723	457.372	510.464	98.22	UP_WT 518_DOWN_ter1-02
UMAG_00967_KIS71052	4546.81	-0.699651	0.242712	-2.88263	0.00394368	0.0178539	3894	10832	5493	2904	4068	2381	4444.96	7283.69	5154.71	2937.61	4639.87	2819.99	98.21	UP_WT 518_DOWN_ter1-02
UMAG_01185_KIS71285	53.8838	1.09494	0.37995	2.88181	0.00395398	0.0178872	29	39	47	70	58	70	33.1032	26.2245	44.1055	70.8102	66.1535	82.906	98.21	DOWN_WT 518_UP_ter1-02
UMAG_04498_KIS67398	206.683	0.720256	0.249965	2.88143	0.00395873	0.0178953	111	272	168	265	184	249	126.705	182.899	157.654	268.067	209.866	294.909	98.21	DOWN_WT 518_UP_ter1-02
UMAG_05915_KIS66178	212.971	0.686755	0.23837	2.88105	0.00396356	0.0179038	144	204	201	242	207	259	164.375	137.174	188.621	244.801	236.1	306.752	98.21	DOWN_WT 518_UP_ter1-02
UMAG_15045_KIS69534	1360.29	0.568963	0.197517	2.88057	0.00396956	0.0179176	709	1807	1343	1584	1407	1410	809.317	1215.07	1260.29	1602.33	1604.79	1669.96	98.21	DOWN_WT 518_UP_ter1-02
UMAG_03250_KIS68678	378.826	0.703833	0.244368	2.88022	0.00397403	0.0179244	216	339	416	425	409	432	246.562	227.951	390.381	429.919	466.496	511.649	98.21	DOWN_WT 518_UP_ter1-02
UMAG_04849_KIS66787	191.169	-0.743616	0.258213	-2.87986	0.00397856	0.0179316	196	434	215	121	150	115	223.732	291.832	201.759	122.401	171.087	136.203	98.21	UP_WT 518_DOWN_ter1-02
UMAG_11589_KIS65901	4360.31	-0.592438	0.205859	-2.87789	0.00400348	0.0180305	4512	9463	4492	3334	3671	2426	5150.41	6363.14	4215.36	3372.59	4187.06	2873.29	98.2	UP_WT 518_DOWN_ter1-02
UMAG_05627_KIS66838	1475.08	-0.670123	0.232911	-2.87717	0.00401264	0.018045	2030	2610	1453	1166	1183	748	2317.23	1755.02	1363.52	1179.5	1349.3	885.91	98.2	UP_WT 518_DOWN_ter1-02
UMAG_06119_KIS66029	22.376	1.67041	0.580575	2.87717	0.00401264	0.018045	10	13	13	49	22	23	11.4149	8.7415	12.1994	49.5672	25.0927	27.2405	98.2	DOWN_WT 518_UP_ter1-02
UMAG_05908_KIS66168	702.707	0.508182	0.176855	2.87343	0.00406037	0.0182461	459	905	647	803	643	786	523.944	608.543	607.155	812.295	733.392	930.916	98.18	DOWN_WT 518_UP_ter1-02
UMAG_10040_KIS71717	235.973	0.597668	0.208046	2.87277	0.00406886	0.0182572	173	264	201	256	246	264	197.478	177.52	188.621	258.963	280.582	312.674	98.17	DOWN_WT 518_UP_ter1-02
UMAG_11461_KIS69521	1391.85	0.449267	0.156376	2.87299	0.0040661	0.0182572	1041	1768	1229	1486	1595	1265	1188.29	1188.84	1153.31	1503.2	1819.22	1498.23	98.17	DOWN_WT 518_UP_ter1-02
UMAG_01478_KIS70307	8185.45	-0.448163	0.156136	-2.87033	0.00410047	0.0183855	8877	13462	9756	6155	6986	5554	10133	9052.16	9155.18	6226.24	7968.08	6578	98.16	UP_WT 518_DOWN_ter1-02
UMAG_02005_KIS70860	408.843	-0.618417	0.215597	-2.86839	0.00412566	0.0184575	426	828	471	339	222	314	486.275	556.766	441.993	342.924	253.208	371.893	98.15	UP_WT 518_DOWN_ter1-02
UMAG_10421_KIS67769	374.182	0.553738	0.19304	2.86851	0.00412407	0.0184575	290	411	323	425	356	421	331.032	276.366	303.108	429.919	406.046	498.62	98.15	DOWN_WT 518_UP_ter1-02
UMAG_12009_KIS67061	192.352	0.652863	0.227587	2.86863	0.00412254	0.0184575	146	230	136	237	217	184	166.658	154.657	127.624	239.743	247.505	217.924	98.15	DOWN_WT 518_UP_ter1-02
UMAG_01026_KIS71114	137.312	0.907548	0.316538	2.8671	0.0041425	0.0185192	65	153	116	199	102	186	74.1969	102.881	108.856	201.303	116.339	220.293	98.15	DOWN_WT 518_UP_ter1-02
UMAG_04248_KIS67750	5.88887	3.68362	1.28514	2.86632	0.00415273	0.0185513	1	2	0	13	10	7	1.14149	1.34485	0	13.1505	11.4058	8.2906	98.14	DOWN_WT 518_UP_ter1-02
UMAG_00008_KIS71562	470.157	-0.534751	0.186662	-2.86481	0.00417262	0.0186235	543	769	568	405	354	285	619.829	517.093	533.02	409.688	403.765	337.546	98.14	UP_WT 518_DOWN_ter1-02
UMAG_10767_KIS70209	803.45	-0.582627	0.203387	-2.86463	0.00417502	0.0186235	1059	1236	908	703	514	533	1208.84	831.115	852.081	711.137	586.257	631.27	98.14	UP_WT 518_DOWN_ter1-02
UMAG_03379_KIS68814	41.3761	1.24916	0.436176	2.86389	0.00418468	0.0186295	16	41	29	52	40	65	18.2639	27.5693	27.214	52.6019	45.6231	76.9842	98.14	DOWN_WT 518_UP_ter1-02
UMAG_04214_KIS67714	1802.7	-0.571308	0.199491	-2.86383	0.00418557	0.0186295	2307	3073	1882	1349	1489	1087	2633.42	2066.36	1766.1	1364.61	1698.32	1287.41	98.14	UP_WT 518_DOWN_ter1-02
UMAG_06053_KIS65964	379.597	0.592114	0.20674	2.86406	0.00418255	0.0186295	275	368	371	460	427	351	313.91	247.452	348.152	465.324	487.027	415.714	98.14	DOWN_WT 518_UP_ter1-02
UMAG_02305_KIS69783	29.6164	1.37265	0.479422	2.86313	0.00419473	0.0186566	11	28	19	49	37	31	12.5564	18.8278	17.8299	49.5672	42.2014	36.7155	98.13	DOWN_WT 518_UP_ter1-02
UMAG_01179_KIS71279	204.764	0.813904	0.284564	2.86018	0.00423398	0.0188174	104	224	187	232	173	297	118.715	150.623	175.484	234.685	197.32	351.758	98.12	DOWN_WT 518_UP_ter1-02
UMAG_03714_KIS68133	489.015	-0.679006	0.237442	-2.85966	0.0042409	0.0188333	381	1120	657	334	313	367	434.908	753.114	616.539	337.866	357.001	434.664	98.12	UP_WT 518_DOWN_ter1-02
UMAG_15080_KIS71451	749.822	-0.531317	0.185811	-2.85945	0.00424379	0.0188333	778	1452	846	539	630	487	888.08	976.358	793.899	545.239	718.564	576.789	98.12	UP_WT 518_DOWN_ter1-02
UMAG_02059_KIS69520	217.582	-0.686926	0.240387	-2.85759	0.00426871	0.0189301	243	449	241	197	137	122	277.382	301.918	226.158	199.28	156.259	144.493	98.11	UP_WT 518_DOWN_ter1-02
UMAG_10305_KIS69319	576.859	0.908481	0.317964	2.85718	0.00427421	0.0189407	272	397	667	755	474	805	310.485	266.952	625.923	763.739	540.634	953.419	98.11	DOWN_WT 518_UP_ter1-02
UMAG_02685_KIS69345	550.331	0.571126	0.199979	2.85593	0.00429113	0.0190018	451	515	500	657	579	546	514.812	346.298	469.208	664.605	660.395	646.667	98.1	DOWN_WT 518_UP_ter1-02
UMAG_02816_KIS68825	55.7358	1.03829	0.363777	2.8542	0.00431452	0.0190914	31	65	32	80	57	67	35.3862	43.7075	30.0293	80.926	65.0129	79.3529	98.09	DOWN_WT 518_UP_ter1-02
UMAG_03491_KIS68400	520.193	0.636956	0.223309	2.85235	0.00433971	0.0191889	359	457	539	702	509	513	409.795	307.297	505.806	710.126	580.554	607.583	98.08	DOWN_WT 518_UP_ter1-02
UMAG_02530_KIS69179	1364.13	0.522337	0.183248	2.85044	0.00436589	0.0192766	1194	1580	997	1594	1476	1290	1362.94	1062.43	935.6	1612.45	1683.49	1527.84	98.07	DOWN_WT 518_UP_ter1-02
UMAG_05126_KIS70052	4654.85	-0.500713	0.175653	-2.85059	0.00436388	0.0192766	5784	7743	4855	3846	3541	3069	6602.38	5206.57	4556	3890.52	4038.79	3634.84	98.07	UP_WT 518_DOWN_ter1-02
UMAG_10566_KIS70950	308.301	-0.715778	0.251139	-2.85012	0.00437023	0.0192817	268	663	423	181	260	187	305.92	445.816	396.95	183.095	296.55	221.478	98.07	UP_WT 518_DOWN_ter1-02
UMAG_06118_KIS66028	45.4696	1.17269	0.411911	2.84696	0.00441384	0.01946	19	43	35	49	53	67	21.6883	28.9142	32.8445	49.5672	60.4506	79.3529	98.05	DOWN_WT 518_UP_ter1-02
UMAG_00199_KIS71764	3061.61	-0.501132	0.176124	-2.84534	0.00443636	0.0195309	3569	5630	3095	2286	2377	2180	4073.98	3785.74	2904.39	2312.46	2711.15	2581.93	98.05	UP_WT 518_DOWN_ter1-02
UMAG_11258_KIS70931	966.129	-0.668503	0.234946	-2.84535	0.00443632	0.0195309	945	2243	1034	696	827	500	1078.71	1508.24	970.321	704.056	943.258	592.186	98.05	UP_WT 518_DOWN_ter1-02
UMAG_01165_KIS71265	27.3313	1.51551	0.533266	2.84194	0.00448393	0.019726	6	27	18	37	41	32	6.84894	18.1554	16.8915	37.4283	46.7637	37.8999	98.03	DOWN_WT 518_UP_ter1-02
UMAG_05999_KIS65910	475.722	-0.546612	0.192358	-2.84164	0.00448824	0.0197307	514	835	582	385	282	379	586.726	561.473	546.158	389.456	321.643	448.877	98.03	UP_WT 518_DOWN_ter1-02
UMAG_11491_KIS68889	493.252	-0.527098	0.185569	-2.84045	0.00450499	0.01979	575	847	556	411	320	364	656.357	569.542	521.759	415.757	364.985	431.111	98.02	UP_WT 518_DOWN_ter1-02
UMAG_11526_KIS68036	7270.62	-0.689221	0.242899	-2.83748	0.00454713	0.0199607	7856	16735	7144	5372	6320	3425	8967.55	11253	6704.04	5434.18	7208.45	4056.47	98	UP_WT 518_DOWN_ter1-02
UMAG_10450_KIS70772	276.901	-0.665222	0.234492	-2.83687	0.00455584	0.0199845	359	481	305	221	155	204	409.795	323.435	286.217	223.558	176.79	241.612	98	UP_WT 518_DOWN_ter1-02
UMAG_05301_KIS66301	29.3435	2.10056	0.740563	2.83644	0.00456198	0.0199969	15	24	0	55	38	37	17.1224	16.1382	0	55.6366	43.342	43.8218	98	DOWN_WT 518_UP_ter1-02
UMAG_01899_KIS70745	96.5176	0.840392	0.296367	2.83565	0.00457327	0.020032	61	91	82	117	92	125	69.6309	61.1905	76.95	118.354	104.933	148.046	98	DOWN_WT 518_UP_ter1-02
UMAG_11451_KIS72227	788.565	0.555566	0.19618	2.83191	0.00462703	0.0202528	496	820	851	976	801	772	566.179	551.387	798.591	987.297	913.603	914.335	97.97	DOWN_WT 518_UP_ter1-02
UMAG_01278_KIS71378	689.734	-0.611801	0.216059	-2.83163	0.00463107	0.0202559	550	1534	896	554	431	495	627.82	1031.5	840.82	560.412	491.589	586.264	97.97	UP_WT 518_DOWN_ter1-02
UMAG_05018_KIS67151	3021.75	-0.476857	0.168423	-2.83131	0.00463572	0.0202617	3631	5114	3162	2470	2295	2080	4144.75	3438.77	2967.27	2498.59	2617.63	2463.49	97.97	UP_WT 518_DOWN_ter1-02
UMAG_03271_KIS68703	938.669	-0.518578	0.183192	-2.8308	0.00464325	0.02028	1123	1533	1071	819	582	694	1281.89	1030.82	1005.04	828.48	663.816	821.954	97.97	UP_WT 518_DOWN_ter1-02
UMAG_02273_KIS69751	490.744	0.777607	0.27507	2.82694	0.00469953	0.020511	274	485	475	585	361	723	312.768	326.125	445.747	591.771	411.749	856.301	97.95	DOWN_WT 518_UP_ter1-02
UMAG_04801_KIS66737	44.3625	1.2724	0.450202	2.82628	0.00470921	0.0205385	14	32	43	68	56	47	15.9809	21.5175	40.3518	68.7871	63.8724	55.6655	97.95	DOWN_WT 518_UP_ter1-02
UMAG_10019_KIS71634	986.733	-0.486967	0.172342	-2.82558	0.00471948	0.0205641	1138	1507	1219	839	651	737	1299.02	1013.34	1143.93	848.711	742.516	872.882	97.94	UP_WT 518_DOWN_ter1-02
UMAG_10833_KIS68734	488.709	-0.604212	0.213848	-2.82542	0.00472186	0.0205641	485	830	700	389	264	396	553.623	558.111	656.891	393.503	301.113	469.011	97.94	UP_WT 518_DOWN_ter1-02
UMAG_02011_KIS70866	48.3231	1.21972	0.431816	2.82464	0.00473337	0.0205995	18	64	24	61	54	68	20.5468	43.0351	22.522	61.7061	61.5912	80.5373	97.94	DOWN_WT 518_UP_ter1-02
UMAG_01938_KIS70787	93.0626	1.04031	0.368345	2.82427	0.00473886	0.0206086	31	83	97	114	102	122	35.3862	55.8111	91.0263	115.32	116.339	144.493	97.94	DOWN_WT 518_UP_ter1-02
UMAG_00076_KIS71635	184.421	2.39145	0.847102	2.8231	0.00475615	0.020669	32	21	135	302	227	308	36.5277	14.1209	126.686	305.496	258.911	364.786	97.93	DOWN_WT 518_UP_ter1-02
UMAG_11919_KIS69784	10208.5	-0.471254	0.16706	-2.82087	0.0047893	0.0207982	10685	16404	13167	7210	8875	6967	12196.8	11030.4	12356.1	7293.45	10122.6	8251.52	97.92	UP_WT 518_DOWN_ter1-02
UMAG_00635_KIS72220	4485.25	-0.464343	0.164636	-2.82043	0.00479599	0.0208123	4348	7212	6170	3484	3823	2891	4963.2	4849.52	5790.02	3524.33	4360.43	3424.02	97.92	UP_WT 518_DOWN_ter1-02
UMAG_06056_KIS65967	395.534	0.561966	0.199354	2.81894	0.00481823	0.0208939	303	395	371	469	380	427	345.872	265.607	348.152	474.429	433.42	505.727	97.91	DOWN_WT 518_UP_ter1-02
UMAG_00144_KIS71704	888.41	-0.895649	0.317862	-2.81773	0.00483645	0.020958	946	2664	634	571	638	472	1079.85	1791.34	594.955	577.609	727.689	559.023	97.9	UP_WT 518_DOWN_ter1-02
UMAG_11717_KIS69370	2195.25	-0.449886	0.159694	-2.81717	0.00484494	0.0209798	2045	3796	2895	1657	1842	1512	2334.35	2552.52	2716.71	1676.18	2100.94	1790.77	97.9	UP_WT 518_DOWN_ter1-02
UMAG_01721_KIS70553	129.9	1.37336	0.487632	2.8164	0.00485656	0.0210151	23	70	153	182	122	202	26.2543	47.0696	143.577	184.107	139.151	239.243	97.9	DOWN_WT 518_UP_ter1-02
UMAG_00859_KIS70934	250.908	-0.638403	0.226786	-2.815	0.00487775	0.0210917	308	471	265	201	184	148	351.579	316.711	248.68	203.327	209.866	175.287	97.89	UP_WT 518_DOWN_ter1-02
UMAG_03874_KIS67817	923.818	0.478061	0.169891	2.81392	0.00489408	0.0211473	691	1037	886	1164	835	925	788.77	697.303	831.436	1177.47	952.383	1095.54	97.89	DOWN_WT 518_UP_ter1-02
UMAG_02280_KIS69757	476.273	0.734304	0.261413	2.80898	0.00496993	0.0214598	217	503	518	485	530	583	247.703	338.229	486.099	490.614	604.506	690.489	97.85	DOWN_WT 518_UP_ter1-02
UMAG_01945_KIS70794	950.872	2.37598	0.845949	2.80866	0.00497486	0.0214658	130	141	723	1570	1083	1655	148.394	94.8117	678.474	1588.17	1235.25	1960.14	97.85	DOWN_WT 518_UP_ter1-02
UMAG_03967_KIS67916	2799.52	-0.402939	0.143484	-2.80825	0.00498108	0.0214774	3043	4495	3270	2331	2228	1970	3473.56	3022.54	3068.62	2357.98	2541.21	2333.21	97.85	UP_WT 518_DOWN_ter1-02
UMAG_10641_KIS68639	762.791	-0.481008	0.171441	-2.80568	0.00502105	0.0216343	678	1456	972	597	591	535	773.931	979.048	912.139	603.91	674.082	633.639	97.84	UP_WT 518_DOWN_ter1-02
UMAG_04424_KIS67324	90.2217	-0.901094	0.321242	-2.80503	0.00503117	0.0216626	112	204	93	55	64	51	127.847	137.174	87.2726	55.6366	72.997	60.403	97.83	UP_WT 518_DOWN_ter1-02
UMAG_01142_KIS71239	1172.22	-0.57766	0.205994	-2.80425	0.00504331	0.0216841	1434	2185	1178	851	984	708	1636.9	1469.24	1105.45	860.85	1122.33	838.535	97.83	UP_WT 518_DOWN_ter1-02
UMAG_01863_KIS70705	20.8487	1.7476	0.623184	2.8043	0.0050426	0.0216841	8	15	10	27	16	43	9.13193	10.0863	9.38415	27.3125	18.2492	50.928	97.83	DOWN_WT 518_UP_ter1-02
UMAG_02550_KIS69200	385.979	-0.598636	0.213538	-2.80342	0.00505634	0.0217247	443	707	441	319	213	300	505.68	475.403	413.841	322.692	242.943	355.312	97.83	UP_WT 518_DOWN_ter1-02
UMAG_11176_KIS66589	334.925	-0.648683	0.231462	-2.80255	0.00507004	0.0217682	378	464	516	249	258	199	431.484	312.004	484.222	251.882	294.269	235.69	97.82	UP_WT 518_DOWN_ter1-02
UMAG_12262_KIS67255	143.458	0.680935	0.243	2.8022	0.00507562	0.0217767	86	180	118	174	147	158	98.1682	121.036	110.733	176.014	167.665	187.131	97.82	DOWN_WT 518_UP_ter1-02
UMAG_11677_KIS70322	711.243	0.838428	0.299767	2.79693	0.00515905	0.0221191	227	1002	635	943	678	854	259.118	673.768	595.894	953.915	773.312	1011.45	97.79	DOWN_WT 518_UP_ter1-02
UMAG_11849_KIS71064	393.534	-0.639947	0.228823	-2.79669	0.00516295	0.0221202	355	819	513	270	340	222	405.229	550.714	481.407	273.125	387.797	262.931	97.79	UP_WT 518_DOWN_ter1-02
UMAG_05721_KIS66939	1739.77	-1.49725	0.535841	-2.7942	0.00520287	0.0222755	1499	2351	4706	719	1073	658	1711.09	1580.87	4416.18	727.322	1223.84	779.317	97.77	UP_WT 518_DOWN_ter1-02
UMAG_02830_KIS68839	1764.27	-0.460097	0.164701	-2.79353	0.00521365	0.0223059	2053	2848	1995	1418	1424	1179	2343.48	1915.06	1872.14	1434.41	1624.18	1396.37	97.77	UP_WT 518_DOWN_ter1-02
UMAG_00422_KIS71999	660.978	-0.521732	0.186949	-2.79078	0.00525818	0.0224648	703	1184	788	584	525	370	802.468	796.149	739.471	590.76	598.803	438.218	97.75	UP_WT 518_DOWN_ter1-02
UMAG_05036_KIS67169	1062.48	0.744393	0.266724	2.79088	0.00525653	0.0224648	405	1223	1169	1249	1196	1153	462.304	822.373	1097.01	1263.46	1364.13	1365.58	97.75	DOWN_WT 518_UP_ter1-02
UMAG_00691_KIS72282	1386	-0.446168	0.159914	-2.79005	0.00526997	0.0224993	1261	2417	1844	1086	1129	958	1439.42	1625.25	1730.44	1098.57	1287.71	1134.63	97.75	UP_WT 518_DOWN_ter1-02
UMAG_03348_KIS68782	1034.91	-0.4738	0.169888	-2.7889	0.00528872	0.0225476	889	1922	1387	823	760	761	1014.79	1292.4	1301.58	832.526	866.839	901.307	97.75	UP_WT 518_DOWN_ter1-02
UMAG_12195_KIS69467	36.3538	-1.47911	0.530347	-2.78895	0.0052879	0.0225476	32	128	40	15	23	14	36.5277	86.0702	37.5366	15.1736	26.2333	16.5812	97.75	UP_WT 518_DOWN_ter1-02
UMAG_00175_KIS71740	2969.99	-0.424727	0.152425	-2.78646	0.00532866	0.0226836	3277	5209	3164	2494	2296	2082	3740.67	3502.65	2969.15	2522.87	2618.77	2465.86	97.73	UP_WT 518_DOWN_ter1-02
UMAG_00632_KIS72217	285.996	0.646015	0.231863	2.78619	0.00533316	0.0226836	226	311	216	328	374	243	257.977	209.124	202.698	331.797	426.576	287.802	97.73	DOWN_WT 518_UP_ter1-02
UMAG_01712_KIS70544	1178.04	0.650418	0.233407	2.78662	0.00532605	0.0226836	665	1088	1343	1353	1444	1099	759.091	731.596	1260.29	1368.66	1646.99	1301.62	97.73	DOWN_WT 518_UP_ter1-02
UMAG_10012_KIS71608	51.7131	1.19003	0.427138	2.78604	0.00533555	0.0226836	17	63	34	62	83	50	19.4053	42.3627	31.9061	62.7176	94.668	59.2186	97.73	DOWN_WT 518_UP_ter1-02
UMAG_10645_KIS68645	606.162	-0.452327	0.162645	-2.78108	0.00541784	0.0230173	645	1023	722	509	472	407	736.262	687.889	677.536	514.892	538.353	482.039	97.7	UP_WT 518_DOWN_ter1-02
UMAG_00655_KIS72241	921.364	0.595874	0.214376	2.77958	0.005443	0.023108	573	1097	862	1062	744	1186	654.074	737.648	808.914	1074.29	848.59	1404.66	97.69	DOWN_WT 518_UP_ter1-02
UMAG_11428_KIS71805	1029.22	-0.530536	0.191204	-2.77472	0.00552493	0.0234394	1221	1779	1129	840	617	821	1393.76	1196.24	1059.47	849.723	703.737	972.369	97.66	UP_WT 518_DOWN_ter1-02
UMAG_11201_KIS72361	1186.77	-0.455907	0.164327	-2.77439	0.00553051	0.0234467	1364	1955	1329	925	878	899	1556.99	1314.59	1247.15	935.707	1001.43	1064.75	97.66	UP_WT 518_DOWN_ter1-02
UMAG_03402_KIS68303	107.18	2.74321	0.989603	2.77203	0.00557081	0.0236011	8	100	7	201	128	178	9.13193	67.2423	6.56891	203.327	145.994	210.818	97.64	DOWN_WT 518_UP_ter1-02
UMAG_06013_KIS65925	766.318	0.659274	0.237865	2.77163	0.00557756	0.0236132	364	919	797	784	961	783	415.503	617.957	747.917	793.075	1096.1	927.363	97.64	DOWN_WT 518_UP_ter1-02
UMAG_11399_KIS69748	535.161	-0.60435	0.218149	-2.77035	0.00559962	0.0236901	706	881	575	421	424	307	805.892	592.405	539.589	425.873	483.605	363.602	97.63	UP_WT 518_DOWN_ter1-02
UMAG_02463_KIS69951	1743.01	0.444115	0.160532	2.76651	0.00566594	0.0239494	1483	1968	1509	1944	1855	1641	1692.83	1323.33	1416.07	1966.5	2115.77	1943.55	97.61	DOWN_WT 518_UP_ter1-02
UMAG_11546_KIS67551	570.577	0.534623	0.193259	2.76635	0.0056688	0.0239494	332	724	566	646	560	620	378.975	486.834	531.143	653.477	638.724	734.31	97.61	DOWN_WT 518_UP_ter1-02
UMAG_11690_KIS70421	407.334	-0.495973	0.179353	-2.76535	0.00568619	0.0240062	449	672	497	357	282	279	512.529	451.868	466.392	361.132	321.643	330.44	97.6	UP_WT 518_DOWN_ter1-02
UMAG_00444_KIS72022	309.411	0.625536	0.226254	2.76475	0.00569661	0.0240334	201	299	320	403	291	326	229.44	201.054	300.293	407.665	331.908	386.105	97.6	DOWN_WT 518_UP_ter1-02
UMAG_04818_KIS66755	476.191	-0.545255	0.197341	-2.76301	0.00572707	0.0241452	527	826	574	365	407	277	601.566	555.421	538.65	369.225	464.215	328.071	97.59	UP_WT 518_DOWN_ter1-02
UMAG_02412_KIS69898	1162.75	-0.70229	0.254223	-2.7625	0.00573606	0.0241663	1270	2065	1580	762	1127	506	1449.69	1388.55	1482.7	770.82	1285.43	599.292	97.58	UP_WT 518_DOWN_ter1-02
UMAG_03837_KIS68256	910.638	-0.573646	0.20779	-2.7607	0.0057678	0.0242831	795	1895	1156	651	562	758	907.485	1274.24	1084.81	658.535	641.005	897.754	97.57	UP_WT 518_DOWN_ter1-02
UMAG_04213_KIS67713	2614.14	-0.436038	0.157982	-2.76004	0.00577938	0.0243151	3020	4344	2825	2118	1977	1915	3447.3	2921.01	2651.02	2142.52	2254.92	2268.07	97.57	UP_WT 518_DOWN_ter1-02
UMAG_00557_KIS72139	1511.77	0.477358	0.17301	2.75914	0.00579531	0.0243477	909	1924	1555	1716	1556	1494	1037.62	1293.74	1459.24	1735.86	1774.74	1769.45	97.57	DOWN_WT 518_UP_ter1-02
UMAG_00614_KIS72197	2891.47	-0.408908	0.14823	-2.75861	0.00580475	0.0243477	3074	4609	3504	2393	2394	1943	3508.94	3099.2	3288.21	2420.7	2730.54	2301.23	97.57	UP_WT 518_DOWN_ter1-02
UMAG_01465_KIS70290	15.5126	2.04599	0.741647	2.7587	0.00580311	0.0243477	4	9	8	43	12	15	4.56596	6.05181	7.50732	43.4977	13.6869	17.7656	97.57	DOWN_WT 518_UP_ter1-02
UMAG_05917_KIS66180	46.125	1.20717	0.437586	2.75871	0.00580307	0.0243477	13	43	42	66	52	57	14.8394	28.9142	39.4134	66.7639	59.3101	67.5092	97.57	DOWN_WT 518_UP_ter1-02
UMAG_12014_KIS71558	396.019	0.709709	0.257283	2.75847	0.00580718	0.0243477	312	503	221	560	337	442	356.145	338.229	207.39	566.482	384.375	523.492	97.57	DOWN_WT 518_UP_ter1-02
UMAG_00226_KIS71794	314.42	-0.565789	0.205248	-2.75661	0.00584047	0.0244703	334	578	379	243	191	251	381.258	388.661	355.659	245.813	217.85	297.277	97.55	UP_WT 518_DOWN_ter1-02
UMAG_12116_KIS70981	1365.55	-0.425733	0.154578	-2.75417	0.00588419	0.0246365	1499	2139	1650	1141	1087	930	1711.09	1438.31	1548.38	1154.21	1239.81	1101.47	97.54	UP_WT 518_DOWN_ter1-02
UMAG_03514_KIS68425	958.636	-0.502924	0.182732	-2.75225	0.00591872	0.024764	879	1865	1187	833	583	737	1003.37	1254.07	1113.9	842.642	664.957	872.882	97.52	UP_WT 518_DOWN_ter1-02
UMAG_10898_KIS66232	3078.79	0.409991	0.14901	2.75143	0.00593352	0.0248088	2330	3776	2914	3494	3393	2647	2659.67	2539.07	2734.54	3534.44	3869.98	3135.03	97.52	DOWN_WT 518_UP_ter1-02
UMAG_11361_KIS70535	425.316	0.528158	0.192237	2.74744	0.00600632	0.0250959	321	469	388	538	377	449	366.419	315.366	364.105	544.227	429.998	531.783	97.49	DOWN_WT 518_UP_ter1-02
UMAG_01814_KIS70650	533.735	0.542342	0.19758	2.74492	0.00605255	0.0252717	433	510	499	616	554	542	494.265	342.936	468.269	623.13	631.88	641.929	97.47	DOWN_WT 518_UP_ter1-02
UMAG_01309_KIS71411	308.201	-0.544115	0.198349	-2.74322	0.00608401	0.0252813	341	503	394	226	246	205	389.248	338.229	369.736	228.616	280.582	242.796	97.47	UP_WT 518_DOWN_ter1-02
UMAG_02983_KIS69004	254.539	-0.673489	0.245419	-2.74424	0.00606518	0.0252813	331	475	258	226	153	156	377.833	319.401	242.111	228.616	174.508	184.762	97.47	UP_WT 518_DOWN_ter1-02
UMAG_04208_KIS67708	1430.88	-0.578654	0.210876	-2.74405	0.00606856	0.0252813	1350	3137	1588	903	1185	996	1541.01	2109.39	1490.2	913.452	1351.58	1179.63	97.47	UP_WT 518_DOWN_ter1-02
UMAG_11982_KIS67392	476.06	0.765975	0.279216	2.74331	0.00608234	0.0252813	275	355	539	619	423	582	313.91	238.71	505.806	626.165	482.464	689.304	97.47	DOWN_WT 518_UP_ter1-02
UMAG_12265_KIS67304	656.983	0.615073	0.224182	2.74363	0.00607638	0.0252813	352	970	534	825	580	752	401.805	652.25	501.114	834.549	661.535	890.648	97.47	DOWN_WT 518_UP_ter1-02
UMAG_12329_KIS65865	936.821	0.46036	0.167803	2.74345	0.00607978	0.0252813	600	1166	955	1080	932	929	684.894	784.045	896.186	1092.5	1063.02	1100.28	97.47	DOWN_WT 518_UP_ter1-02
UMAG_15031_KIS69491	959.209	-0.535992	0.195381	-2.74331	0.00608227	0.0252813	1220	1524	1055	845	605	678	1392.62	1024.77	990.028	854.781	690.05	803.004	97.47	UP_WT 518_DOWN_ter1-02
UMAG_05029_KIS67162	1027.8	-0.437762	0.159609	-2.74271	0.00609339	0.025303	1145	1693	1175	815	758	785	1307.01	1138.41	1102.64	824.434	864.558	929.732	97.47	UP_WT 518_DOWN_ter1-02
UMAG_05130_KIS70056	14356.2	-0.804438	0.293608	-2.73984	0.00614694	0.0255079	12533	27052	23739	6974	14506	6555	14306.3	18190.4	22277	7054.72	16545.2	7763.56	97.45	UP_WT 518_DOWN_ter1-02
UMAG_06189_KIS65809	483.151	-0.592643	0.216335	-2.73947	0.00615381	0.0255135	407	1070	594	340	356	344	464.587	719.493	557.419	343.935	406.046	407.424	97.45	UP_WT 518_DOWN_ter1-02
UMAG_10120_KIS72052	908.098	0.594888	0.217167	2.73932	0.00615669	0.0255135	654	1200	657	1134	712	1114	746.535	806.908	616.539	1147.13	812.092	1319.39	97.45	DOWN_WT 518_UP_ter1-02
UMAG_03381_KIS68816	12.9463	2.34254	0.855502	2.73821	0.00617751	0.0255766	7	1	5	22	13	23	7.99044	0.672423	4.69208	22.2546	14.8275	27.2405	97.44	DOWN_WT 518_UP_ter1-02
UMAG_04611_KIS67516	616.638	0.758219	0.276931	2.73794	0.00618261	0.0255766	324	830	475	773	925	413	369.843	558.111	445.747	781.947	1055.03	489.146	97.44	DOWN_WT 518_UP_ter1-02
UMAG_11016_KIS68815	219.807	0.600921	0.219488	2.73783	0.00618455	0.0255766	171	227	189	286	221	213	195.195	152.64	177.36	289.31	252.068	252.271	97.44	DOWN_WT 518_UP_ter1-02
UMAG_11591_KIS65907	2251.62	0.393559	0.14379	2.73705	0.00619931	0.0256202	1709	2938	2038	2493	2071	2353	1950.81	1975.58	1912.49	2521.86	2362.14	2786.83	97.44	DOWN_WT 518_UP_ter1-02
UMAG_04116_KIS67614	739.923	-0.556078	0.203193	-2.7367	0.00620598	0.0256303	875	1381	762	561	618	443	998.804	928.616	715.072	567.493	704.877	524.677	97.44	UP_WT 518_DOWN_ter1-02
UMAG_04354_KIS67250	54.2983	0.965017	0.352707	2.73603	0.00621854	0.0256513	32	58	37	75	56	64	36.5277	39.0005	34.7214	75.8681	63.8724	75.7998	97.43	DOWN_WT 518_UP_ter1-02
UMAG_10971_KIS65863	155.349	-0.731546	0.26738	-2.73598	0.00621952	0.0256513	159	337	185	140	101	79	181.497	226.607	173.607	141.62	115.198	93.5654	97.43	UP_WT 518_DOWN_ter1-02
UMAG_00099_KIS71658	1217.32	-0.450383	0.16463	-2.73573	0.00622413	0.0256529	1338	2079	1377	917	1007	853	1527.31	1397.97	1292.2	927.614	1148.56	1010.27	97.43	UP_WT 518_DOWN_ter1-02
UMAG_02628_KIS69285	4110.99	-0.463902	0.16971	-2.73349	0.00626664	0.0257999	4761	7439	4116	3509	2926	2938	5434.64	5002.16	3862.52	3549.62	3337.33	3479.68	97.42	UP_WT 518_DOWN_ter1-02
UMAG_10213_KIS66385	43582.6	-0.416014	0.152196	-2.73341	0.00626831	0.0257999	48046	71831	49365	33892	36717	30280	54844.1	48300.8	46324.9	34284.3	41878.6	35862.8	97.42	UP_WT 518_DOWN_ter1-02
UMAG_05060_KIS67194	1229.1	-0.559745	0.205049	-2.72981	0.00633712	0.0260655	1386	2256	1380	1002	1063	637	1582.11	1516.99	1295.01	1013.6	1212.43	754.445	97.39	UP_WT 518_DOWN_ter1-02
UMAG_03092_KIS69116	28.0587	1.49423	0.547867	2.72736	0.0063843	0.0262418	6	28	19	33	48	31	6.84894	18.8278	17.8299	33.382	54.7477	36.7155	97.38	DOWN_WT 518_UP_ter1-02
UMAG_01371_KIS71476	1429.83	-0.440282	0.161512	-2.72601	0.00641049	0.0263316	1662	2270	1616	1176	1053	1054	1897.16	1526.4	1516.48	1189.61	1201.03	1248.33	97.37	UP_WT 518_DOWN_ter1-02
UMAG_02572_KIS69223	442.785	0.543995	0.199625	2.72509	0.00642842	0.0263696	334	431	438	501	471	448	381.258	289.814	411.026	506.799	537.212	530.599	97.36	DOWN_WT 518_UP_ter1-02
UMAG_02613_KIS69266	2335.07	-0.432408	0.158668	-2.72524	0.00642547	0.0263696	2694	3638	2693	2035	1632	1724	3075.18	2446.28	2527.15	2058.55	1861.42	2041.86	97.36	UP_WT 518_DOWN_ter1-02
UMAG_04013_KIS67967	482.97	-0.487699	0.179047	-2.72386	0.00645239	0.02645	543	798	571	420	320	351	619.829	536.594	535.835	424.861	364.985	415.714	97.36	UP_WT 518_DOWN_ter1-02
UMAG_03015_KIS69036	539.141	0.511657	0.187939	2.72246	0.00647984	0.0265446	381	605	525	716	539	474	434.908	406.816	492.668	724.288	614.772	561.392	97.35	DOWN_WT 518_UP_ter1-02
UMAG_11076_KIS68330	465.684	-0.530601	0.195166	-2.71872	0.0065536	0.0268286	534	708	604	428	314	296	609.556	476.076	566.803	432.954	358.141	350.574	97.32	UP_WT 518_DOWN_ter1-02
UMAG_02177_KIS69643	1146.75	-0.500341	0.184071	-2.71819	0.00656397	0.026853	1388	1894	1251	1008	725	846	1584.39	1273.57	1173.96	1019.67	826.919	1001.98	97.31	UP_WT 518_DOWN_ter1-02
UMAG_03533_KIS68444	870.081	-0.902763	0.332368	-2.71616	0.00660446	0.0270004	811	2532	823	585	760	305	925.749	1702.58	772.316	591.771	866.839	361.233	97.3	UP_WT 518_DOWN_ter1-02
UMAG_05501_KIS66508	1473.2	-0.411709	0.151694	-2.71408	0.00664609	0.0271523	1405	2770	1682	1207	1141	1074	1603.79	1862.61	1578.41	1220.97	1301.4	1272.02	97.28	UP_WT 518_DOWN_ter1-02
UMAG_12171_KIS70722	379.2	0.584913	0.215543	2.71367	0.00665419	0.0271672	265	369	384	435	451	346	302.495	248.124	360.351	440.035	514.401	409.793	97.28	DOWN_WT 518_UP_ter1-02
UMAG_01454_KIS70279	1162.56	-0.589839	0.217464	-2.71236	0.0066807	0.0272571	1578	1925	1168	870	941	701	1801.27	1294.41	1096.07	880.07	1073.28	830.245	97.27	UP_WT 518_DOWN_ter1-02
UMAG_02945_KIS68965	1007.37	-0.43772	0.161408	-2.71188	0.00669032	0.027278	1078	1674	1195	822	837	659	1230.53	1125.64	1121.41	831.515	954.664	780.501	97.27	UP_WT 518_DOWN_ter1-02
UMAG_06134_KIS66044	1367.93	-0.570494	0.21054	-2.70967	0.00673504	0.0274419	1821	2196	1439	1002	1134	840	2078.65	1476.64	1350.38	1013.6	1293.42	994.872	97.26	UP_WT 518_DOWN_ter1-02
UMAG_15022_KIS66926	722.834	-0.609899	0.225232	-2.70787	0.00677157	0.0275722	723	1628	745	500	611	435	825.298	1094.7	699.119	505.787	696.893	515.202	97.24	UP_WT 518_DOWN_ter1-02
UMAG_11794_KIS66567	1424.93	-0.491808	0.181642	-2.70757	0.00677782	0.0275792	1581	2316	1742	1026	1259	911	1804.7	1557.33	1634.72	1037.88	1435.99	1078.96	97.24	UP_WT 518_DOWN_ter1-02
UMAG_01986_KIS70838	44.8322	1.36241	0.503273	2.7071	0.00678744	0.0275998	10	64	21	59	51	65	11.4149	43.0351	19.7067	59.6829	58.1695	76.9842	97.24	DOWN_WT 518_UP_ter1-02
UMAG_01927_KIS70775	1421.32	0.514482	0.190073	2.70676	0.00679441	0.0276097	1151	1383	1353	1747	1279	1510	1313.86	929.961	1269.68	1767.22	1458.8	1788.4	97.24	DOWN_WT 518_UP_ter1-02
UMAG_00168_KIS71730	900.373	-0.439926	0.162563	-2.70619	0.00680605	0.0276209	929	1551	1072	665	731	664	1060.44	1042.93	1005.98	672.697	833.762	786.423	97.24	UP_WT 518_DOWN_ter1-02
UMAG_06421_KIS65721	5368.09	-0.490145	0.181121	-2.70618	0.00680626	0.0276209	6789	8386	5783	4502	4163	3454	7749.58	5638.94	5426.85	4554.11	4748.23	4090.82	97.24	UP_WT 518_DOWN_ter1-02
UMAG_03049_KIS69070	7.24415	2.78823	1.03092	2.70461	0.00683846	0.0277145	3	2	1	12	10	12	3.42447	1.34485	0.938415	12.1389	11.4058	14.2125	97.23	DOWN_WT 518_UP_ter1-02
UMAG_03571_KIS68485	10226.7	-0.423472	0.156569	-2.70471	0.00683641	0.0277145	11089	16449	12183	7821	8812	6963	12658	11060.7	11432.7	7911.53	10050.8	8246.78	97.23	UP_WT 518_DOWN_ter1-02
UMAG_00084_KIS71643	406.531	-0.600556	0.22211	-2.70386	0.00685389	0.02774	528	690	430	288	266	316	602.707	463.972	403.518	291.334	303.394	374.261	97.23	UP_WT 518_DOWN_ter1-02
UMAG_03099_KIS69124	647.312	-0.451723	0.167054	-2.70405	0.00685003	0.02774	716	1010	797	539	462	479	817.307	679.147	747.917	545.239	526.947	567.314	97.23	UP_WT 518_DOWN_ter1-02
UMAG_02792_KIS69461	2380.88	-0.616322	0.227992	-2.70326	0.00686632	0.0277708	1668	5329	3364	1944	1499	1659	1904.01	3583.34	3156.83	1966.5	1709.73	1964.87	97.22	UP_WT 518_DOWN_ter1-02
UMAG_03813_KIS68231	2033.85	-0.456453	0.168866	-2.70305	0.00687065	0.0277708	2408	3413	2148	1597	1570	1467	2748.71	2294.98	2015.72	1615.49	1790.71	1737.47	97.22	UP_WT 518_DOWN_ter1-02
UMAG_04508_KIS67409	539.329	-0.563384	0.208581	-2.70103	0.00691246	0.0279065	654	964	571	481	315	388	746.535	648.216	535.835	486.568	359.282	459.536	97.21	UP_WT 518_DOWN_ter1-02
UMAG_05053_KIS67187	472.692	0.540352	0.200074	2.70077	0.00691802	0.0279065	360	531	414	592	553	380	410.937	357.057	388.504	598.852	630.74	450.061	97.21	DOWN_WT 518_UP_ter1-02
UMAG_11248_KIS70919	262.434	-0.559278	0.207076	-2.70084	0.00691645	0.0279065	276	463	332	209	161	204	315.051	311.332	311.554	211.419	183.633	241.612	97.21	UP_WT 518_DOWN_ter1-02
UMAG_05034_KIS67167	278.572	-0.600879	0.22278	-2.69718	0.00699292	0.0281889	317	412	393	197	185	214	361.853	277.038	368.797	199.28	211.007	253.456	97.18	UP_WT 518_DOWN_ter1-02
UMAG_05936_KIS66201	155.871	0.757351	0.280815	2.69697	0.0069973	0.0281889	74	162	164	207	173	153	84.4703	108.933	153.9	209.396	197.32	181.209	97.18	DOWN_WT 518_UP_ter1-02
UMAG_11680_KIS70402	727.181	-0.455901	0.169199	-2.69447	0.00705009	0.0283827	814	1116	900	570	546	540	929.173	750.424	844.574	576.598	622.756	639.561	97.16	UP_WT 518_DOWN_ter1-02
UMAG_11901_KIS70643	939.549	0.505598	0.18775	2.69293	0.00708269	0.028495	687	989	939	1010	880	1082	784.204	665.026	881.172	1021.69	1003.71	1281.49	97.15	DOWN_WT 518_UP_ter1-02
UMAG_00071_KIS71629	902.13	-0.564364	0.209625	-2.69225	0.00709717	0.0285344	1190	1565	873	752	602	621	1358.37	1052.34	819.236	760.704	686.628	735.495	97.15	UP_WT 518_DOWN_ter1-02
UMAG_11875_KIS70270	2069.1	-0.511813	0.190127	-2.69196	0.00710336	0.0285404	1954	3014	3240	1765	1543	1327	2230.47	2026.68	3040.46	1785.43	1759.91	1571.66	97.15	UP_WT 518_DOWN_ter1-02
UMAG_00964_KIS71048	2391.39	-0.582438	0.216394	-2.69156	0.0071119	0.0285558	3063	4321	2346	1983	1328	1878	3496.39	2905.54	2201.52	2005.95	1514.69	2224.25	97.14	UP_WT 518_DOWN_ter1-02
UMAG_05674_KIS66889	1902.87	-0.489602	0.181949	-2.69087	0.00712655	0.0285957	2357	2970	2112	1696	1243	1363	2690.49	1997.1	1981.93	1715.63	1417.74	1614.3	97.14	UP_WT 518_DOWN_ter1-02
UMAG_05026_KIS67159	785.971	-0.524107	0.194833	-2.69003	0.00714456	0.028649	960	1318	853	705	482	566	1095.83	886.254	800.468	713.16	549.759	670.354	97.14	UP_WT 518_DOWN_ter1-02
UMAG_11885_KIS70450	726.699	0.815412	0.303364	2.6879	0.00719034	0.0288136	335	510	911	891	806	810	382.399	342.936	854.896	901.313	919.306	959.341	97.12	DOWN_WT 518_UP_ter1-02
UMAG_10653_KIS68760	629.048	0.546798	0.203551	2.6863	0.00722486	0.0289328	479	719	537	737	516	765	546.774	483.472	503.929	745.531	588.538	906.044	97.11	DOWN_WT 518_UP_ter1-02
UMAG_10656_KIS68768	527.321	0.497909	0.185502	2.68413	0.00727197	0.0291023	445	634	403	590	532	547	507.963	426.316	378.181	596.829	606.787	647.851	97.09	DOWN_WT 518_UP_ter1-02
UMAG_04855_KIS66796	912.942	-0.879469	0.328121	-2.68032	0.00735524	0.0294161	714	2900	834	625	711	411	815.024	1950.03	782.638	632.234	810.951	486.777	97.06	UP_WT 518_DOWN_ter1-02
UMAG_10377_KIS69109	498.711	-0.550853	0.205717	-2.67772	0.00741252	0.0296257	545	764	685	378	302	411	622.112	513.731	642.814	382.375	344.455	486.777	97.04	UP_WT 518_DOWN_ter1-02
UMAG_00002_KIS71556	1191.8	-0.446193	0.166747	-2.67586	0.00745372	0.0297707	1299	1750	1562	1044	898	798	1482.8	1176.74	1465.8	1056.08	1024.24	945.129	97.02	UP_WT 518_DOWN_ter1-02
UMAG_11581_KIS66984	170.612	-0.652581	0.24391	-2.6755	0.00746185	0.0297836	194	318	203	141	94	125	221.449	213.831	190.498	142.632	107.214	148.046	97.02	UP_WT 518_DOWN_ter1-02
UMAG_05276_KIS66276	4.66687	3.94905	1.47668	2.67428	0.00748908	0.0298727	0	1	1	10	7	7	0	0.672423	0.938415	10.1157	7.98405	8.2906	97.01	DOWN_WT 518_UP_ter1-02
UMAG_03371_KIS68805	289.951	-0.711243	0.266117	-2.67267	0.00752505	0.0299964	364	531	328	244	127	226	415.503	357.057	307.8	246.824	144.853	267.668	97	UP_WT 518_DOWN_ter1-02
UMAG_10770_KIS70215	865.263	-0.509932	0.190814	-2.6724	0.00753098	0.0300004	906	1648	967	795	504	644	1034.19	1108.15	907.447	804.202	574.851	762.735	97	UP_WT 518_DOWN_ter1-02
UMAG_05496_KIS66503	3860.41	0.411027	0.153876	2.67115	0.00755911	0.0300927	3231	4760	3255	4260	3577	4078	3688.16	3200.73	3054.54	4309.31	4079.85	4829.87	96.99	DOWN_WT 518_UP_ter1-02
UMAG_02387_KIS69871	7.9673	2.60781	0.9768	2.66975	0.00759078	0.030199	2	5	1	11	16	10	2.28298	3.36212	0.938415	11.1273	18.2492	11.8437	96.98	DOWN_WT 518_UP_ter1-02
UMAG_01870_KIS70714	185.438	0.765922	0.286963	2.66906	0.00760628	0.0302408	87	176	207	246	202	187	99.3097	118.346	194.252	248.847	230.397	221.478	96.98	DOWN_WT 518_UP_ter1-02
UMAG_10934_KIS66927	803.171	-0.416723	0.156201	-2.66787	0.00763348	0.0303291	850	1354	932	674	574	614	970.267	910.461	874.603	681.801	654.692	727.204	96.97	UP_WT 518_DOWN_ter1-02
UMAG_03234_KIS68663	1518.95	0.457005	0.171363	2.66688	0.00765592	0.0303984	1050	2097	1312	1719	1334	1700	1198.57	1410.07	1231.2	1738.9	1521.53	2013.43	96.96	DOWN_WT 518_UP_ter1-02
UMAG_00235_KIS71803	130.391	0.681739	0.255849	2.66461	0.00770768	0.0305839	79	161	108	142	158	134	90.1778	108.26	101.349	143.644	180.211	158.706	96.94	DOWN_WT 518_UP_ter1-02
UMAG_03403_KIS68304	199.885	0.631275	0.23708	2.66271	0.00775146	0.0307375	128	265	155	250	177	232	146.111	178.192	145.454	252.894	201.882	274.774	96.93	DOWN_WT 518_UP_ter1-02
UMAG_05055_KIS67189	307.67	-0.571216	0.214739	-2.66004	0.00781303	0.0309614	378	490	366	273	190	210	431.484	329.487	343.46	276.16	216.71	248.718	96.9	UP_WT 518_DOWN_ter1-02
UMAG_00862_KIS70937	1038.7	-0.832859	0.313169	-2.65945	0.00782678	0.0309776	846	3107	997	782	816	439	965.701	2089.22	935.6	791.052	930.712	519.939	96.9	UP_WT 518_DOWN_ter1-02
UMAG_00867_KIS70942	570.841	-0.954068	0.358749	-2.65943	0.00782733	0.0309776	402	1897	558	377	452	228	458.879	1275.59	523.636	381.364	515.541	270.037	96.9	UP_WT 518_DOWN_ter1-02
UMAG_05703_KIS66919	496.154	0.500599	0.188258	2.65911	0.00783465	0.0309864	372	514	494	562	494	516	424.635	345.625	463.577	568.505	563.446	611.136	96.9	DOWN_WT 518_UP_ter1-02
UMAG_11449_KIS72225	1832.05	0.614553	0.231147	2.65871	0.00784414	0.0310038	1064	3012	1173	2067	1981	1943	1214.55	2025.34	1100.76	2090.93	2259.48	2301.23	96.9	DOWN_WT 518_UP_ter1-02
UMAG_03884_KIS67826	1233.25	0.592868	0.223091	2.65752	0.00787186	0.0310931	738	1591	1105	1566	919	1535	842.42	1069.83	1036.95	1584.13	1048.19	1818.01	96.89	DOWN_WT 518_UP_ter1-02
UMAG_10541_KIS67367	281.639	0.760494	0.28633	2.656	0.00790729	0.0312127	133	296	294	357	225	376	151.818	199.037	275.894	361.132	256.63	445.324	96.88	DOWN_WT 518_UP_ter1-02
UMAG_03000_KIS69020	1488.63	-0.498432	0.187699	-2.65549	0.00791943	0.0312403	1835	2520	1536	1182	1203	957	2094.64	1694.51	1441.41	1195.68	1372.12	1133.44	96.88	UP_WT 518_DOWN_ter1-02
UMAG_11509_KIS67821	578.625	-0.600574	0.226208	-2.65496	0.0079318	0.0312688	748	1083	544	467	443	339	853.835	728.234	510.498	472.405	505.276	401.502	96.87	UP_WT 518_DOWN_ter1-02
UMAG_02163_KIS69628	15.6854	1.9733	0.743415	2.65438	0.00794547	0.0313013	1	16	7	23	21	24	1.14149	10.7588	6.56891	23.2662	23.9521	28.4249	96.87	DOWN_WT 518_UP_ter1-02
UMAG_06045_KIS65956	1474.77	-0.409745	0.154385	-2.65404	0.0079534	0.0313013	1512	2409	1815	1341	980	1119	1725.93	1619.87	1703.22	1356.52	1117.77	1325.31	96.87	UP_WT 518_DOWN_ter1-02
UMAG_10595_KIS71325	550.196	0.545282	0.20546	2.65395	0.0079555	0.0313013	418	513	556	675	538	558	477.143	344.953	521.759	682.813	613.631	660.879	96.87	DOWN_WT 518_UP_ter1-02
UMAG_00578_KIS72160	7.23724	2.78507	1.04964	2.65337	0.00796921	0.0313349	3	2	1	13	7	14	3.42447	1.34485	0.938415	13.1505	7.98405	16.5812	96.87	DOWN_WT 518_UP_ter1-02
UMAG_05998_KIS65909	1794.53	-0.739886	0.278883	-2.65303	0.00797723	0.0313461	1601	4723	1844	1389	1511	764	1827.53	3175.85	1730.44	1405.08	1723.41	904.86	96.87	UP_WT 518_DOWN_ter1-02
UMAG_04227_KIS67729	3073.94	-0.44465	0.167616	-2.65279	0.00798298	0.0313484	3688	4888	3342	2435	2402	2202	4209.82	3286.8	3136.18	2463.18	2739.67	2607.99	96.87	UP_WT 518_DOWN_ter1-02
UMAG_03653_KIS68070	562.969	-0.458161	0.172753	-2.65212	0.00799892	0.0313907	583	919	716	496	368	423	665.489	617.957	671.905	501.741	419.733	500.989	96.86	UP_WT 518_DOWN_ter1-02
UMAG_02799_KIS69468	1240.04	0.396435	0.149513	2.65152	0.00801313	0.0314262	888	1535	1243	1435	1213	1176	1013.64	1032.17	1166.45	1451.61	1383.52	1392.82	96.86	DOWN_WT 518_UP_ter1-02
UMAG_10072_KIS69674	36.4018	1.14701	0.4328	2.65021	0.00804413	0.0315274	19	39	21	41	46	48	21.6883	26.2245	19.7067	41.4746	52.4666	56.8498	96.85	DOWN_WT 518_UP_ter1-02
UMAG_06060_KIS65971	1194.66	-0.472504	0.178306	-2.64996	0.00805013	0.0315305	1204	1951	1577	991	1024	702	1374.35	1311.9	1479.88	1002.47	1167.95	831.429	96.85	UP_WT 518_DOWN_ter1-02
UMAG_02275_KIS69753	963.163	-0.512997	0.193762	-2.64757	0.00810735	0.0316894	1160	1471	1157	838	575	740	1324.13	989.134	1085.75	847.7	655.832	876.435	96.83	UP_WT 518_DOWN_ter1-02
UMAG_04863_KIS66804	419.778	-0.513591	0.194015	-2.64717	0.00811679	0.0316894	374	741	592	353	274	311	426.918	498.265	555.542	357.086	312.518	368.34	96.83	UP_WT 518_DOWN_ter1-02
UMAG_05542_KIS66551	627.268	-0.472558	0.178495	-2.64746	0.00810994	0.0316894	659	981	827	547	401	477	752.242	659.647	776.069	553.331	457.372	564.945	96.83	UP_WT 518_DOWN_ter1-02
UMAG_06429_KIS65729	1008.03	0.548027	0.207021	2.64721	0.00811594	0.0316894	634	1012	1122	1286	955	1014	723.705	680.492	1052.9	1300.89	1089.25	1200.95	96.83	DOWN_WT 518_UP_ter1-02
UMAG_10582_KIS66637	565.647	0.526187	0.198711	2.64801	0.00809682	0.0316894	377	618	581	675	501	632	430.342	415.557	545.219	682.813	571.43	748.523	96.83	DOWN_WT 518_UP_ter1-02
UMAG_00934_KIS71017	13831.5	-0.461364	0.174464	-2.64446	0.00818215	0.0319056	11051	25714	19359	11932	9709	9940	12614.6	17290.7	18166.8	12070.1	11073.9	11772.7	96.81	UP_WT 518_DOWN_ter1-02
UMAG_10321_KIS68948	1170.03	-0.552244	0.208841	-2.64433	0.00818533	0.0319056	1519	1916	1228	958	694	916	1733.92	1288.36	1152.37	969.089	791.561	1084.88	96.81	UP_WT 518_DOWN_ter1-02
UMAG_15013_KIS67450	510.934	0.599683	0.22679	2.64422	0.00818793	0.0319056	387	428	523	631	512	526	441.757	287.797	490.791	638.304	583.976	622.98	96.81	DOWN_WT 518_UP_ter1-02
UMAG_00152_KIS71714	1139.92	-0.517774	0.195913	-2.64288	0.00822052	0.0320121	1178	1581	1726	855	810	864	1344.68	1063.1	1619.7	864.897	923.868	1023.3	96.8	UP_WT 518_DOWN_ter1-02
UMAG_04962_KIS67093	512.942	0.496347	0.18783	2.64254	0.00822871	0.0320234	337	590	528	638	527	468	384.682	396.73	495.483	645.385	601.085	554.286	96.8	DOWN_WT 518_UP_ter1-02
UMAG_03331_KIS68765	736.735	-0.565485	0.214238	-2.63952	0.00830245	0.032255	996	1072	833	628	532	455	1136.92	720.838	781.7	635.269	606.787	538.889	96.77	UP_WT 518_DOWN_ter1-02
UMAG_04125_KIS67621	4.81685	3.84117	1.45529	2.63945	0.00830417	0.032255	1	0	1	7	9	8	1.14149	0	0.938415	7.08102	10.2652	9.47497	96.77	DOWN_WT 518_UP_ter1-02
UMAG_15038_KIS71456	925.252	-0.464491	0.175979	-2.63947	0.00830362	0.032255	1088	1566	985	744	657	701	1241.94	1053.01	924.339	752.612	749.36	830.245	96.77	UP_WT 518_DOWN_ter1-02
UMAG_11231_KIS65838	1413.24	-0.518323	0.196425	-2.63879	0.00832029	0.032297	1664	2723	1346	1240	1024	898	1899.44	1831.01	1263.11	1254.35	1167.95	1063.57	96.77	UP_WT 518_DOWN_ter1-02
UMAG_01503_KIS70330	730.35	-0.503285	0.190743	-2.63855	0.00832612	0.032299	826	1014	1008	610	501	526	942.871	681.837	945.922	617.061	571.43	622.98	96.77	UP_WT 518_DOWN_ter1-02
UMAG_05177_KIS70105	1084.28	0.421913	0.159951	2.63777	0.00834533	0.0323528	859	1208	1054	1226	1056	1080	980.541	812.287	989.089	1240.19	1204.45	1279.12	96.76	DOWN_WT 518_UP_ter1-02
UMAG_10357_KIS66543	4706.79	0.399726	0.151681	2.63531	0.00840616	0.0325678	3897	5287	4449	5301	4943	4274	4448.39	3555.1	4175.01	5362.36	5637.88	5062	96.74	DOWN_WT 518_UP_ter1-02
UMAG_01111_KIS71204	251.766	0.605461	0.229899	2.6336	0.00844861	0.032686	166	292	227	289	217	314	189.487	196.348	213.02	292.345	247.505	371.893	96.73	DOWN_WT 518_UP_ter1-02
UMAG_05575_KIS66587	528.172	0.508978	0.193276	2.63343	0.00845282	0.032686	333	602	557	588	529	560	380.116	404.799	522.697	594.806	603.366	663.248	96.73	DOWN_WT 518_UP_ter1-02
UMAG_11152_KIS67275	212.195	0.612917	0.232719	2.63372	0.00844553	0.032686	123	242	213	262	203	231	140.403	162.726	199.882	265.033	231.537	273.59	96.73	DOWN_WT 518_UP_ter1-02
UMAG_03953_KIS67900	1079.75	-0.457846	0.17388	-2.63311	0.00846071	0.0326957	1235	1918	1119	937	815	719	1409.74	1289.71	1050.09	947.846	929.571	851.563	96.73	UP_WT 518_DOWN_ter1-02
UMAG_05097_KIS70022	11.7384	2.34572	0.891416	2.63145	0.0085022	0.0328351	0	7	7	25	11	18	0	4.70696	6.56891	25.2894	12.5464	21.3187	96.72	DOWN_WT 518_UP_ter1-02
UMAG_01613_KIS70437	628.3	-0.523845	0.19913	-2.63067	0.00852165	0.0328684	755	1078	679	518	383	494	861.826	724.872	637.184	523.996	436.841	585.08	96.71	UP_WT 518_DOWN_ter1-02
UMAG_03529_KIS68440	1491.32	-0.423602	0.16102	-2.63074	0.00852004	0.0328684	1628	2510	1684	1179	1254	1012	1858.35	1687.78	1580.29	1192.65	1430.28	1198.58	96.71	UP_WT 518_DOWN_ter1-02
UMAG_03063_KIS69085	630.544	-0.576101	0.219102	-2.62937	0.00855423	0.0329732	763	1145	665	572	340	466	870.957	769.924	624.046	578.621	387.797	551.917	96.7	UP_WT 518_DOWN_ter1-02
UMAG_01772_KIS70607	27.2348	1.40782	0.535631	2.62834	0.00858025	0.0330525	8	22	22	51	33	25	9.13193	14.7933	20.6451	51.5903	37.6391	29.6093	96.69	DOWN_WT 518_UP_ter1-02
UMAG_05264_KIS66264	7.37134	2.67197	1.01669	2.6281	0.00858634	0.033055	2	4	1	8	13	13	2.28298	2.68969	0.938415	8.0926	14.8275	15.3968	96.69	DOWN_WT 518_UP_ter1-02
UMAG_02398_KIS69882	2636.11	-0.573719	0.218355	-2.62746	0.00860244	0.0330959	2562	3509	4451	2074	1678	1979	2924.5	2359.53	4176.89	2098.01	1913.89	2343.87	96.69	UP_WT 518_DOWN_ter1-02
UMAG_10327_KIS68960	187.076	-0.67331	0.256511	-2.62488	0.00866799	0.033327	199	381	220	166	94	133	227.157	256.193	206.451	167.921	107.214	157.521	96.67	UP_WT 518_DOWN_ter1-02
UMAG_02044_KIS69504	421.601	-0.520365	0.198386	-2.62299	0.00871622	0.0334912	518	651	493	363	289	288	591.292	437.747	462.639	367.202	329.627	341.099	96.65	UP_WT 518_DOWN_ter1-02
UMAG_00832_KIS70904	308.483	-0.52397	0.199939	-2.62065	0.00877629	0.0337007	352	480	392	254	204	227	401.805	322.763	367.859	256.94	232.678	268.852	96.63	UP_WT 518_DOWN_ter1-02
UMAG_00259_KIS71829	434.839	-0.509791	0.194637	-2.61919	0.00881384	0.0338235	518	745	470	359	334	280	591.292	500.955	441.055	363.155	380.953	331.624	96.62	UP_WT 518_DOWN_ter1-02
UMAG_12193_KIS69269	195.368	-0.644238	0.246068	-2.61813	0.00884123	0.0339072	170	369	290	152	114	147	194.053	248.124	272.14	153.759	130.026	174.103	96.61	UP_WT 518_DOWN_ter1-02
UMAG_06386_KIS65685	1043.86	-0.480248	0.183486	-2.61735	0.00886163	0.033964	1249	1712	1142	811	706	835	1425.72	1151.19	1071.67	820.387	805.248	988.95	96.6	UP_WT 518_DOWN_ter1-02
UMAG_06298_KIS70210	1889.61	-0.464476	0.177501	-2.61675	0.00887703	0.0340015	2052	3431	2050	1356	1632	1293	2342.34	2307.08	1923.75	1371.7	1861.42	1531.39	96.6	UP_WT 518_DOWN_ter1-02
UMAG_10109_KIS72003	273.535	-0.662425	0.253173	-2.61649	0.00888379	0.034006	377	472	276	246	173	159	430.342	317.384	259.003	248.847	197.32	188.315	96.6	UP_WT 518_DOWN_ter1-02
UMAG_03038_KIS69059	883.659	-0.506466	0.193676	-2.61502	0.0089222	0.0341315	1086	1458	951	761	550	669	1239.66	980.393	892.433	769.808	627.318	792.345	96.59	UP_WT 518_DOWN_ter1-02
UMAG_04898_KIS67025	507.331	-0.437348	0.167337	-2.61358	0.00895985	0.0342539	547	854	589	428	383	357	624.395	574.249	552.726	432.954	436.841	422.821	96.57	UP_WT 518_DOWN_ter1-02
UMAG_11335_KIS71524	445.664	-0.475822	0.182139	-2.61241	0.0089906	0.0343498	472	815	499	347	315	345	538.784	548.025	468.269	351.016	359.282	408.608	96.57	UP_WT 518_DOWN_ter1-02
UMAG_00006_KIS71560	699.302	0.562197	0.215262	2.61169	0.00900963	0.0344009	503	849	585	789	556	903	574.17	570.887	548.973	798.133	634.161	1069.49	96.56	DOWN_WT 518_UP_ter1-02
UMAG_10514_KIS67296	257.112	-0.64252	0.246039	-2.61145	0.00901586	0.0344031	303	423	331	228	126	192	345.872	284.435	310.615	230.639	143.713	227.399	96.56	UP_WT 518_DOWN_ter1-02
UMAG_02021_KIS70877	22.9192	1.40807	0.539385	2.61051	0.00904073	0.0344763	15	17	10	33	30	27	17.1224	11.4312	9.38415	33.382	34.2173	31.978	96.55	DOWN_WT 518_UP_ter1-02
UMAG_00725_KIS72317	392.232	-0.533009	0.20437	-2.60806	0.00910581	0.0347027	490	635	433	336	265	269	559.33	426.989	406.334	339.889	302.253	318.596	96.53	UP_WT 518_DOWN_ter1-02
UMAG_11955_KIS68687	359.56	-0.843329	0.323473	-2.60711	0.00913096	0.0347767	333	425	767	281	174	244	380.116	285.78	719.764	284.253	198.461	288.987	96.52	UP_WT 518_DOWN_ter1-02
UMAG_01195_KIS71295	3476.93	-0.493914	0.189579	-2.60531	0.00917901	0.0348722	4506	5525	3561	2884	2632	2315	5143.56	3715.14	3341.7	2917.38	3002	2741.82	96.51	UP_WT 518_DOWN_ter1-02
UMAG_02224_KIS69694	453.109	-1.67742	0.643789	-2.60555	0.00917266	0.0348722	297	590	1423	208	160	215	339.023	396.73	1335.36	210.408	182.492	254.64	96.51	UP_WT 518_DOWN_ter1-02
UMAG_03585_KIS68499	14.7626	1.71508	0.658296	2.60534	0.00917838	0.0348722	7	8	8	21	21	19	7.99044	5.37938	7.50732	21.2431	23.9521	22.5031	96.51	DOWN_WT 518_UP_ter1-02
UMAG_04404_KIS67305	174.397	0.715193	0.274471	2.60572	0.00916823	0.0348722	126	167	150	251	135	204	143.828	112.295	140.762	253.905	153.978	241.612	96.51	DOWN_WT 518_UP_ter1-02
UMAG_11945_KIS69118	5947.36	0.38465	0.147661	2.60496	0.00918851	0.0348865	4635	8398	4837	6766	6039	5467	5290.81	5647.01	4539.11	6844.32	6887.95	6474.96	96.51	DOWN_WT 518_UP_ter1-02
UMAG_02524_KIS69173	1742.6	-0.415935	0.159801	-2.60282	0.00924594	0.0350826	1585	3319	2061	1472	1413	1165	1809.26	2231.77	1934.07	1489.04	1611.64	1379.79	96.49	UP_WT 518_DOWN_ter1-02
UMAG_10422_KIS67771	969.424	-0.435981	0.167547	-2.60214	0.0092643	0.0351303	1078	1645	1074	762	693	769	1230.53	1106.14	1007.86	770.82	790.421	910.782	96.49	UP_WT 518_DOWN_ter1-02
UMAG_00779_KIS72375	1052.81	-0.4604	0.177003	-2.60109	0.00929277	0.0352162	1221	1807	1119	897	837	672	1393.76	1215.07	1050.09	907.383	954.664	795.898	96.48	UP_WT 518_DOWN_ter1-02
UMAG_10270_KIS70754	1271.81	0.555913	0.213782	2.60038	0.00931217	0.0352677	1003	1480	1012	1535	970	1589	1144.92	995.186	949.676	1552.77	1106.36	1881.97	96.47	DOWN_WT 518_UP_ter1-02
UMAG_03656_KIS68073	240.907	-0.56745	0.218472	-2.59736	0.00939435	0.0355568	234	448	314	219	143	167	267.109	301.246	294.662	221.535	163.103	197.79	96.44	UP_WT 518_DOWN_ter1-02
UMAG_02501_KIS69989	657.912	-0.482611	0.185918	-2.59583	0.00943638	0.0356514	592	1236	845	495	558	431	675.763	831.115	792.961	500.73	636.443	510.464	96.43	UP_WT 518_DOWN_ter1-02
UMAG_10252_KIS70658	922.801	0.399844	0.154035	2.5958	0.00943696	0.0356514	683	1175	871	1005	1000	838	779.638	790.097	817.359	1016.63	1140.58	992.504	96.43	DOWN_WT 518_UP_ter1-02
UMAG_10412_KIS67742	833.467	0.58835	0.226639	2.59598	0.00943212	0.0356514	529	820	898	1036	688	988	603.849	551.387	842.697	1047.99	784.718	1170.16	96.43	DOWN_WT 518_UP_ter1-02
UMAG_03240_KIS68669	1254.4	-0.420481	0.162005	-2.59548	0.00944577	0.0356623	1400	1928	1507	1047	878	977	1598.09	1296.43	1414.19	1059.12	1001.43	1157.13	96.43	UP_WT 518_DOWN_ter1-02
UMAG_05082_KIS70009	851.606	0.567654	0.218726	2.59527	0.00945159	0.0356623	738	849	689	901	772	1062	842.42	570.887	646.568	911.429	880.526	1257.8	96.43	DOWN_WT 518_UP_ter1-02
UMAG_01128_KIS71224	323.471	-0.516671	0.19925	-2.59308	0.00951204	0.0358681	372	559	365	290	219	215	424.635	375.884	342.521	293.357	249.787	254.64	96.41	UP_WT 518_DOWN_ter1-02
UMAG_00453_KIS72031	434.23	0.641857	0.247618	2.59212	0.0095386	0.0359397	265	393	481	554	379	502	302.495	264.262	451.378	560.412	432.279	594.555	96.41	DOWN_WT 518_UP_ter1-02
UMAG_04826_KIS66764	471.485	-0.504174	0.194527	-2.5918	0.00954751	0.0359397	544	817	521	343	389	320	620.971	549.37	488.914	346.97	443.685	378.999	96.41	UP_WT 518_DOWN_ter1-02
UMAG_05560_KIS66571	32.7481	1.68773	0.651191	2.59175	0.00954878	0.0359397	6	9	36	50	33	52	6.84894	6.05181	33.7829	50.5787	37.6391	61.5873	96.41	DOWN_WT 518_UP_ter1-02
UMAG_05577_KIS66588	695.492	-0.410321	0.158338	-2.59142	0.00955798	0.035952	748	1142	810	600	519	500	853.835	767.907	760.116	606.945	591.96	592.186	96.4	UP_WT 518_DOWN_ter1-02
UMAG_06195_KIS65815	1281.71	-0.547448	0.211486	-2.58857	0.00963743	0.0362284	1469	2683	1156	1044	962	820	1676.85	1804.11	1084.81	1056.08	1097.24	971.185	96.38	UP_WT 518_DOWN_ter1-02
UMAG_02104_KIS69568	327.185	-0.57133	0.220752	-2.5881	0.00965057	0.0362553	304	686	388	254	198	260	347.013	461.282	364.105	256.94	225.834	307.937	96.37	UP_WT 518_DOWN_ter1-02
UMAG_05059_KIS67193	2651.23	-0.511668	0.197727	-2.58775	0.00966055	0.0362704	2681	3525	4177	2163	1898	1861	3060.34	2370.29	3919.76	2188.04	2164.82	2204.12	96.37	UP_WT 518_DOWN_ter1-02
UMAG_03416_KIS68317	8.07415	2.53038	0.978578	2.58577	0.00971619	0.0364567	1	2	5	12	11	14	1.14149	1.34485	4.69208	12.1389	12.5464	16.5812	96.35	DOWN_WT 518_UP_ter1-02
UMAG_00551_KIS72132	176.452	-0.661457	0.255853	-2.5853	0.00972941	0.0364613	169	317	258	109	148	111	192.912	213.158	242.111	110.262	168.806	131.465	96.35	UP_WT 518_DOWN_ter1-02
UMAG_11440_KIS72109	454.045	0.52439	0.202832	2.58535	0.00972814	0.0364613	330	462	459	515	425	507	376.692	310.659	430.732	520.961	484.746	600.476	96.35	DOWN_WT 518_UP_ter1-02
UMAG_04856_KIS66797	722.741	-0.439234	0.170124	-2.58185	0.00982732	0.0368054	784	1305	771	634	528	504	894.929	877.512	723.518	641.338	602.225	596.923	96.32	UP_WT 518_DOWN_ter1-02
UMAG_05226_KIS70155	48.3956	1.04015	0.402995	2.58105	0.00984997	0.0368676	27	40	40	66	71	40	30.8203	26.8969	37.5366	66.7639	80.981	47.3749	96.31	DOWN_WT 518_UP_ter1-02
UMAG_02577_KIS69228	13881.7	0.397929	0.154239	2.57995	0.00988143	0.0369625	10976	16790	12915	14248	15975	12427	12529	11290	12119.6	14412.9	18220.7	14718.2	96.3	DOWN_WT 518_UP_ter1-02
UMAG_00716_KIS72307	599.774	-0.513252	0.198964	-2.57962	0.009891	0.0369755	732	942	691	563	385	399	835.571	633.423	648.445	569.517	439.123	472.564	96.3	UP_WT 518_DOWN_ter1-02
UMAG_06200_KIS65823	867.276	-0.422413	0.163811	-2.57866	0.00991841	0.0370552	858	1544	1025	723	584	698	979.399	1038.22	961.875	731.369	666.098	826.691	96.29	UP_WT 518_DOWN_ter1-02
UMAG_06068_KIS65979	794.523	-0.437656	0.169751	-2.57822	0.00993117	0.03708	773	1507	901	617	580	625	882.372	1013.34	845.512	624.142	661.535	740.232	96.29	UP_WT 518_DOWN_ter1-02
UMAG_00177_KIS71742	565.702	0.450199	0.174642	2.57784	0.00994208	0.037098	365	772	530	642	555	573	416.644	519.111	497.36	649.431	633.021	678.645	96.29	DOWN_WT 518_UP_ter1-02
UMAG_01617_KIS70441	494.168	-0.510481	0.198053	-2.5775	0.0099517	0.037111	604	841	520	422	368	317	689.46	565.508	487.976	426.885	419.733	375.446	96.29	UP_WT 518_DOWN_ter1-02
UMAG_01116_KIS71211	542.863	0.44275	0.171824	2.57677	0.0099729	0.0371604	425	616	514	633	517	545	485.134	414.213	482.345	640.327	589.679	645.483	96.28	DOWN_WT 518_UP_ter1-02
UMAG_05111_KIS70037	924.414	-0.439988	0.170762	-2.57662	0.00997717	0.0371604	1050	1613	970	804	675	650	1198.57	1084.62	910.263	813.306	769.89	769.842	96.28	UP_WT 518_DOWN_ter1-02
UMAG_10639_KIS68634	684.666	-0.460194	0.178746	-2.57457	0.0100364	0.037358	800	1047	813	587	527	450	913.193	704.027	762.931	593.794	601.085	532.967	96.26	UP_WT 518_DOWN_ter1-02
UMAG_11538_KIS67537	371.209	-0.511768	0.198854	-2.57358	0.0100652	0.0374423	442	646	395	301	278	250	504.539	434.385	370.674	304.484	317.081	296.093	96.26	UP_WT 518_DOWN_ter1-02
UMAG_11863_KIS71355	612.494	0.668148	0.259678	2.57298	0.0100826	0.0374839	310	559	735	722	711	603	353.862	375.884	689.735	730.357	810.951	714.176	96.25	DOWN_WT 518_UP_ter1-02
UMAG_00096_KIS71655	645.135	0.644465	0.250552	2.57218	0.0101059	0.0375018	384	836	542	672	511	928	438.332	562.146	508.621	679.778	582.835	1099.1	96.25	DOWN_WT 518_UP_ter1-02
UMAG_05179_KIS70107	3455.25	-0.437401	0.170036	-2.5724	0.0100998	0.0375018	4089	5564	3748	2746	2859	2336	4667.56	3741.36	3517.18	2777.78	3260.91	2766.69	96.25	UP_WT 518_DOWN_ter1-02
UMAG_11214_KIS66046	878.827	-0.399102	0.155138	-2.57256	0.0100949	0.0375018	934	1467	1009	768	686	603	1066.15	986.445	946.861	776.889	782.436	714.176	96.25	UP_WT 518_DOWN_ter1-02
UMAG_02225_KIS69695	411.015	0.568444	0.221118	2.57077	0.0101473	0.0376324	280	444	400	510	332	488	319.617	298.556	375.366	515.903	378.672	577.973	96.24	DOWN_WT 518_UP_ter1-02
UMAG_04397_KIS67298	1954.39	-0.442612	0.172212	-2.57015	0.0101653	0.037662	2291	3157	2151	1581	1627	1279	2615.16	2122.84	2018.53	1599.3	1855.72	1514.81	96.23	UP_WT 518_DOWN_ter1-02
UMAG_11822_KIS71982	182.596	-0.720994	0.280534	-2.57007	0.0101677	0.037662	186	419	200	163	130	85	212.317	281.745	187.683	164.887	148.275	100.672	96.23	UP_WT 518_DOWN_ter1-02
UMAG_01359_KIS71465	684.474	-0.409932	0.159529	-2.56964	0.0101805	0.0376689	733	1126	799	565	537	489	836.713	757.148	749.794	571.54	612.49	579.158	96.23	UP_WT 518_DOWN_ter1-02
UMAG_06055_KIS65966	21904	-0.498979	0.194186	-2.56959	0.010182	0.0376689	25210	40074	22634	16028	19696	13325	28777	26946.7	21240.1	16213.5	22464.8	15781.8	96.23	UP_WT 518_DOWN_ter1-02
UMAG_05691_KIS66907	12.2999	1.97775	0.769867	2.56895	0.0102007	0.0377154	4	7	6	10	22	20	4.56596	4.70696	5.63049	10.1157	25.0927	23.6874	96.23	DOWN_WT 518_UP_ter1-02
UMAG_05382_KIS66389	757.256	-0.458244	0.178435	-2.56813	0.010225	0.037782	699	1409	941	582	516	623	797.902	947.444	883.049	588.737	588.538	737.864	96.22	UP_WT 518_DOWN_ter1-02
UMAG_01236_KIS71336	9.397	2.15602	0.839889	2.56703	0.0102573	0.0378591	3	6	3	18	12	12	3.42447	4.03454	2.81525	18.2083	13.6869	14.2125	96.21	DOWN_WT 518_UP_ter1-02
UMAG_02556_KIS69208	356.736	0.705402	0.274797	2.567	0.0102583	0.0378591	204	582	200	403	392	400	232.864	391.35	187.683	407.665	447.107	473.749	96.21	DOWN_WT 518_UP_ter1-02
UMAG_05038_KIS67171	23.5436	1.35679	0.528686	2.56634	0.0102779	0.0379085	13	15	16	29	33	29	14.8394	10.0863	15.0146	29.3357	37.6391	34.3468	96.21	DOWN_WT 518_UP_ter1-02
UMAG_00879_KIS70957	56.878	-1.11329	0.433902	-2.56578	0.0102945	0.0379465	62	84	113	22	44	30	70.7724	56.4835	106.041	22.2546	50.1854	35.5312	96.21	UP_WT 518_DOWN_ter1-02
UMAG_01211_KIS71311	1215.07	-0.522247	0.20361	-2.56493	0.0103196	0.0379928	1551	2069	1212	1124	820	776	1770.45	1391.24	1137.36	1137.01	935.274	919.072	96.2	UP_WT 518_DOWN_ter1-02
UMAG_10666_KIS68202	324.588	-0.572539	0.22321	-2.56503	0.0103167	0.0379928	418	464	401	240	234	230	477.143	312.004	376.304	242.778	266.895	272.405	96.2	UP_WT 518_DOWN_ter1-02
UMAG_03958_KIS67907	1913.58	0.363944	0.141928	2.56429	0.0103387	0.0379941	1551	2527	1653	2173	1895	1774	1770.45	1699.21	1551.2	2198.15	2161.4	2101.08	96.2	DOWN_WT 518_UP_ter1-02
UMAG_04872_KIS66812	11834.7	0.500096	0.194999	2.5646	0.0103294	0.0379941	9476	16206	8202	12036	14506	10872	10816.8	10897.3	7696.88	12175.3	16545.2	12876.5	96.2	DOWN_WT 518_UP_ter1-02
UMAG_11411_KIS69164	2001.89	-0.807557	0.314902	-2.56447	0.0103333	0.0379941	1601	5905	1966	1494	1671	803	1827.53	3970.66	1844.92	1511.29	1905.91	951.05	96.2	UP_WT 518_DOWN_ter1-02
UMAG_03400_KIS68301	27.4654	1.28273	0.500526	2.56277	0.0103841	0.0381378	10	26	20	34	31	40	11.4149	17.483	18.7683	34.3935	35.3579	47.3749	96.19	DOWN_WT 518_UP_ter1-02
UMAG_01977_KIS70829	24.1133	1.39401	0.544287	2.56116	0.0104323	0.0382904	8	19	19	38	23	34	9.13193	12.776	17.8299	38.4398	26.2333	40.2686	96.17	DOWN_WT 518_UP_ter1-02
UMAG_10244_KIS71447	745.167	-0.485786	0.189689	-2.56096	0.0104383	0.0382904	864	1273	817	600	629	454	986.248	855.995	766.685	606.945	717.424	537.705	96.17	UP_WT 518_DOWN_ter1-02
UMAG_01030_KIS71120	978.852	-0.420565	0.16427	-2.5602	0.0104612	0.0383513	1024	1708	1113	890	644	740	1168.89	1148.5	1044.46	900.302	734.532	876.435	96.16	UP_WT 518_DOWN_ter1-02
UMAG_00526_KIS72104	755.084	-0.440375	0.172071	-2.55926	0.0104895	0.038432	877	1183	866	610	563	559	1001.09	795.476	812.667	617.061	642.145	662.064	96.16	UP_WT 518_DOWN_ter1-02
UMAG_02108_KIS69572	565.202	0.499784	0.195518	2.55621	0.010582	0.0387473	383	590	609	660	569	565	437.191	396.73	571.495	667.639	648.989	669.17	96.13	DOWN_WT 518_UP_ter1-02
UMAG_04851_KIS66790	220.761	-0.815761	0.319173	-2.55586	0.0105926	0.0387629	289	484	202	174	179	84	329.891	325.453	189.56	176.014	204.163	99.4872	96.12	UP_WT 518_DOWN_ter1-02
UMAG_05186_KIS70114	1191	-0.458166	0.179291	-2.55544	0.0106054	0.0387865	1366	1900	1385	1061	738	924	1559.28	1277.6	1299.7	1073.28	841.747	1094.36	96.12	UP_WT 518_DOWN_ter1-02
UMAG_04549_KIS67451	382.503	-0.651064	0.254868	-2.55451	0.0106336	0.0388663	525	642	396	248	333	221	599.283	431.696	371.612	250.871	379.812	261.746	96.11	UP_WT 518_DOWN_ter1-02
UMAG_10059_KIS69594	9.09802	2.21827	0.868632	2.55375	0.010657	0.0389282	2	4	5	18	12	11	2.28298	2.68969	4.69208	18.2083	13.6869	13.0281	96.11	DOWN_WT 518_UP_ter1-02
UMAG_06080_KIS65990	1596.84	-0.475979	0.186402	-2.55351	0.0106645	0.038932	1939	2746	1614	1314	1282	1026	2213.35	1846.47	1514.6	1329.21	1462.22	1215.17	96.11	UP_WT 518_DOWN_ter1-02
UMAG_05161_KIS70088	140.489	0.649511	0.25439	2.55321	0.0106736	0.0389421	99	134	134	166	155	143	113.008	90.1047	125.748	167.921	176.79	169.365	96.11	DOWN_WT 518_UP_ter1-02
UMAG_01908_KIS70753	211.605	-0.580742	0.227498	-2.55274	0.010688	0.0389423	265	334	250	168	152	139	302.495	224.589	234.604	169.945	173.368	164.628	96.11	UP_WT 518_DOWN_ter1-02
UMAG_04999_KIS67132	511.248	-0.641053	0.251114	-2.55284	0.010685	0.0389423	474	1253	516	393	291	397	541.067	842.546	484.222	397.549	331.908	470.196	96.11	UP_WT 518_DOWN_ter1-02
UMAG_05166_KIS70093	790.128	-0.442355	0.173298	-2.55257	0.0106933	0.0389423	919	1250	898	705	576	539	1049.03	840.529	842.697	713.16	656.973	638.376	96.11	UP_WT 518_DOWN_ter1-02
UMAG_05502_KIS66509	1216.57	-0.475394	0.186256	-2.55237	0.0106993	0.0389423	1532	1908	1295	1032	897	832	1748.76	1282.98	1215.25	1043.95	1023.1	985.397	96.11	UP_WT 518_DOWN_ter1-02
UMAG_00156_KIS71718	70.646	0.987495	0.386951	2.55199	0.010711	0.0389614	32	58	71	103	57	95	36.5277	39.0005	66.6275	104.192	65.0129	112.515	96.1	DOWN_WT 518_UP_ter1-02
UMAG_03886_KIS67828	577.887	0.559848	0.219456	2.55107	0.0107393	0.0390139	515	602	437	639	530	687	587.868	404.799	410.087	646.396	604.506	813.663	96.1	DOWN_WT 518_UP_ter1-02
UMAG_04770_KIS66706	72.0702	-0.801608	0.314246	-2.55089	0.0107448	0.0390139	80	139	96	58	41	44	91.3193	93.4668	90.0878	58.6713	46.7637	52.1124	96.1	UP_WT 518_DOWN_ter1-02
UMAG_11303_KIS71293	824.981	0.543951	0.213213	2.55121	0.0107349	0.0390139	467	894	937	932	886	830	533.076	601.146	879.295	942.788	1010.55	983.029	96.1	DOWN_WT 518_UP_ter1-02
UMAG_11501_KIS68922	1902.74	0.435937	0.17091	2.55068	0.0107511	0.0390139	1462	2047	1927	2274	1706	1956	1668.86	1376.45	1808.33	2300.32	1945.83	2316.63	96.1	DOWN_WT 518_UP_ter1-02
UMAG_00808_KIS72406	343.515	-0.556802	0.218565	-2.54754	0.0108486	0.0393441	424	588	371	285	206	262	483.992	395.385	348.152	288.299	234.959	310.305	96.07	UP_WT 518_DOWN_ter1-02
UMAG_04900_KIS67027	413.669	-0.522096	0.204959	-2.54732	0.0108554	0.039345	418	782	490	354	238	329	477.143	525.835	459.823	358.097	271.458	389.658	96.07	UP_WT 518_DOWN_ter1-02
UMAG_11584_KIS66997	1646.53	-0.42329	0.166194	-2.54695	0.0108667	0.0393628	1910	2698	1775	1410	1298	1108	2180.25	1814.2	1665.69	1426.32	1480.47	1312.28	96.06	UP_WT 518_DOWN_ter1-02
UMAG_05624_KIS66835	430.591	-0.516587	0.20321	-2.54213	0.0110178	0.0398861	473	624	599	379	273	310	539.925	419.592	562.111	383.387	311.378	367.155	96.01	UP_WT 518_DOWN_ter1-02
UMAG_06002_KIS65913	571.816	0.419359	0.165074	2.54043	0.0110716	0.0400571	421	727	531	650	530	592	480.568	488.852	498.298	657.524	604.506	701.148	95.99	DOWN_WT 518_UP_ter1-02
UMAG_12132_KIS71421	244.099	0.551057	0.216972	2.53976	0.011093	0.0401104	173	289	216	327	261	204	197.478	194.33	202.698	330.785	297.691	241.612	95.99	DOWN_WT 518_UP_ter1-02
UMAG_10196_KIS70117	2711.25	-0.787978	0.310372	-2.53882	0.0111228	0.0401943	2415	7998	2308	2112	2159	1155	2756.7	5378.04	2165.86	2136.45	2462.51	1367.95	95.98	UP_WT 518_DOWN_ter1-02
UMAG_03246_KIS68675	213.458	-1.87961	0.741065	-2.53636	0.0112012	0.0404458	118	1036	187	78	90	78	134.696	696.63	175.484	78.9028	102.652	92.381	95.96	UP_WT 518_DOWN_ter1-02
UMAG_10333_KIS68973	904.364	0.451751	0.17812	2.53622	0.0112057	0.0404458	743	952	858	1062	838	931	848.128	640.147	805.16	1074.29	955.804	1102.65	95.96	DOWN_WT 518_UP_ter1-02
UMAG_02134_KIS69599	1671.59	0.392889	0.154972	2.53522	0.0112376	0.040537	1356	2222	1379	1743	1772	1612	1547.86	1494.12	1294.07	1763.17	2021.1	1909.21	95.95	DOWN_WT 518_UP_ter1-02
UMAG_05746_KIS66965	523.14	-0.480677	0.18965	-2.53455	0.0112592	0.0405908	595	791	659	453	335	396	679.187	531.887	618.415	458.243	382.094	469.011	95.94	UP_WT 518_DOWN_ter1-02
UMAG_05286_KIS66286	566.792	0.452262	0.178538	2.53315	0.0113044	0.0407294	446	693	492	693	613	476	509.105	465.989	461.7	701.021	699.174	563.761	95.93	DOWN_WT 518_UP_ter1-02
UMAG_10318_KIS68945	313.497	0.526727	0.207989	2.53247	0.0113262	0.0407836	267	369	233	361	341	300	304.778	248.124	218.651	365.179	388.937	355.312	95.92	DOWN_WT 518_UP_ter1-02
UMAG_00920_KIS71002	887.021	0.537291	0.212181	2.53223	0.011334	0.0407876	819	944	643	1113	967	777	934.881	634.767	603.401	1125.88	1102.94	920.257	95.92	DOWN_WT 518_UP_ter1-02
UMAG_04870_KIS66810	757.532	-0.520201	0.205498	-2.53142	0.0113602	0.0408578	993	1128	839	645	500	543	1133.5	758.493	787.33	652.466	570.289	643.114	95.91	UP_WT 518_DOWN_ter1-02
UMAG_05702_KIS66918	514.827	0.495706	0.196077	2.52812	0.0114675	0.0412191	454	560	414	587	562	482	518.237	376.557	388.504	593.794	641.005	570.867	95.88	DOWN_WT 518_UP_ter1-02
UMAG_10979_KIS65886	893.008	-0.388641	0.153761	-2.52756	0.0114858	0.0412605	909	1551	1020	791	635	672	1037.62	1042.93	957.183	800.156	724.267	795.898	95.87	UP_WT 518_DOWN_ter1-02
UMAG_02713_KIS69378	74.9019	0.924737	0.365964	2.52685	0.0115089	0.0413191	63	58	48	94	68	102	71.9139	39.0005	45.0439	95.088	77.5593	120.806	95.87	DOWN_WT 518_UP_ter1-02
UMAG_11855_KIS71352	884.299	-0.468599	0.185497	-2.52618	0.0115311	0.0413744	974	1666	903	649	691	660	1111.81	1120.26	847.389	656.512	788.139	781.685	95.86	UP_WT 518_DOWN_ter1-02
UMAG_03033_KIS69054	605.228	-0.477144	0.188896	-2.52596	0.0115383	0.0413758	680	1043	678	548	371	456	776.214	701.337	636.245	554.343	423.154	540.074	95.86	UP_WT 518_DOWN_ter1-02
UMAG_00811_KIS72412	1719.8	-0.498633	0.197448	-2.5254	0.0115568	0.0414175	2185	2879	1719	1404	1383	1079	2494.16	1935.91	1613.14	1420.25	1577.42	1277.94	95.86	UP_WT 518_DOWN_ter1-02
UMAG_05278_KIS66278	543.791	-0.580336	0.229822	-2.52516	0.0115647	0.0414215	646	1041	552	439	463	283	737.403	699.992	518.005	444.081	528.088	335.177	95.86	UP_WT 518_DOWN_ter1-02
UMAG_02564_KIS69216	598.953	-0.49095	0.194454	-2.52476	0.0115776	0.0414431	715	1053	614	526	444	384	816.166	708.061	576.187	532.088	506.417	454.799	95.86	UP_WT 518_DOWN_ter1-02
UMAG_04484_KIS67382	187.893	0.721942	0.286015	2.52414	0.0115983	0.0414927	142	137	184	253	180	202	162.092	92.122	172.668	255.928	205.304	239.243	95.85	DOWN_WT 518_UP_ter1-02
UMAG_02917_KIS68932	1233.47	0.383676	0.152026	2.52375	0.0116111	0.0415141	915	1743	1059	1413	1180	1195	1044.46	1172.03	993.781	1429.36	1345.88	1415.32	95.85	DOWN_WT 518_UP_ter1-02
UMAG_10234_KIS71405	557.295	-0.482322	0.191132	-2.5235	0.0116192	0.0415187	599	901	703	489	332	440	683.753	605.853	659.706	494.66	378.672	521.124	95.85	UP_WT 518_DOWN_ter1-02
UMAG_10625_KIS71025	4870.16	-0.618812	0.245272	-2.52296	0.0116372	0.0415584	4934	11160	4859	3697	4404	2332	5632.12	7504.24	4559.76	3739.79	5023.11	2761.95	95.84	UP_WT 518_DOWN_ter1-02
UMAG_04845_KIS66783	397.021	-0.487854	0.193397	-2.52256	0.0116506	0.0415755	417	611	537	299	280	312	476.002	410.85	503.929	302.461	319.362	369.524	95.84	UP_WT 518_DOWN_ter1-02
UMAG_10526_KIS67334	32358	-0.428803	0.169998	-2.5224	0.0116557	0.0415755	37034	58686	31606	26411	25151	23092	42274	39461.8	29659.5	26716.7	28686.7	27349.5	95.84	UP_WT 518_DOWN_ter1-02
UMAG_00758_KIS72353	676.668	-0.432837	0.171638	-2.5218	0.0116757	0.0415881	724	1203	743	619	465	482	826.439	808.925	697.242	626.165	530.369	570.867	95.84	UP_WT 518_DOWN_ter1-02
UMAG_01184_KIS71284	241.385	-0.733894	0.291034	-2.52168	0.0116797	0.0415881	235	594	252	212	179	106	268.25	399.419	236.481	214.454	204.163	125.543	95.84	UP_WT 518_DOWN_ter1-02
UMAG_05548_KIS66557	5.59919	3.48915	1.38348	2.522	0.0116688	0.0415881	0	0	3	11	11	6	0	0	2.81525	11.1273	12.5464	7.10623	95.84	DOWN_WT 518_UP_ter1-02
UMAG_10163_KIS69967	2923.4	-0.653809	0.259414	-2.52033	0.0117246	0.0417232	3038	6848	2825	2221	2633	1323	3467.85	4604.75	2651.02	2246.71	3003.14	1566.92	95.83	UP_WT 518_DOWN_ter1-02
UMAG_02707_KIS69372	599.314	0.520718	0.206717	2.51899	0.0117693	0.0418522	368	676	642	790	616	521	420.069	454.558	602.462	799.144	702.596	617.058	95.81	DOWN_WT 518_UP_ter1-02
UMAG_05435_KIS66441	413.404	0.516567	0.205082	2.51883	0.0117746	0.0418522	320	452	375	446	373	492	365.277	303.935	351.906	451.162	425.436	582.711	95.81	DOWN_WT 518_UP_ter1-02
UMAG_11742_KIS67947	18.2026	1.84455	0.733435	2.51494	0.0119052	0.0422918	2	16	11	35	11	32	2.28298	10.7588	10.3226	35.4051	12.5464	37.8999	95.77	DOWN_WT 518_UP_ter1-02
UMAG_10714_KIS67183	43.252	1.06491	0.423629	2.51378	0.0119444	0.042406	20	47	31	47	69	42	22.8298	31.6039	29.0909	47.544	78.6999	49.7436	95.76	DOWN_WT 518_UP_ter1-02
UMAG_06396_KIS65695	161.593	0.592594	0.235841	2.51269	0.0119815	0.0425128	109	197	138	200	147	180	124.422	132.467	129.501	202.315	167.665	213.187	95.75	DOWN_WT 518_UP_ter1-02
UMAG_00379_KIS71953	6548.39	-0.40536	0.161476	-2.51034	0.0120615	0.0427476	7589	10753	6921	5813	4594	4882	8662.77	7230.57	6494.77	5880.28	5239.82	5782.1	95.73	UP_WT 518_DOWN_ter1-02
UMAG_00400_KIS71975	641.476	-0.498956	0.198791	-2.50995	0.0120749	0.0427476	683	1043	824	542	366	531	779.638	701.337	773.254	548.274	417.452	628.901	95.73	UP_WT 518_DOWN_ter1-02
UMAG_03074_KIS69096	1232.04	-0.601372	0.239657	-2.5093	0.0120969	0.0427476	1132	2780	1378	921	1118	617	1292.17	1869.34	1293.14	931.66	1275.17	730.757	95.73	UP_WT 518_DOWN_ter1-02
UMAG_04079_KIS68037	213.045	-0.89554	0.356877	-2.50938	0.0120944	0.0427476	161	642	229	140	92	170	183.78	431.696	214.897	141.62	104.933	201.343	95.73	UP_WT 518_DOWN_ter1-02
UMAG_04593_KIS67496	914.172	-0.512542	0.204246	-2.50943	0.0120925	0.0427476	1111	1590	946	697	789	553	1268.2	1069.15	887.741	705.068	899.916	654.958	95.73	UP_WT 518_DOWN_ter1-02
UMAG_11269_KIS71133	132.194	0.677837	0.270114	2.50945	0.012092	0.0427476	88	121	132	161	133	146	100.451	81.3632	123.871	162.864	151.697	172.918	95.73	DOWN_WT 518_UP_ter1-02
UMAG_15087_KIS68538	246.457	-0.534059	0.212751	-2.51026	0.0120643	0.0427476	271	453	278	215	155	177	309.344	304.608	260.879	217.489	176.79	209.634	95.73	UP_WT 518_DOWN_ter1-02
UMAG_00275_KIS71846	2677.13	-0.491025	0.195731	-2.50867	0.0121186	0.0427746	3479	4246	2728	2300	1767	1971	3971.25	2855.11	2560	2326.62	2015.4	2334.4	95.72	UP_WT 518_DOWN_ter1-02
UMAG_10676_KIS66658	50.1924	1.22699	0.489068	2.50883	0.0121131	0.0427746	12	77	25	63	71	57	13.6979	51.7766	23.4604	63.7292	80.981	67.5092	95.72	DOWN_WT 518_UP_ter1-02
UMAG_03619_KIS68532	22.6858	1.67115	0.666204	2.50846	0.0121258	0.042775	8	6	21	42	19	33	9.13193	4.03454	19.7067	42.4861	21.671	39.0843	95.72	DOWN_WT 518_UP_ter1-02
UMAG_05283_KIS66283	660.404	0.469882	0.187361	2.5079	0.0121451	0.0428183	493	688	679	765	718	597	562.755	462.627	637.184	773.855	818.935	707.07	95.72	DOWN_WT 518_UP_ter1-02
UMAG_00477_KIS72055	1606.32	-0.669427	0.267125	-2.50604	0.0122091	0.0430187	1292	4303	1649	972	1282	1078	1474.81	2893.44	1547.45	983.251	1462.22	1276.75	95.7	UP_WT 518_DOWN_ter1-02
UMAG_06359_KIS65656	19.325	1.77373	0.708002	2.50526	0.0122363	0.0430752	1	21	11	33	24	25	1.14149	14.1209	10.3226	33.382	27.3739	29.6093	95.69	DOWN_WT 518_UP_ter1-02
UMAG_10010_KIS71592	735.192	-0.463734	0.185111	-2.50517	0.0122393	0.0430752	804	1329	795	690	465	528	917.759	893.65	746.04	697.987	530.369	625.348	95.69	UP_WT 518_DOWN_ter1-02
UMAG_04907_KIS67034	420.215	-0.696752	0.278173	-2.50474	0.012254	0.043077	417	975	455	332	182	354	476.002	655.612	426.979	335.843	207.585	419.268	95.69	UP_WT 518_DOWN_ter1-02
UMAG_11871_KIS71453	693.096	-0.461358	0.184191	-2.50478	0.0122528	0.043077	619	1118	1013	590	532	461	706.583	751.769	950.614	596.829	606.787	545.995	95.69	UP_WT 518_DOWN_ter1-02
UMAG_02936_KIS68953	1099.38	-0.444252	0.177411	-2.50409	0.0122768	0.0431322	1330	1722	1201	923	784	815	1518.18	1157.91	1127.04	933.684	894.213	965.263	95.69	UP_WT 518_DOWN_ter1-02
UMAG_10618_KIS70997	18.3986	1.55425	0.621134	2.50228	0.0123396	0.0433277	5	16	12	24	19	31	5.70745	10.7588	11.261	24.2778	21.671	36.7155	95.67	DOWN_WT 518_UP_ter1-02
UMAG_01285_KIS71385	162.597	0.734677	0.293715	2.50133	0.0123728	0.0433681	92	142	177	207	206	139	105.017	95.4841	166.099	209.396	234.959	164.628	95.66	DOWN_WT 518_UP_ter1-02
UMAG_01722_KIS70554	23.8903	1.36176	0.544459	2.50113	0.0123797	0.0433681	10	19	17	42	20	32	11.4149	12.776	15.9531	42.4861	22.8116	37.8999	95.66	DOWN_WT 518_UP_ter1-02
UMAG_05642_KIS66854	6610.64	0.53028	0.212007	2.50123	0.0123762	0.0433681	5843	8086	4392	7895	5570	7680	6669.73	5437.21	4121.52	7986.38	6353.02	9095.97	95.66	DOWN_WT 518_UP_ter1-02
UMAG_12295_KIS67153	136.308	-0.797714	0.318905	-2.50141	0.0123699	0.0433681	116	373	144	103	84	84	132.413	250.814	135.132	104.192	95.8085	99.4872	95.66	UP_WT 518_DOWN_ter1-02
UMAG_04544_KIS67446	241.511	0.51309	0.205286	2.49939	0.0124407	0.0435567	182	281	214	281	271	218	207.751	188.951	200.821	284.253	309.097	258.193	95.64	DOWN_WT 518_UP_ter1-02
UMAG_00219_KIS71787	737.222	-0.450938	0.180469	-2.49871	0.0124647	0.0436155	806	1329	789	539	571	568	920.042	893.65	740.409	545.239	651.27	672.723	95.64	UP_WT 518_DOWN_ter1-02
UMAG_03001_KIS69021	411.366	0.550914	0.220606	2.49728	0.0125151	0.0437601	319	383	406	507	369	449	364.136	257.538	380.996	512.868	420.873	531.783	95.62	DOWN_WT 518_UP_ter1-02
UMAG_03841_KIS68260	441.904	-0.57205	0.229102	-2.49692	0.0125276	0.0437601	347	879	636	325	279	355	396.097	591.06	596.832	328.762	318.221	420.452	95.62	UP_WT 518_DOWN_ter1-02
UMAG_10263_KIS70708	288.765	0.486393	0.194795	2.49695	0.0125268	0.0437601	192	363	275	352	292	272	219.166	244.09	258.064	356.074	333.049	322.149	95.62	DOWN_WT 518_UP_ter1-02
UMAG_00507_KIS72085	69.4089	-0.797268	0.319338	-2.49663	0.0125379	0.0437709	81	130	90	46	50	41	92.4608	87.415	84.4574	46.5324	57.0289	48.5592	95.62	UP_WT 518_DOWN_ter1-02
UMAG_10480_KIS68091	554.689	-0.437165	0.175162	-2.49578	0.0125682	0.0438514	629	930	609	460	422	394	717.998	625.353	571.495	465.324	481.324	466.642	95.61	UP_WT 518_DOWN_ter1-02
UMAG_05058_KIS67192	310.564	0.844093	0.338359	2.49466	0.0126076	0.0439638	138	501	182	397	471	219	157.526	336.884	170.792	401.595	537.212	259.377	95.6	DOWN_WT 518_UP_ter1-02
UMAG_00604_KIS72186	235.994	0.564174	0.226362	2.49235	0.0126901	0.0442224	172	298	186	282	288	195	196.336	200.382	174.545	285.264	328.486	230.952	95.58	DOWN_WT 518_UP_ter1-02
UMAG_02440_KIS69926	1678.01	-0.833044	0.334264	-2.49217	0.0126964	0.0442224	1253	5238	1593	1159	1429	691	1430.29	3522.15	1494.9	1172.42	1629.89	818.401	95.58	UP_WT 518_DOWN_ter1-02
UMAG_10773_KIS70222	1576.05	-0.409729	0.164438	-2.4917	0.0127134	0.044232	1811	2449	1793	1427	1192	1061	2067.24	1646.76	1682.58	1443.52	1359.57	1256.62	95.58	UP_WT 518_DOWN_ter1-02
UMAG_11785_KIS70165	1889.13	-0.473666	0.190098	-2.49169	0.0127137	0.044232	2352	2959	2042	1668	1193	1432	2684.79	1989.7	1916.24	1687.31	1360.71	1696.02	95.58	UP_WT 518_DOWN_ter1-02
UMAG_11243_KIS70906	890.293	-0.565008	0.226983	-2.48921	0.0128027	0.0445163	830	1217	1515	641	637	658	947.437	818.339	1421.7	648.419	726.548	779.317	95.55	UP_WT 518_DOWN_ter1-02
UMAG_04241_KIS67743	117.295	0.67801	0.272592	2.48727	0.0128727	0.0447338	92	126	87	163	112	118	105.017	84.7253	81.6421	164.887	127.745	139.756	95.53	DOWN_WT 518_UP_ter1-02
UMAG_00547_KIS72128	725.311	0.440624	0.177292	2.48529	0.0129445	0.0449576	574	788	706	840	785	641	655.216	529.869	662.521	849.723	895.354	759.182	95.5	DOWN_WT 518_UP_ter1-02
UMAG_00706_KIS72298	1022.27	-0.408072	0.164329	-2.48327	0.0130183	0.0450937	935	1854	1260	773	798	798	1067.29	1246.67	1182.4	781.947	910.181	945.129	95.49	UP_WT 518_DOWN_ter1-02
UMAG_00745_KIS72338	383.83	-0.614309	0.247405	-2.48301	0.0130279	0.0450937	417	812	395	287	339	197	476.002	546.008	370.674	290.322	386.656	233.321	95.49	UP_WT 518_DOWN_ter1-02
UMAG_02420_KIS69906	1474.32	-0.406095	0.163539	-2.48316	0.0130221	0.0450937	1691	2302	1667	1225	1188	1021	1930.26	1547.92	1564.34	1239.18	1355.01	1209.24	95.49	UP_WT 518_DOWN_ter1-02
UMAG_03949_KIS67896	3555.91	0.505786	0.203657	2.48352	0.0130091	0.0450937	2167	4748	3356	4382	2753	4177	2473.61	3192.66	3149.32	4432.72	3140.01	4947.12	95.49	DOWN_WT 518_UP_ter1-02
UMAG_11829_KIS72249	520.064	0.529313	0.213135	2.48347	0.0130111	0.0450937	319	794	402	589	492	581	364.136	533.904	377.243	595.818	561.164	688.12	95.49	DOWN_WT 518_UP_ter1-02
UMAG_15041_KIS71951	149.738	-0.598164	0.240904	-2.483	0.0130282	0.0450937	159	297	170	117	106	100	181.497	199.71	159.531	118.354	120.901	118.437	95.49	UP_WT 518_DOWN_ter1-02
UMAG_03976_KIS67925	1449.66	0.43463	0.175105	2.4821	0.0130609	0.045181	1239	1647	1256	1780	1264	1482	1414.31	1107.48	1178.65	1800.6	1441.69	1755.24	95.48	DOWN_WT 518_UP_ter1-02
UMAG_11674_KIS70320	1922.65	-0.445784	0.179859	-2.47853	0.0131926	0.0456106	2286	2633	2423	1614	1443	1354	2609.45	1770.49	2273.78	1632.68	1645.85	1603.64	95.44	UP_WT 518_DOWN_ter1-02
UMAG_01096_KIS71187	642.362	-0.521128	0.210317	-2.47782	0.0132187	0.0456489	600	1213	821	507	576	349	684.894	815.649	770.439	512.868	656.973	413.346	95.44	UP_WT 518_DOWN_ter1-02
UMAG_03446_KIS68351	1036.61	0.571106	0.230485	2.47785	0.0132178	0.0456489	754	1412	737	1327	764	1270	860.684	949.461	691.612	1342.36	871.402	1504.15	95.44	DOWN_WT 518_UP_ter1-02
UMAG_01090_KIS71181	1028.44	0.576112	0.232673	2.47606	0.0132841	0.0458486	534	1584	853	1023	1286	1008	609.556	1065.12	800.468	1034.84	1466.78	1193.85	95.42	DOWN_WT 518_UP_ter1-02
UMAG_02353_KIS69831	18127.9	-0.512736	0.207098	-2.47581	0.0132936	0.0458553	20055	36092	17887	14479	16022	10047	22892.6	24269.1	16785.4	14646.6	18274.3	11899.4	95.41	UP_WT 518_DOWN_ter1-02
UMAG_10398_KIS68617	284.81	-0.522614	0.211239	-2.47404	0.0133596	0.0460568	335	437	354	246	182	206	382.399	293.849	332.199	248.847	207.585	243.981	95.39	UP_WT 518_DOWN_ter1-02
UMAG_00101_KIS71660	437	0.479538	0.193856	2.47368	0.013373	0.0460768	320	456	452	508	446	425	365.277	306.625	424.164	513.88	508.698	503.358	95.39	DOWN_WT 518_UP_ter1-02
UMAG_00209_KIS71774	43.4923	1.0834	0.438199	2.47239	0.0134211	0.0462165	16	61	25	59	52	50	18.2639	41.0178	23.4604	59.6829	59.3101	59.2186	95.38	DOWN_WT 518_UP_ter1-02
UMAG_02430_KIS69916	317.387	-1.0318	0.41741	-2.47191	0.0134393	0.0462527	183	1227	260	216	179	172	208.893	825.063	243.988	218.5	204.163	203.712	95.37	UP_WT 518_DOWN_ter1-02
UMAG_04758_KIS66696	660.314	-0.603891	0.244365	-2.47127	0.0134635	0.0463099	787	1084	813	596	298	531	898.353	728.907	762.931	602.899	339.892	628.901	95.37	UP_WT 518_DOWN_ter1-02
UMAG_06376_KIS65674	954.241	0.562911	0.227839	2.47065	0.0134869	0.0463639	654	1260	764	1062	1323	702	746.535	847.253	716.949	1074.29	1508.98	831.429	95.36	DOWN_WT 518_UP_ter1-02
UMAG_03478_KIS68384	877.268	-0.373215	0.151075	-2.4704	0.0134963	0.0463686	856	1478	1065	785	628	661	977.116	993.841	999.412	794.086	716.283	782.87	95.36	UP_WT 518_DOWN_ter1-02
UMAG_10701_KIS66767	53.8026	-1.57781	0.638744	-2.47018	0.0135045	0.0463686	23	267	38	30	25	19	26.2543	179.537	35.6598	30.3472	28.5144	22.5031	95.36	UP_WT 518_DOWN_ter1-02
UMAG_11439_KIS72102	1899.28	-0.404857	0.163909	-2.47	0.0135111	0.0463686	2150	3213	2001	1507	1520	1389	2454.21	2160.5	1877.77	1524.44	1733.68	1645.09	95.36	UP_WT 518_DOWN_ter1-02
UMAG_03286_KIS68719	976.398	0.443416	0.179711	2.46739	0.0136103	0.0466606	687	1225	932	1233	805	1022	784.204	823.718	874.603	1247.27	918.165	1210.43	95.33	DOWN_WT 518_UP_ter1-02
UMAG_04905_KIS67032	763.658	-0.421279	0.170741	-2.46735	0.0136116	0.0466606	847	1220	892	711	523	542	966.843	820.356	837.066	719.23	596.522	641.929	95.33	UP_WT 518_DOWN_ter1-02
UMAG_11099_KIS68442	4563	0.409067	0.165819	2.46696	0.0136267	0.0466862	4087	5308	3760	5163	4313	4621	4665.27	3569.22	3528.44	5222.76	4919.31	5472.98	95.33	DOWN_WT 518_UP_ter1-02
UMAG_11695_KIS70427	16.41	1.56238	0.633423	2.46656	0.0136418	0.0467113	6	14	9	21	18	27	6.84894	9.41392	8.44574	21.2431	20.5304	31.978	95.33	DOWN_WT 518_UP_ter1-02
UMAG_01501_KIS70328	692.583	-0.397606	0.161415	-2.46326	0.013768	0.047064	726	1178	790	561	514	540	828.722	792.114	741.348	567.493	586.257	639.561	95.29	UP_WT 518_DOWN_ter1-02
UMAG_01761_KIS70596	637.519	-0.465128	0.188813	-2.46343	0.0137615	0.047064	749	1009	731	590	411	456	854.977	678.475	685.981	596.829	468.778	540.074	95.29	UP_WT 518_DOWN_ter1-02
UMAG_06206_KIS65826	437.695	-0.510717	0.207317	-2.46346	0.0137601	0.047064	509	831	430	381	301	299	581.019	558.784	403.518	385.41	343.314	354.127	95.29	UP_WT 518_DOWN_ter1-02
UMAG_06261_KIS65885	590.294	0.598988	0.243386	2.46106	0.0138528	0.0473272	333	576	683	623	590	701	380.116	387.316	640.937	630.211	672.941	830.245	95.27	DOWN_WT 518_UP_ter1-02
UMAG_11990_KIS67421	420.355	-0.521616	0.212037	-2.46002	0.013893	0.0474379	438	751	513	341	236	356	499.973	504.99	481.407	344.947	269.176	421.636	95.26	UP_WT 518_DOWN_ter1-02
UMAG_00737_KIS72330	887.44	-0.426208	0.173286	-2.45956	0.0139108	0.047472	1032	1400	996	805	634	619	1178.02	941.392	934.661	814.318	723.126	733.126	95.25	UP_WT 518_DOWN_ter1-02
UMAG_03451_KIS68356	412.174	0.579566	0.235771	2.45818	0.0139644	0.0476282	210	479	457	462	459	415	239.713	322.091	428.856	467.348	523.525	491.514	95.24	DOWN_WT 518_UP_ter1-02
UMAG_03304_KIS68736	1196.43	0.515371	0.209687	2.45781	0.0139786	0.0476497	819	1616	994	1354	1563	905	934.881	1086.64	932.785	1369.67	1782.72	1071.86	95.24	DOWN_WT 518_UP_ter1-02
UMAG_11561_KIS67140	1226.96	-0.713987	0.290775	-2.45546	0.0140705	0.0479361	1090	3154	1287	879	1134	512	1244.22	2120.82	1207.74	889.174	1293.42	606.398	95.21	UP_WT 518_DOWN_ter1-02
UMAG_11617_KIS72273	225.115	-0.57759	0.235682	-2.45071	0.0142573	0.0485452	286	354	261	177	140	171	326.466	238.038	244.926	179.049	159.681	202.528	95.15	UP_WT 518_DOWN_ter1-02
UMAG_03062_KIS69084	1187.85	-0.426041	0.173896	-2.44997	0.0142868	0.0486184	1367	1791	1409	989	807	945	1560.42	1204.31	1322.23	1000.45	920.446	1119.23	95.14	UP_WT 518_DOWN_ter1-02
UMAG_04538_KIS67440	258.106	0.743974	0.303731	2.44945	0.0143075	0.0486616	183	167	276	333	236	306	208.893	112.295	259.003	336.854	269.176	362.418	95.13	DOWN_WT 518_UP_ter1-02
UMAG_03280_KIS68713	2543.79	-0.361711	0.147755	-2.44805	0.0143632	0.0488173	2550	4019	3165	2067	2159	1795	2910.8	2702.47	2970.08	2090.93	2462.51	2125.95	95.12	UP_WT 518_DOWN_ter1-02
UMAG_11021_KIS66124	6126.71	-0.339796	0.138812	-2.44789	0.0143694	0.0488173	6228	9259	7673	5302	4611	4730	7109.2	6225.97	7200.46	5363.37	5259.2	5602.08	95.12	UP_WT 518_DOWN_ter1-02
UMAG_01735_KIS70567	135.66	0.645672	0.263814	2.44745	0.0143869	0.0488391	91	153	118	160	175	114	103.876	102.881	110.733	161.852	199.601	135.018	95.12	DOWN_WT 518_UP_ter1-02
UMAG_06395_KIS65694	1902.09	-0.364461	0.148922	-2.44733	0.0143919	0.0488391	2052	3134	2104	1730	1399	1387	2342.34	2107.37	1974.43	1750.02	1595.67	1642.72	95.12	UP_WT 518_DOWN_ter1-02
UMAG_00068_KIS71626	623.291	-0.535949	0.219057	-2.44662	0.0144204	0.0489086	721	1105	690	543	329	508	823.015	743.027	647.506	549.285	375.25	601.661	95.11	UP_WT 518_DOWN_ter1-02
UMAG_10113_KIS72011	599.026	-0.522146	0.213478	-2.44591	0.0144489	0.0489778	786	927	639	543	413	383	897.212	623.336	599.647	549.285	471.059	453.614	95.1	UP_WT 518_DOWN_ter1-02
UMAG_00092_KIS71651	614.361	0.390252	0.159601	2.44518	0.0144781	0.0490493	476	756	580	719	603	570	543.35	508.352	544.281	727.322	687.769	675.092	95.1	DOWN_WT 518_UP_ter1-02
UMAG_00146_KIS71707	52.3334	1.22689	0.502122	2.44341	0.0145492	0.0492354	15	86	19	66	70	63	17.1224	57.8284	17.8299	66.7639	79.8405	74.6154	95.08	DOWN_WT 518_UP_ter1-02
UMAG_04166_KIS67662	574.02	0.431744	0.176695	2.44344	0.014548	0.0492354	431	660	566	660	522	603	491.983	443.799	531.143	667.639	595.382	714.176	95.08	DOWN_WT 518_UP_ter1-02
UMAG_03892_KIS67834	1378.44	-0.524437	0.214659	-2.44311	0.0145612	0.0492486	1833	2274	1341	1223	856	994	2092.35	1529.09	1258.41	1237.16	976.335	1177.27	95.08	UP_WT 518_DOWN_ter1-02
UMAG_01251_KIS71350	228.744	0.680556	0.278683	2.44204	0.0146044	0.0493671	143	184	257	309	217	240	163.233	123.726	241.173	312.577	247.505	284.249	95.06	DOWN_WT 518_UP_ter1-02
UMAG_01051_KIS71141	141.748	-0.898805	0.368463	-2.43934	0.0147142	0.0497105	112	431	144	105	63	101	127.847	289.814	135.132	106.215	71.8564	119.622	95.03	UP_WT 518_DOWN_ter1-02
UMAG_02211_KIS69680	474.265	-0.448132	0.183792	-2.43826	0.0147583	0.0498195	545	723	570	408	358	322	622.112	486.162	534.897	412.723	408.327	381.368	95.02	UP_WT 518_DOWN_ter1-02
UMAG_05238_KIS70169	348.419	0.432253	0.177288	2.43814	0.0147629	0.0498195	258	436	322	392	353	339	294.505	293.176	302.17	396.537	402.624	401.502	95.02	DOWN_WT 518_UP_ter1-02
UMAG_03880_KIS67823	754.114	0.395573	0.162385	2.43602	0.0148497	0.0500847	624	949	644	841	715	763	712.29	638.129	604.339	850.734	815.513	903.676	94.99	DOWN_WT 518_UP_ter1-02
UMAG_02750_KIS69419	1531.21	-0.422783	0.173611	-2.43524	0.014882	0.05015	1549	2504	1929	1207	1373	961	1768.17	1683.75	1810.2	1220.97	1566.01	1138.18	94.98	UP_WT 518_DOWN_ter1-02
UMAG_04063_KIS68022	403.108	0.526787	0.216326	2.43515	0.0148856	0.05015	275	398	437	464	390	433	313.91	267.624	410.087	469.371	444.825	512.833	94.98	DOWN_WT 518_UP_ter1-02
UMAG_11378_KIS70825	41.5402	1.40213	0.57616	2.43357	0.0149507	0.0503413	8	32	40	72	71	23	9.13193	21.5175	37.5366	72.8334	80.981	27.2405	94.97	DOWN_WT 518_UP_ter1-02
UMAG_00056_KIS71614	1960.93	-0.429451	0.176629	-2.43138	0.0150416	0.0505914	2388	3022	2126	1546	1492	1475	2725.88	2032.06	1995.07	1563.89	1701.74	1746.95	94.94	UP_WT 518_DOWN_ter1-02
UMAG_05654_KIS66869	180.325	0.640555	0.263435	2.43155	0.0150345	0.0505914	105	258	137	259	160	182	119.857	173.485	128.563	261.998	182.492	215.556	94.94	DOWN_WT 518_UP_ter1-02
UMAG_04444_KIS67342	106.56	0.699925	0.287992	2.43036	0.0150838	0.0507052	68	148	70	123	115	119	77.6214	99.5186	65.6891	124.424	131.166	140.94	94.93	DOWN_WT 518_UP_ter1-02
UMAG_04421_KIS67320	113.145	-0.652272	0.268455	-2.42972	0.0151103	0.0507664	132	217	126	83	80	75	150.677	145.916	118.24	83.9607	91.2462	88.8279	94.92	UP_WT 518_DOWN_ter1-02
UMAG_10879_KIS70616	105.426	-1.00293	0.412972	-2.42857	0.0151586	0.0509003	81	304	133	82	81	30	92.4608	204.417	124.809	82.9491	92.3868	35.5312	94.91	UP_WT 518_DOWN_ter1-02
UMAG_06281_KIS70191	1294.34	-0.390087	0.16065	-2.42819	0.0151746	0.0509259	1380	1907	1650	1094	1038	903	1575.26	1282.31	1548.38	1106.66	1183.92	1069.49	94.91	UP_WT 518_DOWN_ter1-02
UMAG_04817_KIS66754	1365.71	0.456832	0.188307	2.426	0.0152662	0.0512051	913	1452	1530	1581	1332	1369	1042.18	976.358	1435.77	1599.3	1519.25	1621.4	94.88	DOWN_WT 518_UP_ter1-02
UMAG_02760_KIS69429	564.578	0.422048	0.174007	2.42546	0.0152889	0.0512245	472	653	502	624	601	525	538.784	439.092	471.084	631.223	685.487	621.795	94.88	DOWN_WT 518_UP_ter1-02
UMAG_04625_KIS67526	27.3295	-1.36018	0.560767	-2.42558	0.0152841	0.0512245	21	92	34	17	13	12	23.9713	61.8629	31.9061	17.1968	14.8275	14.2125	94.88	UP_WT 518_DOWN_ter1-02
UMAG_01559_KIS70389	1020.96	-0.354025	0.145994	-2.42493	0.0153114	0.0512717	1020	1701	1203	912	751	768	1164.32	1143.79	1128.91	922.556	856.574	909.597	94.87	UP_WT 518_DOWN_ter1-02
UMAG_00393_KIS71968	557.873	-0.445673	0.183918	-2.42322	0.0153838	0.0514856	536	860	789	492	380	410	611.839	578.284	740.409	497.695	433.42	485.592	94.85	UP_WT 518_DOWN_ter1-02
UMAG_05158_KIS70085	2629.06	-0.333603	0.137762	-2.42159	0.0154527	0.0516877	2528	4585	3011	2216	2143	1937	2885.69	3083.06	2825.57	2241.65	2444.26	2294.13	94.83	UP_WT 518_DOWN_ter1-02
UMAG_01922_KIS70769	20.7206	1.43633	0.593202	2.42132	0.0154641	0.0516973	9	23	8	37	19	27	10.2734	15.4657	7.50732	37.4283	21.671	31.978	94.83	DOWN_WT 518_UP_ter1-02
UMAG_00523_KIS72101	1626.51	-0.354061	0.146299	-2.42012	0.0155153	0.0518399	1696	2610	1902	1363	1344	1158	1935.97	1755.02	1784.87	1378.78	1532.94	1371.5	94.82	UP_WT 518_DOWN_ter1-02
UMAG_03641_KIS68058	1184.56	-0.483043	0.199792	-2.41773	0.0156178	0.0521537	1526	1862	1226	1026	910	749	1741.91	1252.05	1150.5	1037.88	1037.93	887.094	94.78	UP_WT 518_DOWN_ter1-02
UMAG_00555_KIS72136	2317.34	0.421205	0.17446	2.41433	0.0157642	0.0526139	1950	2372	2265	2721	2195	2281	2225.91	1594.99	2125.51	2752.5	2503.57	2701.55	94.74	DOWN_WT 518_UP_ter1-02
UMAG_00743_KIS72336	1084.13	-0.484024	0.200574	-2.41319	0.0158136	0.0527347	1374	1662	1181	969	677	809	1568.41	1117.57	1108.27	980.216	772.171	958.157	94.73	UP_WT 518_DOWN_ter1-02
UMAG_06346_KIS70260	43.4667	1.07018	0.44349	2.41309	0.0158178	0.0527347	21	38	37	80	34	48	23.9713	25.5521	34.7214	80.926	38.7797	56.8498	94.73	DOWN_WT 518_UP_ter1-02
UMAG_11284_KIS71201	2249.14	0.415836	0.172351	2.41273	0.0158337	0.0527586	1464	2749	2410	2574	2045	2345	1671.14	1848.49	2261.58	2603.79	2332.48	2777.35	94.72	DOWN_WT 518_UP_ter1-02
UMAG_05357_KIS66359	7761.7	-0.489152	0.202766	-2.4124	0.0158479	0.0527769	10163	12787	7456	6029	6335	5108	11601	8598.27	6996.82	6098.78	7225.56	6049.77	94.72	UP_WT 518_DOWN_ter1-02
UMAG_01812_KIS70648	961.18	0.450045	0.186617	2.41159	0.0158829	0.0528647	876	1074	764	1061	1008	933	999.946	722.182	716.949	1073.28	1149.7	1105.02	94.71	DOWN_WT 518_UP_ter1-02
UMAG_10509_KIS68252	456.249	0.495221	0.205377	2.41128	0.0158968	0.0528818	355	457	453	596	439	419	405.229	307.297	425.102	602.899	500.714	496.252	94.71	DOWN_WT 518_UP_ter1-02
UMAG_00483_KIS72062	267.969	-0.471054	0.195398	-2.41075	0.0159199	0.0529296	264	487	325	229	203	178	301.354	327.47	304.985	231.651	231.537	210.818	94.71	UP_WT 518_DOWN_ter1-02
UMAG_01893_KIS70738	771.649	-0.374101	0.155241	-2.40981	0.0159607	0.0530364	807	1307	867	662	596	563	921.183	878.857	813.606	669.663	679.784	666.801	94.7	UP_WT 518_DOWN_ter1-02
UMAG_01708_KIS70540	4441.59	0.483475	0.200993	2.40543	0.0161536	0.0536368	3727	4374	4176	4614	5544	3837	4254.34	2941.18	3918.82	4667.41	6323.36	4544.43	94.64	DOWN_WT 518_UP_ter1-02
UMAG_05836_KIS66095	129.719	0.591932	0.246095	2.4053	0.0161591	0.0536368	93	152	109	165	137	122	106.159	102.208	102.287	166.91	156.259	144.493	94.64	DOWN_WT 518_UP_ter1-02
UMAG_11103_KIS68265	25696.2	-0.418057	0.173984	-2.40285	0.016268	0.053969	29095	46851	25005	20963	20998	17597	33211.7	31503.7	23465.1	21205.6	23949.9	20841.4	94.6	UP_WT 518_DOWN_ter1-02
UMAG_04353_KIS67249	6.49801	2.49458	1.03827	2.40262	0.0162783	0.0539735	1	4	2	11	8	11	1.14149	2.68969	1.87683	11.1273	9.12462	13.0281	94.6	DOWN_WT 518_UP_ter1-02
UMAG_03340_KIS68774	864.76	-0.537291	0.223705	-2.40178	0.0163155	0.0540675	929	1728	905	684	780	452	1060.44	1161.95	849.266	691.917	889.651	535.336	94.59	UP_WT 518_DOWN_ter1-02
UMAG_06076_KIS65986	9.6806	1.98992	0.829175	2.39988	0.0164003	0.0543187	2	8	4	14	15	13	2.28298	5.37938	3.75366	14.162	17.1087	15.3968	94.57	DOWN_WT 518_UP_ter1-02
UMAG_05656_KIS66871	503.647	0.456027	0.190199	2.39764	0.0165012	0.0546232	318	635	515	528	556	490	362.994	426.989	483.284	534.112	634.161	580.342	94.54	DOWN_WT 518_UP_ter1-02
UMAG_01323_KIS71425	348.586	-0.446564	0.186397	-2.39576	0.0165858	0.0548733	382	599	392	295	267	238	436.049	402.781	367.859	298.415	304.534	281.88	94.51	UP_WT 518_DOWN_ter1-02
UMAG_01082_KIS71173	186.664	-0.960207	0.400885	-2.39522	0.0166104	0.0549248	134	641	165	101	147	94	152.96	431.023	154.838	102.169	167.665	111.331	94.51	UP_WT 518_DOWN_ter1-02
UMAG_03506_KIS68416	446.783	0.817848	0.341715	2.39336	0.0166948	0.0551737	225	279	561	652	358	542	256.835	187.606	526.451	659.547	408.327	641.929	94.48	DOWN_WT 518_UP_ter1-02
UMAG_11963_KIS68063	483.934	-0.437562	0.182843	-2.39311	0.0167064	0.0551821	474	912	549	396	331	385	541.067	613.25	515.19	400.584	377.531	455.983	94.48	UP_WT 518_DOWN_ter1-02
UMAG_04006_KIS67958	590.547	-0.417337	0.174497	-2.39165	0.0167727	0.0553709	665	953	668	494	419	455	759.091	640.819	626.861	499.718	477.902	538.889	94.46	UP_WT 518_DOWN_ter1-02
UMAG_06117_KIS66027	5431.73	-0.503459	0.210542	-2.39125	0.0167909	0.0554008	7054	8751	5514	4157	4770	3237	8052.08	5884.37	5174.42	4205.12	5440.56	3833.81	94.46	UP_WT 518_DOWN_ter1-02
UMAG_01881_KIS70726	492.686	0.459662	0.192309	2.39022	0.0168381	0.0554964	335	593	494	638	431	485	382.399	398.747	463.577	645.385	491.589	574.42	94.45	DOWN_WT 518_UP_ter1-02
UMAG_11927_KIS69363	152.757	0.644586	0.269664	2.39033	0.0168331	0.0554964	105	205	106	189	193	125	119.857	137.847	99.472	191.188	220.132	148.046	94.45	DOWN_WT 518_UP_ter1-02
UMAG_04832_KIS66770	1785.34	-0.418852	0.175285	-2.38955	0.0168689	0.0555375	1671	3148	2241	1287	1599	1232	1907.43	2116.79	2102.99	1301.9	1823.78	1459.15	94.45	UP_WT 518_DOWN_ter1-02
UMAG_10127_KIS69830	3539.44	-0.62313	0.260754	-2.38972	0.0168613	0.0555375	3257	8828	3433	2742	3122	1711	3717.84	5936.15	3221.58	2773.74	3560.88	2026.46	94.45	UP_WT 518_DOWN_ter1-02
UMAG_03627_KIS68540	1150.42	-0.475738	0.199144	-2.38892	0.0168982	0.0556038	1279	1562	1605	960	951	701	1459.97	1050.32	1506.16	971.112	1084.69	830.245	94.44	UP_WT 518_DOWN_ter1-02
UMAG_00602_KIS72184	928.679	0.353048	0.147834	2.38814	0.0169341	0.0556917	715	1182	891	1042	878	903	816.166	794.804	836.128	1054.06	1001.43	1069.49	94.43	DOWN_WT 518_UP_ter1-02
UMAG_02102_KIS69566	728.01	-0.412442	0.172774	-2.38717	0.0169786	0.0558078	762	1143	913	696	490	515	869.816	768.58	856.773	704.056	558.883	609.951	94.42	UP_WT 518_DOWN_ter1-02
UMAG_10212_KIS66380	120.858	0.600055	0.251421	2.38665	0.0170026	0.0558566	81	143	106	137	135	122	92.4608	96.1565	99.472	138.586	153.978	144.493	94.41	DOWN_WT 518_UP_ter1-02
UMAG_04258_KIS67763	671.401	0.504548	0.211444	2.3862	0.0170236	0.0558953	417	699	767	795	654	686	476.002	470.024	719.764	804.202	745.938	812.479	94.41	DOWN_WT 518_UP_ter1-02
UMAG_06219_KIS65841	467.565	-0.673396	0.282274	-2.38561	0.0170508	0.0559543	506	1170	383	407	253	322	577.594	786.735	359.413	411.711	288.566	381.368	94.4	UP_WT 518_DOWN_ter1-02
UMAG_03939_KIS67883	1611.44	-0.52958	0.222013	-2.38536	0.0170625	0.0559623	2238	2538	1547	1329	1251	1000	2554.66	1706.61	1451.73	1344.38	1426.86	1184.37	94.4	UP_WT 518_DOWN_ter1-02
UMAG_05209_KIS70137	1099.18	-0.385981	0.161881	-2.38435	0.0171094	0.056086	1120	1767	1353	946	737	896	1278.47	1188.17	1269.68	956.95	840.606	1061.2	94.39	UP_WT 518_DOWN_ter1-02
UMAG_03017_KIS69038	437.286	-0.500467	0.209937	-2.38389	0.0171308	0.0560956	462	770	524	299	398	279	527.369	517.766	491.729	302.461	453.95	330.44	94.39	UP_WT 518_DOWN_ter1-02
UMAG_15061_KIS69351	799.404	-0.413467	0.173434	-2.384	0.0171254	0.0560956	699	1321	1122	662	604	590	797.902	888.271	1052.9	669.663	688.909	698.779	94.39	UP_WT 518_DOWN_ter1-02
UMAG_01092_KIS71183	296.984	-0.586978	0.24636	-2.3826	0.0171909	0.0561712	386	500	313	270	162	214	440.615	336.212	293.724	273.125	184.774	253.456	94.38	UP_WT 518_DOWN_ter1-02
UMAG_03629_KIS68543	1665.32	-0.378863	0.158987	-2.38298	0.0171733	0.0561712	1772	2673	1949	1537	1108	1287	2022.72	1797.39	1828.97	1554.79	1263.76	1524.29	94.38	UP_WT 518_DOWN_ter1-02
UMAG_04288_KIS67793	88.9023	0.758224	0.318178	2.38302	0.0171713	0.0561712	59	77	85	131	93	81	67.348	51.7766	79.7653	132.516	106.074	95.9341	94.38	DOWN_WT 518_UP_ter1-02
UMAG_04563_KIS67464	607.963	-0.43707	0.183431	-2.38275	0.017184	0.0561712	690	950	717	567	401	437	787.629	638.802	672.844	573.563	457.372	517.57	94.38	UP_WT 518_DOWN_ter1-02
UMAG_01706_KIS70537	580.345	-0.463196	0.194433	-2.38229	0.0172055	0.056178	698	979	601	521	398	407	796.761	658.302	563.987	527.031	453.95	482.039	94.38	UP_WT 518_DOWN_ter1-02
UMAG_03883_KIS67825	344.373	0.620115	0.260316	2.38216	0.0172115	0.056178	165	375	398	440	338	356	188.346	252.159	373.489	445.093	385.515	421.636	94.38	DOWN_WT 518_UP_ter1-02
UMAG_00639_KIS72224	1362.79	-0.365801	0.153609	-2.38138	0.0172478	0.0562159	1492	2179	1531	1232	1016	985	1703.1	1465.21	1436.71	1246.26	1158.83	1166.61	94.38	UP_WT 518_DOWN_ter1-02
UMAG_04057_KIS68016	744.545	0.582902	0.244781	2.38132	0.0172509	0.0562159	425	684	899	831	843	740	485.134	459.937	843.635	840.619	961.507	876.435	94.38	DOWN_WT 518_UP_ter1-02
UMAG_05612_KIS66624	390.65	0.440326	0.184906	2.38136	0.017249	0.0562159	263	548	346	458	376	387	300.212	368.488	324.692	463.301	428.857	458.352	94.38	DOWN_WT 518_UP_ter1-02
UMAG_04726_KIS66665	766.448	0.420046	0.176487	2.38004	0.0173107	0.0563805	613	960	663	840	887	650	699.734	645.526	622.169	849.723	1011.69	769.842	94.36	DOWN_WT 518_UP_ter1-02
UMAG_00668_KIS72256	375.674	-0.463037	0.194601	-2.37942	0.01734	0.0564139	325	714	484	301	271	283	370.984	480.11	454.193	304.484	309.097	335.177	94.36	UP_WT 518_DOWN_ter1-02
UMAG_03498_KIS68407	1212.27	-0.369428	0.155248	-2.37961	0.0173311	0.0564139	1255	1945	1449	971	1026	862	1432.57	1307.86	1359.76	982.239	1170.23	1020.93	94.36	UP_WT 518_DOWN_ter1-02
UMAG_04727_KIS66666	935.267	0.367395	0.154417	2.37923	0.0173488	0.0564139	753	1200	836	1075	853	929	859.543	806.908	784.515	1087.44	972.913	1100.28	94.36	DOWN_WT 518_UP_ter1-02
UMAG_04897_KIS67024	599.951	0.528937	0.222338	2.37897	0.017361	0.0564233	505	515	589	705	638	577	576.453	346.298	552.726	713.16	727.689	683.382	94.36	DOWN_WT 518_UP_ter1-02
UMAG_00790_KIS72387	1929.05	0.464914	0.195478	2.37834	0.0173908	0.05649	1097	3003	1693	2158	1928	1969	1252.22	2019.29	1588.74	2182.98	2199.03	2332.03	94.35	DOWN_WT 518_UP_ter1-02
UMAG_02035_KIS69496	72.1533	0.746735	0.314125	2.37719	0.0174452	0.0565661	49	74	60	100	72	74	55.933	49.7593	56.3049	101.157	82.1216	87.6435	94.34	DOWN_WT 518_UP_ter1-02
UMAG_04629_KIS67530	4762.04	0.473615	0.199245	2.37705	0.0174515	0.0565661	2533	7118	4563	5352	4698	4931	2891.4	4786.31	4281.99	5413.95	5358.44	5840.14	94.34	DOWN_WT 518_UP_ter1-02
UMAG_11290_KIS67864	946.532	0.420041	0.176683	2.37737	0.0174366	0.0565661	735	999	980	1053	928	950	838.996	671.751	919.647	1065.19	1058.46	1125.15	94.34	DOWN_WT 518_UP_ter1-02
UMAG_11518_KIS67878	788.294	-0.368401	0.154978	-2.37713	0.0174482	0.0565661	730	1324	1003	669	619	576	833.288	890.288	941.23	676.744	706.018	682.198	94.34	UP_WT 518_DOWN_ter1-02
UMAG_00258_KIS71828	141.866	0.755879	0.318194	2.37553	0.0175238	0.0567699	80	119	155	158	128	193	91.3193	80.0183	145.454	159.829	145.994	228.584	94.32	DOWN_WT 518_UP_ter1-02
UMAG_01698_KIS70528	9.86497	2.13369	0.899886	2.37107	0.0177369	0.0574297	4	8	1	20	8	16	4.56596	5.37938	0.938415	20.2315	9.12462	18.9499	94.26	DOWN_WT 518_UP_ter1-02
UMAG_02981_KIS69002	543.74	-0.557637	0.235246	-2.37044	0.0177669	0.0574963	512	1291	521	440	364	389	584.443	868.098	488.914	445.093	415.17	460.721	94.25	UP_WT 518_DOWN_ter1-02
UMAG_10892_KIS67666	210.821	0.658313	0.277784	2.36987	0.0177942	0.0575537	108	203	246	266	228	207	123.281	136.502	230.85	269.079	260.052	245.165	94.24	DOWN_WT 518_UP_ter1-02
UMAG_02097_KIS69560	207.329	0.514967	0.217577	2.36683	0.0179413	0.0579987	143	278	172	250	193	219	163.233	186.934	161.407	252.894	220.132	259.377	94.2	DOWN_WT 518_UP_ter1-02
UMAG_04819_KIS66756	526.714	-0.477986	0.202092	-2.36519	0.0180206	0.0582242	543	922	639	450	301	441	619.829	619.974	599.647	455.209	343.314	522.308	94.18	UP_WT 518_DOWN_ter1-02
UMAG_06236_KIS65860	422.662	-0.465137	0.196823	-2.36323	0.0181166	0.0585033	454	773	461	345	356	262	518.237	519.783	432.609	348.993	406.046	310.305	94.15	UP_WT 518_DOWN_ter1-02
UMAG_00636_KIS72221	333.367	-0.441253	0.186754	-2.36276	0.0181396	0.0585276	319	622	393	275	244	247	364.136	418.247	368.797	278.183	278.301	292.54	94.15	UP_WT 518_DOWN_ter1-02
UMAG_03467_KIS68373	1669.29	-0.472256	0.199882	-2.36268	0.0181435	0.0585276	2097	2746	1685	1452	1346	1005	2393.71	1846.47	1581.23	1468.81	1535.22	1190.29	94.15	UP_WT 518_DOWN_ter1-02
UMAG_04594_KIS67497	2912.36	-0.394236	0.166914	-2.36191	0.0181809	0.0586174	3313	4102	3607	2374	2314	2118	3781.76	2758.28	3384.86	2401.48	2639.3	2508.5	94.14	UP_WT 518_DOWN_ter1-02
UMAG_04193_KIS67692	698.241	-0.43023	0.182293	-2.3601	0.0182701	0.0588734	792	1149	777	664	464	492	904.061	772.614	729.148	671.686	529.228	582.711	94.11	UP_WT 518_DOWN_ter1-02
UMAG_00864_KIS70939	6369.46	-0.453069	0.192005	-2.35967	0.018291	0.0589095	7913	10629	6293	5141	5345	4082	9032.62	7147.18	5905.45	5200.51	6096.39	4834.61	94.11	UP_WT 518_DOWN_ter1-02
UMAG_05767_KIS66985	1154.81	-0.396472	0.168036	-2.35945	0.0183019	0.0589135	1324	1768	1320	1044	816	847	1511.33	1188.84	1238.71	1056.08	930.712	1003.16	94.11	UP_WT 518_DOWN_ter1-02
UMAG_00085_KIS71644	463.738	0.510193	0.216403	2.3576	0.0183934	0.0591765	333	462	488	588	401	491	380.116	310.659	457.947	594.806	457.372	581.527	94.08	DOWN_WT 518_UP_ter1-02
UMAG_10275_KIS70766	466.841	0.536712	0.227776	2.35631	0.0184573	0.0593508	316	469	498	532	400	560	360.711	315.366	467.331	538.158	456.231	663.248	94.06	DOWN_WT 518_UP_ter1-02
UMAG_01153_KIS71253	1600.07	-0.408652	0.173458	-2.35591	0.0184772	0.0593518	1857	2697	1644	1318	1146	1253	2119.75	1813.53	1542.75	1333.26	1307.1	1484.02	94.06	UP_WT 518_DOWN_ter1-02
UMAG_10361_KIS69043	28.8293	-1.62583	0.690054	-2.3561	0.0184682	0.0593518	15	135	24	18	12	9	17.1224	90.7771	22.522	18.2083	13.6869	10.6593	94.06	UP_WT 518_DOWN_ter1-02
UMAG_11165_KIS72297	393.845	-0.536061	0.227593	-2.35535	0.0185053	0.0594106	485	627	452	352	216	305	553.623	421.609	424.164	356.074	246.365	361.233	94.06	UP_WT 518_DOWN_ter1-02
UMAG_01991_KIS70844	569.212	0.388497	0.164972	2.35493	0.0185263	0.0594466	452	699	526	621	542	582	515.954	470.024	493.606	628.188	618.193	689.304	94.06	DOWN_WT 518_UP_ter1-02
UMAG_12122_KIS71049	373.712	0.452914	0.19244	2.35353	0.0185962	0.0596393	294	415	355	471	360	344	335.598	279.056	333.137	476.452	410.608	407.424	94.04	DOWN_WT 518_UP_ter1-02
UMAG_02140_KIS69605	7.23375	2.6112	1.10987	2.35272	0.0186367	0.0597378	0	7	1	12	10	12	0	4.70696	0.938415	12.1389	11.4058	14.2125	94.03	DOWN_WT 518_UP_ter1-02
UMAG_03495_KIS68404	971.126	-0.544003	0.231282	-2.35212	0.0186667	0.0598023	1248	1644	988	844	816	494	1424.58	1105.46	927.154	853.769	930.712	585.08	94.02	UP_WT 518_DOWN_ter1-02
UMAG_05983_KIS65894	48.5762	0.976838	0.415696	2.34988	0.0187792	0.0601312	20	49	45	82	46	49	22.8298	32.9487	42.2287	82.9491	52.4666	58.0342	93.99	DOWN_WT 518_UP_ter1-02
UMAG_04301_KIS67807	603.829	-0.485455	0.206608	-2.34964	0.0187914	0.0601383	748	958	657	553	371	444	853.835	644.181	616.539	559.401	423.154	525.861	93.99	UP_WT 518_DOWN_ter1-02
UMAG_06513_KIS65645	11.4029	1.97226	0.840739	2.34587	0.0189829	0.0607194	3	11	3	30	10	11	3.42447	7.39665	2.81525	30.3472	11.4058	13.0281	93.93	DOWN_WT 518_UP_ter1-02
UMAG_03539_KIS68451	3632.11	0.403938	0.172261	2.34492	0.0190314	0.0608102	3224	4289	3003	3911	4082	3207	3680.17	2884.02	2818.06	3956.27	4655.84	3798.28	93.92	DOWN_WT 518_UP_ter1-02
UMAG_11535_KIS67534	4850.06	-0.556683	0.237398	-2.34494	0.0190304	0.0608102	4946	10983	4573	3872	4290	2506	5645.81	7385.22	4291.37	3916.82	4893.08	2968.04	93.92	UP_WT 518_DOWN_ter1-02
UMAG_11138_KIS70469	36.0641	1.09224	0.465895	2.34438	0.0190588	0.0608657	11	44	28	51	44	39	12.5564	29.5866	26.2756	51.5903	50.1854	46.1905	93.91	DOWN_WT 518_UP_ter1-02
UMAG_12192_KIS69215	246.948	-0.549584	0.234612	-2.34252	0.0191541	0.061106	247	493	284	200	210	135	281.948	331.505	266.51	202.315	239.521	159.89	93.89	UP_WT 518_DOWN_ter1-02
UMAG_12228_KIS68810	1230.37	-0.367021	0.156669	-2.34265	0.0191475	0.061106	1350	1873	1448	1071	906	934	1541.01	1259.45	1358.82	1083.4	1033.36	1106.2	93.89	UP_WT 518_DOWN_ter1-02
UMAG_10668_KIS68210	1561.45	0.451278	0.192935	2.33902	0.0193345	0.061649	1386	1926	1152	1547	1598	1708	1582.11	1295.09	1081.05	1564.91	1822.64	2022.91	93.84	DOWN_WT 518_UP_ter1-02
UMAG_02978_KIS68999	848.64	0.441307	0.188695	2.33873	0.0193492	0.0616635	596	990	867	881	1020	741	680.328	665.699	813.606	891.197	1163.39	877.619	93.83	DOWN_WT 518_UP_ter1-02
UMAG_11715_KIS69207	1607.52	0.499876	0.213976	2.33613	0.0194843	0.0620614	1004	1798	1748	2104	1267	1753	1146.06	1209.02	1640.35	2128.35	1445.11	2076.2	93.79	DOWN_WT 518_UP_ter1-02
UMAG_01209_KIS71309	18532.9	-0.368533	0.15777	-2.33588	0.0194973	0.0620703	17722	29114	24355	14096	16145	13393	20229.5	19576.9	22855.1	14259.2	18414.6	15862.3	93.79	UP_WT 518_DOWN_ter1-02
UMAG_02468_KIS69956	770.381	-0.475039	0.20388	-2.32999	0.0198065	0.0630217	943	1321	772	717	492	546	1076.43	888.271	724.456	725.299	561.164	646.667	93.7	UP_WT 518_DOWN_ter1-02
UMAG_00688_KIS72279	628.79	0.724384	0.311006	2.32917	0.0198502	0.0630944	290	468	828	770	635	715	331.032	314.694	777.008	778.913	724.267	846.826	93.69	DOWN_WT 518_UP_ter1-02
UMAG_03822_KIS68240	464.066	-0.583548	0.250534	-2.32921	0.0198479	0.0630944	392	1077	530	367	398	245	447.464	724.2	497.36	371.248	453.95	290.171	93.69	UP_WT 518_DOWN_ter1-02
UMAG_04148_KIS67644	1663.25	-0.486799	0.209135	-2.32768	0.019929	0.0633119	2098	2557	1823	1425	1415	928	2394.85	1719.39	1710.73	1441.49	1613.92	1099.1	93.67	UP_WT 518_DOWN_ter1-02
UMAG_00983_KIS71072	898.317	-0.363985	0.156432	-2.32679	0.0199763	0.0634288	839	1645	1032	793	668	670	957.711	1106.14	968.444	802.179	761.906	793.529	93.66	UP_WT 518_DOWN_ter1-02
UMAG_04885_KIS66825	123.455	0.653184	0.280764	2.32646	0.0199942	0.0634526	76	179	85	134	142	132	86.7533	120.364	79.7653	135.551	161.962	156.337	93.65	DOWN_WT 518_UP_ter1-02
UMAG_04916_KIS67044	343.258	-0.660076	0.284071	-2.32363	0.0201454	0.0638991	225	679	583	253	201	265	256.835	456.575	547.096	255.928	229.256	313.859	93.61	UP_WT 518_DOWN_ter1-02
UMAG_10442_KIS68352	226.614	0.512833	0.220782	2.32281	0.0201895	0.0639721	169	311	168	247	230	243	192.912	209.124	157.654	249.859	262.333	287.802	93.6	DOWN_WT 518_UP_ter1-02
UMAG_11459_KIS69515	191.738	-0.558475	0.240417	-2.32295	0.0201819	0.0639721	205	333	242	143	113	162	234.006	223.917	227.096	144.655	128.885	191.868	93.6	UP_WT 518_DOWN_ter1-02
UMAG_12232_KIS68412	883.891	-0.375207	0.161552	-2.32252	0.020205	0.0639877	918	1357	1103	792	617	678	1047.89	912.478	1035.07	801.167	703.737	803.004	93.6	UP_WT 518_DOWN_ter1-02
UMAG_11601_KIS65991	765.64	-0.356418	0.153491	-2.32207	0.0202289	0.0640302	762	1297	892	637	619	561	869.816	872.133	837.066	644.373	706.018	664.433	93.6	UP_WT 518_DOWN_ter1-02
UMAG_02596_KIS69248	91.5137	0.823228	0.354747	2.3206	0.0203083	0.064248	48	122	65	155	103	65	54.7916	82.0356	60.997	156.794	117.48	76.9842	93.58	DOWN_WT 518_UP_ter1-02
UMAG_02247_KIS69722	1276.9	-0.496754	0.214125	-2.31992	0.0203451	0.0643308	1339	1698	1933	862	1044	941	1528.46	1141.77	1813.96	871.978	1190.76	1114.49	93.57	UP_WT 518_DOWN_ter1-02
UMAG_01175_KIS71275	544.249	-0.519596	0.224447	-2.315	0.0206128	0.0651434	709	870	565	465	323	424	809.317	585.008	530.204	470.382	368.407	502.174	93.49	UP_WT 518_DOWN_ter1-02
UMAG_12099_KIS69688	81.2003	0.810381	0.350132	2.3145	0.0206401	0.0651958	43	80	79	118	105	60	49.0841	53.7938	74.1348	119.366	119.761	71.0623	93.48	DOWN_WT 518_UP_ter1-02
UMAG_10349_KIS66525	386.349	-0.438842	0.189712	-2.31321	0.0207112	0.0653863	440	599	458	328	269	291	502.256	402.781	429.794	331.797	306.815	344.652	93.46	UP_WT 518_DOWN_ter1-02
UMAG_04591_KIS67494	1065.68	-0.418613	0.180991	-2.3129	0.0207283	0.0654061	1195	1587	1308	926	684	860	1364.08	1067.14	1227.45	936.718	780.155	1018.56	93.46	UP_WT 518_DOWN_ter1-02
UMAG_03200_KIS68625	680.552	0.363426	0.15724	2.31128	0.0208173	0.0656529	534	839	653	774	644	658	609.556	564.163	612.785	782.959	734.532	779.317	93.43	DOWN_WT 518_UP_ter1-02
UMAG_06184_KIS65804	599.547	-0.388549	0.168127	-2.31105	0.02083	0.0656589	617	1070	656	531	464	415	704.3	719.493	615.6	537.146	529.228	491.514	93.43	UP_WT 518_DOWN_ter1-02
UMAG_05268_KIS66268	887.411	-0.352042	0.152365	-2.31052	0.0208596	0.0657181	842	1514	1072	768	725	621	961.135	1018.05	1005.98	776.889	826.919	735.495	93.43	UP_WT 518_DOWN_ter1-02
UMAG_15101_KIS66329	264.141	-0.507395	0.219821	-2.30822	0.0209866	0.0660839	245	503	332	193	175	220	279.665	338.229	311.554	195.234	199.601	260.562	93.39	UP_WT 518_DOWN_ter1-02
UMAG_02015_KIS70870	1021.57	-0.451845	0.195782	-2.3079	0.0210048	0.0661068	1297	1492	1128	901	708	733	1480.51	1003.26	1058.53	911.429	807.529	868.144	93.39	UP_WT 518_DOWN_ter1-02
UMAG_04553_KIS67454	2578.46	-0.409615	0.17756	-2.30691	0.0210596	0.0661423	2325	4019	3697	1900	2143	1924	2653.97	2702.47	3469.32	1921.99	2444.26	2278.73	93.39	UP_WT 518_DOWN_ter1-02
UMAG_05061_KIS67195	630.409	0.405771	0.175893	2.30692	0.021059	0.0661423	481	706	644	757	611	584	549.057	474.731	604.339	765.762	696.893	691.673	93.39	DOWN_WT 518_UP_ter1-02
UMAG_05760_KIS66979	44.1192	0.9351	0.405343	2.30693	0.0210586	0.0661423	30	36	35	55	42	59	34.2447	24.2072	32.8445	55.6366	47.9043	69.8779	93.39	DOWN_WT 518_UP_ter1-02
UMAG_11035_KIS66148	1116.17	-0.393225	0.170453	-2.30693	0.0210585	0.0661423	1210	1687	1372	1003	737	877	1381.2	1134.38	1287.51	1014.61	840.606	1038.69	93.39	UP_WT 518_DOWN_ter1-02
UMAG_00574_KIS72156	1302.37	0.368543	0.159779	2.30658	0.021078	0.0661658	1086	1485	1251	1405	1250	1313	1239.66	998.548	1173.96	1421.26	1425.72	1555.08	93.38	DOWN_WT 518_UP_ter1-02
UMAG_10041_KIS71724	88.4996	0.687712	0.298387	2.30477	0.0211797	0.0664507	56	105	73	89	111	94	63.9235	70.6044	68.5043	90.0302	126.604	111.331	93.35	DOWN_WT 518_UP_ter1-02
UMAG_05354_KIS66356	111.436	0.651883	0.282941	2.30396	0.0212251	0.0665587	66	124	108	155	120	97	75.3384	83.3805	101.349	156.794	136.869	114.884	93.34	DOWN_WT 518_UP_ter1-02
UMAG_01616_KIS70440	103.011	-0.799473	0.347087	-2.30338	0.0212574	0.0666257	103	263	104	68	87	49	117.574	176.847	97.5952	68.7871	99.2303	58.0342	93.34	UP_WT 518_DOWN_ter1-02
UMAG_11093_KIS68420	195.437	0.669633	0.290969	2.30139	0.0213697	0.0669431	92	238	199	236	161	252	105.017	160.037	186.745	238.732	183.633	298.462	93.31	DOWN_WT 518_UP_ter1-02
UMAG_05044_KIS67178	235.157	-0.493972	0.214698	-2.30077	0.0214046	0.0670176	262	352	309	191	163	174	299.071	236.693	289.97	193.211	185.914	206.081	93.3	UP_WT 518_DOWN_ter1-02
UMAG_11223_KIS65817	310.048	-0.723391	0.314588	-2.29949	0.0214773	0.0672096	331	756	290	249	270	120	377.833	508.352	272.14	251.882	307.956	142.125	93.28	UP_WT 518_DOWN_ter1-02
UMAG_11435_KIS72092	388.964	-0.458849	0.199561	-2.2993	0.021488	0.0672096	398	678	470	375	236	282	454.313	455.903	441.055	379.341	269.176	333.993	93.28	UP_WT 518_DOWN_ter1-02
UMAG_00948_KIS71032	399.34	-0.422999	0.184208	-2.29631	0.0216583	0.0676027	442	632	473	361	294	272	504.539	424.971	443.87	365.179	335.33	322.149	93.24	UP_WT 518_DOWN_ter1-02
UMAG_03227_KIS68655	818.908	-0.455766	0.198459	-2.29652	0.0216459	0.0676027	1009	1338	843	726	529	619	1151.76	899.702	791.084	734.403	603.366	733.126	93.24	UP_WT 518_DOWN_ter1-02
UMAG_06201_KIS65824	2316.21	-0.45541	0.198321	-2.29632	0.0216574	0.0676027	2688	4353	2175	1889	1946	1461	3068.33	2927.06	2041.05	1910.86	2219.56	1730.37	93.24	UP_WT 518_DOWN_ter1-02
UMAG_10709_KIS67157	897.556	-0.438379	0.190876	-2.29667	0.0216379	0.0676027	1096	1333	1015	769	599	696	1251.07	896.34	952.491	777.901	683.206	824.323	93.24	UP_WT 518_DOWN_ter1-02
UMAG_05473_KIS66479	1419.8	-0.38865	0.169357	-2.29485	0.0217415	0.0678278	1263	2214	2024	1258	1047	1032	1441.7	1488.74	1899.35	1272.56	1194.19	1222.27	93.22	UP_WT 518_DOWN_ter1-02
UMAG_01804_KIS70639	1144.94	0.470091	0.204984	2.2933	0.0218306	0.0680707	1048	1163	963	1258	1341	1001	1196.28	782.028	903.694	1272.56	1529.52	1185.56	93.19	DOWN_WT 518_UP_ter1-02
UMAG_03521_KIS68432	358.403	-0.588787	0.256794	-2.29284	0.0218575	0.0681195	406	661	409	315	163	299	463.445	444.472	383.812	318.646	185.914	354.127	93.19	UP_WT 518_DOWN_ter1-02
UMAG_01795_KIS70630	1330.87	0.404163	0.176314	2.29229	0.0218891	0.0681805	1200	1636	1032	1531	1313	1267	1369.79	1100.08	968.444	1548.72	1497.58	1500.6	93.18	DOWN_WT 518_UP_ter1-02
UMAG_03431_KIS68333	1671.47	-0.348051	0.151852	-2.29205	0.0219029	0.0681805	1541	3023	1943	1388	1240	1347	1759.04	2032.73	1823.34	1404.07	1414.32	1595.35	93.18	UP_WT 518_DOWN_ter1-02
UMAG_11213_KIS66042	1389.94	-0.411996	0.179761	-2.29191	0.0219107	0.0681805	1634	2179	1526	1268	910	1061	1865.2	1465.21	1432.02	1282.68	1037.93	1256.62	93.18	UP_WT 518_DOWN_ter1-02
UMAG_11569_KIS70133	251.54	0.611168	0.266754	2.29113	0.0219558	0.0682856	165	276	238	339	177	310	188.346	185.589	223.343	342.924	201.882	367.155	93.17	DOWN_WT 518_UP_ter1-02
UMAG_05482_KIS66488	12461	-0.381042	0.166341	-2.29073	0.0219789	0.0683226	13174	22952	12595	10126	10602	8561	15038	15433.5	11819.3	10243.2	12092.4	10139.4	93.17	UP_WT 518_DOWN_ter1-02
UMAG_01327_KIS71428	715.686	-0.418584	0.182747	-2.29051	0.021992	0.0683278	844	1186	742	622	522	517	963.418	797.494	696.304	629.2	595.382	612.32	93.17	UP_WT 518_DOWN_ter1-02
UMAG_03543_KIS68455	126.017	-0.580524	0.253469	-2.29031	0.0220031	0.0683278	136	232	151	96	82	95	155.243	156.002	141.701	97.1112	93.5274	112.515	93.17	UP_WT 518_DOWN_ter1-02
UMAG_01775_KIS70610	2870.29	0.495464	0.216474	2.28879	0.0220913	0.0685667	1978	2576	3365	3491	2865	2765	2257.87	1732.16	3157.77	3531.41	3267.76	3274.79	93.14	DOWN_WT 518_UP_ter1-02
UMAG_12272_KIS67485	830.213	-0.409761	0.179238	-2.28613	0.0222467	0.0690137	680	1531	1103	691	619	621	776.214	1029.48	1035.07	698.998	706.018	735.495	93.1	UP_WT 518_DOWN_ter1-02
UMAG_10017_KIS71628	944.384	-0.396395	0.173467	-2.28513	0.0223053	0.0691379	948	1692	1065	763	638	800	1082.13	1137.74	999.412	771.832	727.689	947.497	93.09	UP_WT 518_DOWN_ter1-02
UMAG_10375_KIS69106	2638.81	-0.401181	0.175582	-2.28486	0.0223209	0.0691379	3080	4489	2639	2231	2148	1786	3515.79	3018.51	2476.48	2256.82	2449.96	2115.29	93.09	UP_WT 518_DOWN_ter1-02
UMAG_15043_KIS70577	1638.34	0.62368	0.27296	2.28488	0.0223201	0.0691379	982	2874	867	2044	1544	1802	1120.94	1932.54	813.606	2067.66	1761.05	2134.24	93.09	DOWN_WT 518_UP_ter1-02
UMAG_02436_KIS69922	1043.82	0.448117	0.196148	2.28458	0.0223373	0.0691534	705	1102	1176	1104	1051	1096	804.751	741.01	1103.58	1116.78	1198.75	1298.07	93.08	DOWN_WT 518_UP_ter1-02
UMAG_01099_KIS71191	682.059	0.371964	0.162832	2.28434	0.0223516	0.0691625	504	853	677	819	640	633	575.311	573.577	635.307	828.48	729.97	749.707	93.08	DOWN_WT 518_UP_ter1-02
UMAG_02199_KIS69667	181.209	-0.797839	0.349878	-2.28034	0.0225877	0.0698574	130	546	185	124	102	132	148.394	367.143	173.607	125.435	116.339	156.337	93.01	UP_WT 518_DOWN_ter1-02
UMAG_11302_KIS71288	833.344	-0.363566	0.159506	-2.27933	0.0226477	0.0700073	877	1364	954	663	679	626	1001.09	917.185	895.248	670.674	774.452	741.417	93	UP_WT 518_DOWN_ter1-02
UMAG_12303_KIS66489	195.805	0.486027	0.213335	2.27823	0.0227126	0.0701721	146	232	178	224	212	183	166.658	156.002	167.038	226.593	241.803	216.74	92.98	DOWN_WT 518_UP_ter1-02
UMAG_06287_KIS70197	526.303	0.450781	0.19795	2.27725	0.0227714	0.0703181	371	568	564	587	488	568	423.493	381.936	529.266	593.794	556.602	672.723	92.97	DOWN_WT 518_UP_ter1-02
UMAG_00125_KIS71684	665.147	-0.379221	0.166555	-2.27685	0.022795	0.0703551	650	1126	807	600	541	431	741.969	757.148	757.301	606.945	617.053	510.464	92.96	UP_WT 518_DOWN_ter1-02
UMAG_00136_KIS71696	381.348	-0.505182	0.222015	-2.27544	0.0228798	0.0705566	479	586	429	342	229	285	546.774	394.04	402.58	345.959	261.192	337.546	92.94	UP_WT 518_DOWN_ter1-02
UMAG_03626_KIS68539	617.738	-0.400417	0.176009	-2.27499	0.0229068	0.0705566	689	956	725	514	509	419	786.487	642.836	680.351	519.949	580.554	496.252	92.94	UP_WT 518_DOWN_ter1-02
UMAG_04084_KIS68042	14.8356	1.60383	0.704909	2.27524	0.0228918	0.0705566	7	6	11	29	13	19	7.99044	4.03454	10.3226	29.3357	14.8275	22.5031	92.94	DOWN_WT 518_UP_ter1-02
UMAG_10680_KIS66672	548.704	-0.416043	0.182866	-2.27512	0.0228988	0.0705566	627	808	665	469	427	378	715.715	543.318	624.046	474.429	487.027	447.693	92.94	UP_WT 518_DOWN_ter1-02
UMAG_03040_KIS69061	159.885	-1.01997	0.448458	-2.27439	0.0229428	0.0706316	126	513	163	91	43	149	143.828	344.953	152.962	92.0533	49.0449	176.471	92.94	UP_WT 518_DOWN_ter1-02
UMAG_00533_KIS72111	552.995	-0.395299	0.173829	-2.27407	0.0229618	0.0706543	606	831	677	471	408	414	691.743	558.784	635.307	476.452	465.356	490.33	92.93	UP_WT 518_DOWN_ter1-02
UMAG_00289_KIS71861	369.584	-0.428431	0.188621	-2.27138	0.0231237	0.0711166	336	633	493	316	255	283	383.541	425.644	462.639	319.658	290.847	335.177	92.89	UP_WT 518_DOWN_ter1-02
UMAG_01499_KIS70326	101.619	0.755204	0.332619	2.27048	0.0231785	0.071213	51	139	79	106	92	145	58.216	93.4668	74.1348	107.227	104.933	171.734	92.88	DOWN_WT 518_UP_ter1-02
UMAG_06426_KIS65726	1100.3	0.350461	0.154352	2.27054	0.0231751	0.071213	907	1368	1010	1296	999	1054	1035.33	919.875	947.799	1311	1139.44	1248.33	92.88	DOWN_WT 518_UP_ter1-02
UMAG_00912_KIS70994	460.736	-0.404855	0.178594	-2.26691	0.0233958	0.0718442	501	692	574	395	347	332	571.887	465.317	538.65	399.572	395.781	393.211	92.82	UP_WT 518_DOWN_ter1-02
UMAG_03128_KIS68554	90.0152	-0.666813	0.294403	-2.26497	0.0235146	0.072136	98	174	109	66	53	69	111.866	117.002	102.287	66.7639	60.4506	81.7216	92.79	UP_WT 518_DOWN_ter1-02
UMAG_10219_KIS66422	153.724	0.58484	0.258204	2.26503	0.0235107	0.072136	125	193	103	173	180	146	142.686	129.778	96.6567	175.002	205.304	172.918	92.79	DOWN_WT 518_UP_ter1-02
UMAG_10128_KIS69833	180.674	-0.75926	0.33552	-2.26293	0.0236397	0.0724572	178	443	192	153	151	64	203.185	297.883	180.176	154.771	172.227	75.7998	92.75	UP_WT 518_DOWN_ter1-02
UMAG_10494_KIS68134	365.905	-0.472215	0.208679	-2.26288	0.0236432	0.0724572	316	641	515	265	303	259	360.711	431.023	483.284	268.067	345.595	306.752	92.75	UP_WT 518_DOWN_ter1-02
UMAG_00903_KIS70985	526.235	-0.455858	0.201528	-2.262	0.0236972	0.0725585	515	984	614	475	306	424	587.868	661.664	576.187	480.498	349.017	502.174	92.74	UP_WT 518_DOWN_ter1-02
UMAG_05219_KIS70147	239.359	0.487112	0.21535	2.26196	0.0237001	0.0725585	179	272	225	272	215	268	204.327	182.899	211.143	275.148	245.224	317.412	92.74	DOWN_WT 518_UP_ter1-02
UMAG_00527_KIS72105	100.191	0.707118	0.312823	2.26044	0.0237937	0.0727824	52	148	73	141	104	95	59.3575	99.5186	68.5043	142.632	118.62	112.515	92.72	DOWN_WT 518_UP_ter1-02
UMAG_01813_KIS70649	1149.19	0.415241	0.183703	2.26039	0.0237972	0.0727824	903	1290	1127	1348	952	1258	1030.77	867.426	1057.59	1363.6	1085.83	1489.94	92.72	DOWN_WT 518_UP_ter1-02
UMAG_00904_KIS70986	2435.2	-0.37756	0.167072	-2.25986	0.0238302	0.0728465	2740	3535	2933	1888	1909	1914	3127.68	2377.02	2752.37	1909.85	2177.36	2266.89	92.72	UP_WT 518_DOWN_ter1-02
UMAG_10589_KIS71045	1345.58	-0.456917	0.202267	-2.25897	0.023885	0.0729773	1658	2293	1318	1144	853	1074	1892.59	1541.87	1236.83	1157.24	972.913	1272.02	92.7	UP_WT 518_DOWN_ter1-02
UMAG_05652_KIS66867	1574.32	0.40599	0.179755	2.25857	0.02391	0.0730168	1363	1828	1363	1703	1826	1331	1555.85	1229.19	1279.06	1722.71	2082.7	1576.4	92.7	DOWN_WT 518_UP_ter1-02
UMAG_01730_KIS70562	332.303	-0.479294	0.212293	-2.2577	0.0239641	0.073072	401	549	357	305	219	231	457.738	369.16	335.014	308.53	249.787	273.59	92.69	UP_WT 518_DOWN_ter1-02
UMAG_03306_KIS68738	1979.83	-0.392737	0.173947	-2.2578	0.0239582	0.073072	2354	3213	2021	1748	1472	1425	2687.07	2160.5	1896.54	1768.23	1678.93	1687.73	92.69	UP_WT 518_DOWN_ter1-02
UMAG_10159_KIS69935	424.141	-0.481773	0.213391	-2.2577	0.0239641	0.073072	346	900	513	336	330	293	394.956	605.181	481.407	339.889	376.391	347.021	92.69	UP_WT 518_DOWN_ter1-02
UMAG_11554_KIS67088	8503.02	0.344717	0.152778	2.25633	0.0240498	0.0732963	6590	9631	9035	9313	8390	8064	7522.42	6476.11	8478.58	9420.8	9569.45	9550.77	92.67	DOWN_WT 518_UP_ter1-02
UMAG_15007_KIS68259	472.107	-0.435044	0.192832	-2.25608	0.0240658	0.0733082	529	812	510	366	402	317	603.849	546.008	478.592	370.236	458.512	375.446	92.67	UP_WT 518_DOWN_ter1-02
UMAG_03383_KIS68818	541.293	-0.430824	0.191015	-2.25544	0.0241056	0.0733559	498	845	776	493	364	396	568.462	568.197	728.21	498.706	415.17	469.011	92.66	UP_WT 518_DOWN_ter1-02
UMAG_11968_KIS67846	1261.12	-0.338602	0.150116	-2.25561	0.0240952	0.0733559	1271	1968	1547	1072	1050	894	1450.83	1323.33	1451.73	1084.41	1197.61	1058.83	92.66	UP_WT 518_DOWN_ter1-02
UMAG_05292_KIS66292	779.92	-0.373185	0.16552	-2.25462	0.0241572	0.073476	761	1259	986	637	554	644	868.674	846.581	925.277	644.373	631.88	762.735	92.65	UP_WT 518_DOWN_ter1-02
UMAG_01850_KIS70692	27.8528	1.10851	0.492111	2.25257	0.0242864	0.0738321	12	34	17	42	30	32	13.6979	22.8624	15.9531	42.4861	34.2173	37.8999	92.62	DOWN_WT 518_UP_ter1-02
UMAG_11961_KIS68054	64.3691	1.04446	0.463965	2.25116	0.0243752	0.0740648	22	85	46	95	107	36	25.1128	57.156	43.1671	96.0996	122.042	42.6374	92.59	DOWN_WT 518_UP_ter1-02
UMAG_03952_KIS67899	2213.67	-0.404173	0.179609	-2.25029	0.0244304	0.0741957	2596	3834	2157	1772	1728	1649	2963.31	2578.07	2024.16	1792.51	1970.92	1953.03	92.58	UP_WT 518_DOWN_ter1-02
[truncated: 4,081 more rows]

## Sheet: EdgeR__WT 518 vs. ter1-02
id	logFC	logCPM	PValue	FDR	WT 518_1	WT 518_2	WT 518_3	ter1-02_1	ter1-02_2	ter1-02_3	WT 518_1	WT 518_2	WT 518_3	ter1-02_1	ter1-02_2	ter1-02_3	DE	Regulation
UMAG_00466_KIS72044	9.62824	8.22392	1.50463e-178	9.14814e-175	1	12	5	4450	3002	3893	0.163649	1.15308	0.671479	642.827	496.019	653.385	100	DOWN_WT 518_UP_ter1-02
UMAG_01443_KIS70267	7.35665	6.88385	3.17191e-178	9.64261e-175	7	15	12	1639	1405	1405	1.14554	1.44136	1.61155	236.763	232.147	235.809	100	DOWN_WT 518_UP_ter1-02
UMAG_04693_KIS66631	6.7944	7.06707	2.22945e-141	4.51836e-138	13	33	12	2003	1422	1630	2.12743	3.17098	1.61155	289.344	234.956	273.572	100	DOWN_WT 518_UP_ter1-02
UMAG_05621_KIS66831	6.97349	6.54186	3.04017e-140	4.62106e-137	9	17	9	1443	1078	1003	1.47284	1.63354	1.20866	208.449	178.117	168.339	100	DOWN_WT 518_UP_ter1-02
UMAG_05436_KIS66445	9.49258	5.69184	1.36456e-111	1.65931e-108	1	0	2	793	517	655	0.163649	0	0.268592	114.553	85.4236	109.932	100	DOWN_WT 518_UP_ter1-02
UMAG_06479_KIS66444	5.53979	8.03939	1.06198e-97	1.07614e-94	88	111	62	3498	3586	2667	14.4011	10.666	8.32634	505.305	592.513	447.618	100	DOWN_WT 518_UP_ter1-02
UMAG_04308_KIS67201	7.01382	10.3111	2.57025e-92	2.23245e-89	117	224	132	19308	9652	18949	19.1469	21.5243	17.727	2789.15	1594.79	3180.32	100	DOWN_WT 518_UP_ter1-02
UMAG_03411_KIS68312	5.56291	7.14097	2.05493e-91	1.56175e-88	51	61	26	1926	1663	1647	8.34609	5.86151	3.49169	278.221	274.776	276.426	100	DOWN_WT 518_UP_ter1-02
UMAG_03635_KIS68548	5.08735	5.72205	5.15407e-90	3.48186e-87	22	26	23	758	602	588	3.60027	2.49835	3.0888	109.497	99.4681	98.6875	100	DOWN_WT 518_UP_ter1-02
UMAG_11874_KIS71550	7.35848	5.01635	5.3935e-89	3.27925e-86	2	4	3	428	422	368	0.327297	0.384362	0.402887	61.8269	69.7268	61.7636	100	DOWN_WT 518_UP_ter1-02
UMAG_02803_KIS69472	7.85224	5.14786	2.08777e-87	1.15397e-84	0	5	2	527	364	452	0	0.480452	0.268592	76.128	60.1435	75.8618	100	DOWN_WT 518_UP_ter1-02
UMAG_06356_KIS65652	3.90744	6.88231	9.38625e-81	4.7557e-78	75	166	117	1499	1481	1208	12.2737	15.951	15.7126	216.539	244.705	202.746	100	DOWN_WT 518_UP_ter1-02
UMAG_04094_KIS68052	8.13605	10.7022	3.13814e-77	1.46768e-74	63	138	87	27844	10513	25034	10.3099	13.2605	11.6837	4022.22	1737.06	4201.6	100	DOWN_WT 518_UP_ter1-02
UMAG_02888_KIS68902	5.11786	6.02175	2.14442e-68	9.31291e-66	19	25	41	882	693	817	3.10933	2.40226	5.50613	127.41	114.504	137.122	100	DOWN_WT 518_UP_ter1-02
UMAG_12238_KIS68547	7.11206	4.22544	1.66372e-60	6.74363e-58	2	2	2	260	202	242	0.327297	0.192181	0.268592	37.5584	33.3763	40.6163	100	DOWN_WT 518_UP_ter1-02
UMAG_05861_KIS66120	5.31634	4.60101	6.14383e-60	2.33466e-57	7	11	10	302	287	305	1.14554	1.05699	1.34296	43.6256	47.4208	51.1899	100	DOWN_WT 518_UP_ter1-02
UMAG_06476_KIS70898	4.35283	5.56038	6.6689e-56	2.38511e-53	22	53	32	755	448	518	3.60027	5.09279	4.29746	109.064	74.0228	86.939	100	DOWN_WT 518_UP_ter1-02
UMAG_02137_KIS69602	5.39432	4.3348	2.81586e-53	9.51134e-51	8	10	4	283	241	224	1.30919	0.960904	0.537183	40.8809	39.8203	37.5952	100	DOWN_WT 518_UP_ter1-02
UMAG_03138_KIS68565	5.72893	4.26041	1.46333e-52	4.68266e-50	3	12	2	262	229	223	0.490946	1.15308	0.268592	37.8473	37.8375	37.4274	100	DOWN_WT 518_UP_ter1-02
UMAG_11109_KIS68289	3.56119	8.01982	4.55765e-52	1.38553e-49	248	440	288	2897	3751	2369	40.5849	42.2798	38.6772	418.487	619.775	397.603	100	DOWN_WT 518_UP_ter1-02
UMAG_11112_KIS67601	5.74238	4.21764	8.43311e-52	2.44158e-49	5	8	3	239	249	203	0.818244	0.768723	0.402887	34.5249	41.1421	34.0707	100	DOWN_WT 518_UP_ter1-02
UMAG_06332_KIS70247	5.28364	4.27461	9.84859e-52	2.72179e-49	4	11	8	277	207	233	0.654595	1.05699	1.07437	40.0142	34.2025	39.1058	100	DOWN_WT 518_UP_ter1-02
UMAG_12076_KIS65648	4.93941	7.91064	1.36263e-50	3.60208e-48	95	204	76	3786	1945	3159	15.5466	19.6024	10.2065	546.908	321.371	530.194	100	DOWN_WT 518_UP_ter1-02
UMAG_12256_KIS67747	6.33052	4.14794	1.7979e-49	4.55469e-47	5	5	0	210	230	220	0.818244	0.480452	0	30.3356	38.0028	36.9239	100	DOWN_WT 518_UP_ter1-02
UMAG_05079_KIS70007	6.66266	3.79765	1.55898e-47	3.79145e-45	4	1	1	188	177	156	0.654595	0.0960904	0.134296	27.1576	29.2456	26.1824	100	DOWN_WT 518_UP_ter1-02
UMAG_06351_KIS70265	2.74886	7.31396	1.91177e-47	4.47059e-45	264	387	323	1932	1457	1853	43.2033	37.187	43.3775	279.088	240.739	311	100	DOWN_WT 518_UP_ter1-02
UMAG_03413_KIS68314	4.82292	4.48693	1.21069e-46	2.72629e-44	7	12	17	290	245	284	1.14554	1.15308	2.28303	41.8921	40.4812	47.6654	100	DOWN_WT 518_UP_ter1-02
UMAG_10169_KIS69993	2.52635	7.69984	1.23722e-45	2.68653e-43	343	671	474	2708	2127	1908	56.1315	64.4767	63.6562	391.185	351.443	320.231	100	DOWN_WT 518_UP_ter1-02
UMAG_11637_KIS72427	7.76292	3.44744	2.01986e-45	4.23474e-43	0	2	0	167	116	130	0	0.192181	0	24.1241	19.1666	21.8187	100	DOWN_WT 518_UP_ter1-02
UMAG_01238_KIS71338	6.24954	4.35074	2.00802e-44	3.9383e-42	8	4	0	319	211	237	1.30919	0.384362	0	46.0813	34.8634	39.7771	100	DOWN_WT 518_UP_ter1-02
UMAG_03924_KIS67868	5.46844	7.32051	2.00471e-44	3.9383e-42	64	80	23	1783	2134	1955	10.4735	7.68723	3.0888	257.564	352.599	328.119	100	DOWN_WT 518_UP_ter1-02
UMAG_02489_KIS69976	2.64034	7.33702	3.41915e-43	6.49639e-41	231	455	390	1810	1646	1803	37.8029	43.7211	52.3753	261.464	271.968	302.608	100	DOWN_WT 518_UP_ter1-02
UMAG_01237_KIS71337	5.51969	4.83205	1.16656e-42	2.14931e-40	5	21	4	429	256	377	0.818244	2.0179	0.537183	61.9714	42.2987	63.2741	100	DOWN_WT 518_UP_ter1-02
UMAG_03636_KIS68053	4.57403	4.18753	1.39341e-42	2.49175e-40	9	17	9	244	236	183	1.47284	1.63354	1.20866	35.2471	38.9941	30.714	100	DOWN_WT 518_UP_ter1-02
UMAG_05889_KIS66151	5.89062	3.96858	1.93744e-41	3.3656e-39	2	4	6	176	178	225	0.327297	0.384362	0.805775	25.4242	29.4108	37.7631	100	DOWN_WT 518_UP_ter1-02
UMAG_05414_KIS66423	3.94451	5.85269	2.17513e-39	3.67356e-37	39	59	68	810	473	777	6.3823	5.66933	9.13211	117.009	78.1535	130.408	100	DOWN_WT 518_UP_ter1-02
UMAG_11345_KIS71919	2.60674	6.62975	3.21636e-39	5.28526e-37	182	252	223	1131	1185	899	29.7841	24.2148	29.948	163.379	195.797	150.884	100	DOWN_WT 518_UP_ter1-02
UMAG_00011_KIS71565	2.93144	7.42726	4.26328e-39	6.82124e-37	266	316	343	2178	1579	2009	43.5306	30.3646	46.0634	314.624	260.897	337.182	100	DOWN_WT 518_UP_ter1-02
UMAG_03524_KIS68435	4.42615	4.21493	2.57582e-38	4.01564e-36	9	15	15	201	244	222	1.47284	1.44136	2.01444	29.0355	40.316	37.2596	100	DOWN_WT 518_UP_ter1-02
UMAG_04887_KIS66827	2.74361	7.63836	1.20691e-37	1.83451e-35	339	503	384	2474	1627	2465	55.4769	48.3335	51.5696	357.383	268.828	413.715	100	DOWN_WT 518_UP_ter1-02
UMAG_12304_KIS66490	4.33075	4.56483	2.28538e-37	3.38905e-35	13	27	14	290	219	342	2.12743	2.59444	1.88014	41.8921	36.1852	57.3999	100	DOWN_WT 518_UP_ter1-02
UMAG_06505_KIS69154	2.55103	5.94083	2.57551e-35	3.72836e-33	104	197	131	669	584	725	17.0195	18.9298	17.5927	96.6407	96.494	121.681	100	DOWN_WT 518_UP_ter1-02
UMAG_04500_KIS67400	2.93782	6.67377	5.31903e-35	7.52086e-33	137	297	145	1222	1328	870	22.4199	28.5389	19.4729	176.525	219.425	146.017	100	DOWN_WT 518_UP_ter1-02
UMAG_11979_KIS67385	2.15617	7.15765	2.68116e-34	3.70487e-32	296	557	408	1424	1557	1410	48.44	53.5224	54.7927	205.705	257.262	236.649	100	DOWN_WT 518_UP_ter1-02
UMAG_10981_KIS65888	2.40356	8.59767	2.36701e-33	3.19809e-31	691	1449	870	4173	4674	3455	113.081	139.235	116.837	602.813	772.282	579.873	100	DOWN_WT 518_UP_ter1-02
UMAG_05066_KIS67200	2.7418	9.22989	6.71209e-33	8.87163e-31	1029	1413	1225	8125	4716	7036	168.395	135.776	164.512	1173.7	779.222	1180.89	100	DOWN_WT 518_UP_ter1-02
UMAG_01723_KIS70555	5.45388	3.80882	8.05058e-33	1.04144e-30	2	10	3	208	118	195	0.327297	0.960904	0.402887	30.0467	19.4971	32.728	100	DOWN_WT 518_UP_ter1-02
UMAG_04910_KIS67038	3.93477	8.28355	1.30135e-31	1.64838e-29	292	258	316	3969	2473	4605	47.7854	24.7913	42.4375	573.344	408.612	772.884	100	DOWN_WT 518_UP_ter1-02
UMAG_06414_KIS65714	2.77863	5.57685	1.66075e-31	2.06069e-29	83	126	80	561	418	594	13.5828	12.1074	10.7437	81.0395	69.0659	99.6945	100	DOWN_WT 518_UP_ter1-02
UMAG_05361_KIS66366	3.43786	5.45729	3.36837e-30	4.09594e-28	37	65	74	618	358	553	6.055	6.24588	9.93789	89.2735	59.1521	92.8132	100	DOWN_WT 518_UP_ter1-02
UMAG_05439_KIS66448	3.65576	6.23359	3.85236e-30	4.59262e-28	53	174	55	1009	719	918	8.67338	16.7197	7.38627	145.756	118.8	154.073	100	DOWN_WT 518_UP_ter1-02
UMAG_06418_KIS65718	3.86767	4.42222	1.1129e-29	1.30123e-27	19	33	14	320	181	263	3.10933	3.17098	1.88014	46.2257	29.9065	44.1408	100	DOWN_WT 518_UP_ter1-02
UMAG_04190_KIS67689	2.31549	8.05315	1.22716e-29	1.40777e-27	579	712	772	2900	2812	2640	94.7526	68.4164	103.676	418.921	464.625	443.087	100	DOWN_WT 518_UP_ter1-02
UMAG_00027_KIS71584	4.61068	3.41991	1.42377e-28	1.60305e-26	1	9	10	142	130	117	0.163649	0.864814	1.34296	20.5127	21.4798	19.6368	100	DOWN_WT 518_UP_ter1-02
UMAG_01858_KIS70700	3.56768	4.64592	1.59192e-28	1.75979e-26	13	49	34	269	299	301	2.12743	4.70843	4.56606	38.8585	49.4036	50.5186	100	DOWN_WT 518_UP_ter1-02
UMAG_01567_KIS70398	2.89444	5.31888	2.3778e-28	2.58161e-26	47	81	96	458	458	412	7.69149	7.78332	12.8924	66.1606	75.6751	69.1484	100	DOWN_WT 518_UP_ter1-02
UMAG_04309_KIS67202	4.46932	2.98905	1.64959e-27	1.75956e-25	5	8	3	102	99	85	0.818244	0.768723	0.402887	14.7345	16.3577	14.266	100	DOWN_WT 518_UP_ter1-02
UMAG_00210_KIS71775	3.8515	6.90273	4.08962e-27	4.28705e-25	67	106	189	1663	1209	1379	10.9645	10.1856	25.3819	240.229	199.762	231.446	100	DOWN_WT 518_UP_ter1-02
UMAG_00108_KIS71667	2.1359	6.04962	1.45294e-26	1.49727e-24	164	259	163	802	691	556	26.8384	24.8874	21.8902	115.853	114.173	93.3167	100	DOWN_WT 518_UP_ter1-02
UMAG_01758_KIS70592	2.75689	7.12819	2.0245e-26	2.05149e-24	148	483	276	1636	1296	1674	24.22	46.4117	37.0656	236.329	214.137	280.957	100	DOWN_WT 518_UP_ter1-02
UMAG_04107_KIS67605	4.66365	2.63828	7.92652e-26	7.90053e-24	2	7	2	81	73	71	0.327297	0.672633	0.268592	11.7009	12.0617	11.9163	100	DOWN_WT 518_UP_ter1-02
UMAG_01984_KIS70836	3.14	4.59639	9.47706e-26	9.29364e-24	29	57	33	267	336	216	4.74581	5.47715	4.43176	38.5696	55.5171	36.2525	100	DOWN_WT 518_UP_ter1-02
UMAG_01785_KIS70620	1.74633	6.94487	9.9948e-26	9.64578e-24	328	653	394	1282	1140	1166	53.6768	62.747	52.9125	185.192	188.361	195.697	100	DOWN_WT 518_UP_ter1-02
UMAG_12281_KIS66716	4.87606	3.20471	2.39506e-25	2.2753e-23	2	4	8	105	135	95	0.327297	0.384362	1.07437	15.1678	22.306	15.9444	100	DOWN_WT 518_UP_ter1-02
UMAG_03290_KIS68723	2.04607	6.90698	8.19401e-25	7.54842e-23	305	432	365	1210	1411	1021	49.9129	41.5111	49.018	174.791	233.139	171.36	100	DOWN_WT 518_UP_ter1-02
UMAG_12118_KIS71021	3.32703	3.79694	8.18749e-25	7.54842e-23	12	25	23	163	141	172	1.96378	2.40226	3.0888	23.5462	23.2973	28.8678	100	DOWN_WT 518_UP_ter1-02
UMAG_01508_KIS70336	2.42737	4.86459	7.07459e-24	6.41993e-22	60	79	75	357	305	268	9.81892	7.59114	10.0722	51.5706	50.395	44.98	100	DOWN_WT 518_UP_ter1-02
UMAG_05253_KIS66253	3.14749	5.43931	7.35022e-24	6.57196e-22	41	114	63	557	325	595	6.7096	10.9543	8.46063	80.4617	53.6995	99.8623	100	DOWN_WT 518_UP_ter1-02
UMAG_11104_KIS68267	5.86378	2.74397	7.76268e-24	6.84016e-22	2	3	0	94	55	99	0.327297	0.288271	0	13.5788	9.08762	16.6158	100	DOWN_WT 518_UP_ter1-02
UMAG_03909_KIS67853	2.82874	3.9349	9.14032e-24	7.93902e-22	24	41	25	185	167	154	3.92757	3.93971	3.35739	26.7243	27.5933	25.8467	100	DOWN_WT 518_UP_ter1-02
UMAG_12031_KIS66240	4.74859	3.17892	1.13424e-23	9.71296e-22	1	4	10	124	118	88	0.163649	0.384362	1.34296	17.9125	19.4971	14.7696	100	DOWN_WT 518_UP_ter1-02
UMAG_05467_KIS66473	5.62774	2.74103	1.57726e-23	1.33191e-21	1	4	1	95	53	99	0.163649	0.384362	0.134296	13.7233	8.75716	16.6158	100	DOWN_WT 518_UP_ter1-02
UMAG_06474_KIS70896	2.92419	4.73578	1.64915e-23	1.37354e-21	37	68	44	354	206	333	6.055	6.53415	5.90901	51.1372	34.0373	55.8893	100	DOWN_WT 518_UP_ter1-02
UMAG_03990_KIS67939	2.58869	4.45243	2.99656e-23	2.46204e-21	36	69	45	268	196	246	5.89135	6.63024	6.04331	38.7141	32.385	41.2876	100	DOWN_WT 518_UP_ter1-02
UMAG_06504_KIS65647	4.16965	3.37221	8.00113e-23	6.48625e-21	12	9	4	118	123	127	1.96378	0.864814	0.537183	17.0457	20.3232	21.3152	100	DOWN_WT 518_UP_ter1-02
UMAG_11065_KIS68291	6.50986	2.70992	8.74183e-23	6.99347e-21	0	2	1	117	47	82	0	0.192181	0.134296	16.9013	7.76578	13.7625	100	DOWN_WT 518_UP_ter1-02
UMAG_05495_KIS66502	4.35549	5.77438	9.32267e-23	7.36128e-21	41	19	52	799	504	681	6.7096	1.82572	6.98338	115.42	83.2756	114.296	100	DOWN_WT 518_UP_ter1-02
UMAG_05310_KIS66310	7.57474	2.50363	1.39249e-22	1.08543e-20	0	1	0	93	38	82	0	0.0960904	0	13.4344	6.27872	13.7625	100	DOWN_WT 518_UP_ter1-02
UMAG_03918_KIS67862	2.42933	5.68326	1.9036e-22	1.46505e-20	106	169	109	619	388	633	17.3468	16.2393	14.6382	89.4179	64.109	106.24	100	DOWN_WT 518_UP_ter1-02
UMAG_00034_KIS71591	3.12933	4.9697	2.98701e-22	2.27013e-20	42	75	38	423	226	418	6.87325	7.20678	5.10324	61.1047	37.3418	70.1554	100	DOWN_WT 518_UP_ter1-02
UMAG_05076_KIS70004	2.07541	5.81664	6.72494e-22	5.04785e-20	123	202	188	541	626	545	20.1288	19.4103	25.2476	78.1504	103.434	91.4705	100	DOWN_WT 518_UP_ter1-02
UMAG_04085_KIS68043	3.23727	3.382	7.86558e-22	5.83204e-20	8	23	17	135	115	106	1.30919	2.21008	2.28303	19.5015	19.0014	17.7906	100	DOWN_WT 518_UP_ter1-02
UMAG_05780_KIS66998	4.76925	6.17232	8.01022e-22	5.86773e-20	32	26	57	1426	469	796	5.23676	2.49835	7.65486	205.993	77.4926	133.597	100	DOWN_WT 518_UP_ter1-02
UMAG_01793_KIS70628	3.65649	3.55542	9.33423e-22	6.75621e-20	8	17	16	151	100	160	1.30919	1.63354	2.14873	21.8128	16.5229	26.8537	100	DOWN_WT 518_UP_ter1-02
UMAG_00254_KIS71824	8.93896	2.12995	1.27401e-21	9.11291e-20	0	0	0	77	33	54	0	0	0	11.1231	5.45257	9.06314	100	DOWN_WT 518_UP_ter1-02
UMAG_04105_KIS67603	4.3732	2.4013	1.43515e-21	1.01462e-19	2	3	6	68	60	60	0.327297	0.288271	0.805775	9.82297	9.91376	10.0702	100	DOWN_WT 518_UP_ter1-02
UMAG_00583_KIS72165	1.72238	6.1143	1.94301e-21	1.35787e-19	188	337	248	803	605	611	30.766	32.3825	33.3053	115.998	99.9638	102.548	100	DOWN_WT 518_UP_ter1-02
UMAG_04106_KIS67604	5.28329	1.88226	3.57603e-21	2.47071e-19	0	4	0	48	45	40	0	0.384362	0	6.93386	7.43532	6.71343	100	DOWN_WT 518_UP_ter1-02
UMAG_12287_KIS66829	8.57509	1.78063	3.68542e-21	2.51768e-19	0	0	0	57	31	39	0	0	0	8.23396	5.12211	6.5456	100	DOWN_WT 518_UP_ter1-02
UMAG_05528_KIS66534	5.13126	2.24861	9.74706e-21	6.58468e-19	0	5	1	55	49	68	0	0.480452	0.134296	7.94505	8.09624	11.4128	100	DOWN_WT 518_UP_ter1-02
UMAG_12336_KIS65658	3.67434	3.77507	1.61388e-20	1.07829e-18	17	17	12	205	105	172	2.78203	1.63354	1.61155	29.6134	17.3491	28.8678	100	DOWN_WT 518_UP_ter1-02
UMAG_05074_KIS70002	3.24634	3.31916	3.19301e-20	2.11016e-18	15	15	14	110	111	117	2.45473	1.44136	1.88014	15.8901	18.3405	19.6368	100	DOWN_WT 518_UP_ter1-02
UMAG_06222_KIS65844	6.29697	2.0176	4.39176e-20	2.87117e-18	0	2	0	74	38	38	0	0.192181	0	10.6897	6.27872	6.37776	100	DOWN_WT 518_UP_ter1-02
UMAG_10781_KIS70239	3.51821	2.72892	7.15605e-20	4.62859e-18	4	11	10	89	71	69	0.654595	1.05699	1.34296	12.8565	11.7313	11.5807	100	DOWN_WT 518_UP_ter1-02
UMAG_12298_KIS67190	3.8647	5.54277	1.69265e-19	1.0833e-17	25	37	77	555	413	676	4.09122	3.55535	10.3408	80.1728	68.2397	113.457	100	DOWN_WT 518_UP_ter1-02
UMAG_06464_KIS65760	4.76589	1.95977	1.88729e-19	1.19529e-17	2	2	2	57	39	43	0.327297	0.192181	0.268592	8.23396	6.44395	7.21694	100	DOWN_WT 518_UP_ter1-02
UMAG_03412_KIS68313	2.46558	4.71549	2.55002e-19	1.59837e-17	53	81	57	378	264	207	8.67338	7.78332	7.65486	54.6042	43.6206	34.742	100	DOWN_WT 518_UP_ter1-02
UMAG_00629_KIS72214	4.49658	2.39106	2.93992e-19	1.82395e-17	2	3	5	87	54	48	0.327297	0.288271	0.671479	12.5676	8.92239	8.05612	100	DOWN_WT 518_UP_ter1-02
UMAG_10242_KIS71439	5.00229	2.15756	3.74265e-19	2.29852e-17	0	3	3	72	37	53	0	0.288271	0.402887	10.4008	6.11349	8.8953	100	DOWN_WT 518_UP_ter1-02
UMAG_11911_KIS69535	1.94465	10.5129	4.42385e-19	2.6897e-17	4221	4731	4935	15141	13334	15303	690.761	454.604	662.75	2187.2	2203.17	2568.39	100	DOWN_WT 518_UP_ter1-02
UMAG_11984_KIS67402	2.78008	4.2811	6.74689e-19	4.0615e-17	23	43	51	246	175	221	3.76392	4.13189	6.84908	35.536	28.9151	37.0917	100	DOWN_WT 518_UP_ter1-02
UMAG_04109_KIS67607	6.34218	1.33865	7.12156e-19	4.24501e-17	0	1	0	31	31	28	0	0.0960904	0	4.47812	5.12211	4.6994	100	DOWN_WT 518_UP_ter1-02
UMAG_10364_KIS69062	3.44469	3.45526	1.39693e-18	8.24593e-17	14	23	7	161	96	124	2.29108	2.21008	0.94007	23.2573	15.862	20.8116	100	DOWN_WT 518_UP_ter1-02
UMAG_06508_KIS70887	4.53242	2.09678	1.97504e-18	1.15464e-16	2	5	1	65	51	37	0.327297	0.480452	0.134296	9.38961	8.4267	6.20993	100	DOWN_WT 518_UP_ter1-02
UMAG_04097_KIS67595	4.98985	1.63038	2.63662e-18	1.52673e-16	1	3	0	44	37	29	0.163649	0.288271	0	6.35604	6.11349	4.86724	100	DOWN_WT 518_UP_ter1-02
UMAG_02865_KIS68878	3.63295	5.41098	2.9434e-18	1.68829e-16	31	33	81	490	441	552	5.07311	3.17098	10.878	70.7832	72.8662	92.6454	100	DOWN_WT 518_UP_ter1-02
UMAG_04364_KIS67261	2.90433	3.50628	3.32016e-18	1.88659e-16	20	27	16	116	130	129	3.27297	2.59444	2.14873	16.7568	21.4798	21.6508	100	DOWN_WT 518_UP_ter1-02
UMAG_06335_KIS70250	4.56976	1.97426	3.50671e-18	1.97415e-16	2	3	2	61	34	45	0.327297	0.288271	0.268592	8.81178	5.6178	7.55261	100	DOWN_WT 518_UP_ter1-02
UMAG_06370_KIS65667	8.15167	1.38141	4.07773e-18	2.27455e-16	0	0	0	37	23	34	0	0	0	5.34485	3.80028	5.70642	100	DOWN_WT 518_UP_ter1-02
UMAG_03414_KIS68315	3.78994	2.17447	4.12351e-18	2.27918e-16	3	7	4	54	55	47	0.490946	0.672633	0.537183	7.8006	9.08762	7.88829	100	DOWN_WT 518_UP_ter1-02
UMAG_05156_KIS70083	1.56707	8.63949	5.23514e-18	2.86754e-16	1440	1927	1363	3903	3722	3632	235.654	185.166	183.045	563.81	614.984	609.58	100	DOWN_WT 518_UP_ter1-02
UMAG_02135_KIS69600	3.74082	2.5367	8.07573e-18	4.38397e-16	2	9	8	63	63	75	0.327297	0.864814	1.07437	9.10069	10.4095	12.5877	100	DOWN_WT 518_UP_ter1-02
UMAG_10237_KIS71422	1.38104	6.66508	8.33548e-18	4.48493e-16	354	576	413	1003	851	917	57.9317	55.3481	55.4641	144.889	140.61	153.905	100	DOWN_WT 518_UP_ter1-02
UMAG_03274_KIS68706	3.38527	2.63196	1.00749e-17	5.3733e-16	4	16	6	78	68	66	0.654595	1.53745	0.805775	11.2675	11.2356	11.0772	100	DOWN_WT 518_UP_ter1-02
UMAG_11107_KIS68287	2.41758	4.61414	1.30072e-17	6.87684e-16	34	105	53	264	278	236	5.56406	10.0895	7.11768	38.1362	45.9338	39.6093	100	DOWN_WT 518_UP_ter1-02
UMAG_11777_KIS70005	2.96354	3.4279	2.05976e-17	1.0796e-15	18	16	22	127	113	118	2.94568	1.53745	2.95451	18.3458	18.6709	19.8046	100	DOWN_WT 518_UP_ter1-02
UMAG_04101_KIS67599	5.41349	1.66796	2.87382e-17	1.4934e-15	1	2	0	30	43	40	0.163649	0.192181	0	4.33366	7.10486	6.71343	100	DOWN_WT 518_UP_ter1-02
UMAG_00913_KIS70996	1.80132	5.29516	3.02075e-17	1.55645e-15	97	215	116	409	380	363	15.8739	20.6594	15.5783	59.0823	62.7872	60.9244	100	DOWN_WT 518_UP_ter1-02
UMAG_11105_KIS68268	5.47725	2.04884	3.06683e-17	1.56692e-15	0	4	0	63	29	59	0	0.384362	0	9.10069	4.79165	9.90232	100	DOWN_WT 518_UP_ter1-02
UMAG_02796_KIS69465	1.39798	9.73517	3.34726e-17	1.69595e-15	2836	4905	3507	8203	7277	7860	464.108	471.323	470.975	1184.97	1202.37	1319.19	100	DOWN_WT 518_UP_ter1-02
UMAG_00371_KIS71945	4.11112	5.08235	4.69708e-17	2.36018e-15	7	30	52	448	391	375	1.14554	2.88271	6.98338	64.716	64.6047	62.9385	100	DOWN_WT 518_UP_ter1-02
UMAG_06334_KIS70249	2.16405	4.24042	4.99963e-17	2.49162e-15	38	82	47	222	176	186	6.21865	7.87941	6.3119	32.0691	29.0804	31.2175	100	DOWN_WT 518_UP_ter1-02
UMAG_11610_KIS71973	1.65373	6.4213	5.49238e-17	2.71493e-15	206	501	310	915	845	704	33.7116	48.1413	41.6317	132.177	139.619	118.156	100	DOWN_WT 518_UP_ter1-02
UMAG_02775_KIS69443	3.31514	5.95175	5.80099e-17	2.84436e-15	117	74	59	814	522	795	19.1469	7.11069	7.92345	117.587	86.2497	133.43	100	DOWN_WT 518_UP_ter1-02
UMAG_06336_KIS70251	2.73746	5.0563	8.26467e-17	4.01994e-15	43	61	98	354	402	333	7.0369	5.86151	13.161	51.1372	66.4222	55.8893	100	DOWN_WT 518_UP_ter1-02
UMAG_03392_KIS68293	6.22137	3.1029	8.57725e-17	4.13886e-15	1	2	2	152	37	134	0.163649	0.192181	0.268592	21.9572	6.11349	22.49	100	DOWN_WT 518_UP_ter1-02
UMAG_10540_KIS67365	2.79541	4.83809	8.70704e-17	4.16841e-15	25	74	76	316	363	264	4.09122	7.11069	10.2065	45.6479	59.9783	44.3087	100	DOWN_WT 518_UP_ter1-02
UMAG_03751_KIS68171	5.59873	2.24427	8.83107e-17	4.19476e-15	2	0	2	49	83	40	0.327297	0	0.268592	7.07832	13.714	6.71343	100	DOWN_WT 518_UP_ter1-02
UMAG_04060_KIS68019	4.84299	5.78076	9.43026e-17	4.44465e-15	13	14	57	775	517	724	2.12743	1.34527	7.65486	111.953	85.4236	121.513	100	DOWN_WT 518_UP_ter1-02
UMAG_05604_KIS66616	2.24061	3.91838	4.00933e-16	1.87513e-14	26	58	43	169	158	143	4.25487	5.57324	5.77472	24.413	26.1062	24.0005	100	DOWN_WT 518_UP_ter1-02
UMAG_04092_KIS68050	2.27344	4.45533	4.33109e-16	2.01015e-14	43	75	61	281	167	241	7.0369	7.20678	8.19204	40.592	27.5933	40.4484	100	DOWN_WT 518_UP_ter1-02
UMAG_11087_KIS68399	1.40006	6.35525	1.12638e-15	5.18819e-14	298	426	337	810	680	752	48.7673	40.9345	45.2577	117.009	112.356	126.213	100	DOWN_WT 518_UP_ter1-02
UMAG_12302_KIS66296	3.71327	2.18666	1.14609e-15	5.23926e-14	3	9	3	69	49	40	0.490946	0.864814	0.402887	9.96743	8.09624	6.71343	100	DOWN_WT 518_UP_ter1-02
UMAG_02314_KIS69790	2.56609	4.7272	1.15948e-15	5.26091e-14	48	48	79	326	246	285	7.85514	4.61234	10.6094	47.0925	40.6464	47.8332	100	DOWN_WT 518_UP_ter1-02
UMAG_02579_KIS69230	1.50301	7.73634	1.64246e-15	7.39716e-14	765	1186	703	2214	2118	1641	125.191	113.963	94.4099	319.824	349.956	275.419	100	DOWN_WT 518_UP_ter1-02
UMAG_05104_KIS70030	2.19215	3.74851	3.65489e-15	1.63395e-13	26	50	39	144	134	136	4.25487	4.80452	5.23753	20.8016	22.1407	22.8257	100	DOWN_WT 518_UP_ter1-02
UMAG_02124_KIS69589	1.8551	6.58151	4.35996e-15	1.93493e-13	232	327	410	1055	809	975	37.9665	31.4216	55.0613	152.401	133.671	163.64	100	DOWN_WT 518_UP_ter1-02
UMAG_00628_KIS72213	5.10971	1.40534	6.55576e-15	2.88833e-13	0	1	2	36	21	36	0	0.0960904	0.268592	5.2004	3.46982	6.04209	100	DOWN_WT 518_UP_ter1-02
UMAG_05724_KIS66942	2.22433	4.00786	7.57876e-15	3.31503e-13	41	49	42	158	173	165	6.7096	4.70843	5.64042	22.824	28.5847	27.6929	100	DOWN_WT 518_UP_ter1-02
UMAG_02423_KIS69909	4.41519	1.81835	1.606e-14	6.92516e-13	2	4	1	49	25	50	0.327297	0.384362	0.134296	7.07832	4.13073	8.39179	100	DOWN_WT 518_UP_ter1-02
UMAG_10557_KIS66315	4.45481	2.28408	1.59785e-14	6.92516e-13	2	8	0	76	65	34	0.327297	0.768723	0	10.9786	10.7399	5.70642	100	DOWN_WT 518_UP_ter1-02
UMAG_10365_KIS69069	1.73488	8.53027	4.26234e-14	1.825e-12	967	2309	982	3775	3139	3823	158.248	221.873	131.878	545.319	518.655	641.637	100	DOWN_WT 518_UP_ter1-02
UMAG_10493_KIS68131	1.60512	5.84682	4.46527e-14	1.89852e-12	181	232	250	564	542	526	29.6204	22.293	33.5739	81.4729	89.5543	88.2817	100	DOWN_WT 518_UP_ter1-02
UMAG_01778_KIS70613	5.0231	1.99419	4.67975e-14	1.97589e-12	2	1	2	81	35	29	0.327297	0.0960904	0.268592	11.7009	5.78303	4.86724	100	DOWN_WT 518_UP_ter1-02
UMAG_03888_KIS67830	3.33187	3.09906	6.79467e-14	2.84908e-12	4	27	8	102	83	108	0.654595	2.59444	1.07437	14.7345	13.714	18.1263	100	DOWN_WT 518_UP_ter1-02
UMAG_05932_KIS66196	4.33833	1.55225	7.36347e-14	3.06643e-12	2	4	0	44	36	22	0.327297	0.384362	0	6.35604	5.94826	3.69239	100	DOWN_WT 518_UP_ter1-02
UMAG_04358_KIS67254	4.1537	1.41644	8.53762e-14	3.53121e-12	3	2	1	36	29	26	0.490946	0.192181	0.134296	5.2004	4.79165	4.36373	100	DOWN_WT 518_UP_ter1-02
UMAG_02548_KIS69198	1.88286	5.8681	1.33762e-13	5.4951e-12	146	209	229	688	418	636	23.8927	20.0829	30.7537	99.3854	69.0659	106.744	100	DOWN_WT 518_UP_ter1-02
UMAG_02844_KIS68855	1.40445	5.92981	1.37682e-13	5.61817e-12	231	304	248	589	527	552	37.8029	29.2115	33.3053	85.0843	87.0759	92.6454	100	DOWN_WT 518_UP_ter1-02
UMAG_02300_KIS69778	1.59024	9.3465	1.43665e-13	5.82321e-12	2229	2838	2505	7607	4636	6355	364.773	272.705	336.411	1098.87	766.003	1066.6	100	DOWN_WT 518_UP_ter1-02
UMAG_04503_KIS67403	4.46753	1.17844	1.51744e-13	6.10997e-12	1	2	1	31	22	24	0.163649	0.192181	0.134296	4.47812	3.63505	4.02806	100	DOWN_WT 518_UP_ter1-02
UMAG_04816_KIS66753	5.7175	0.802665	1.79554e-13	7.18215e-12	0	0	1	24	15	20	0	0	0.134296	3.46693	2.47844	3.35672	100	DOWN_WT 518_UP_ter1-02
UMAG_11720_KIS69383	1.23055	7.78934	2.11574e-13	8.40766e-12	807	1357	997	1904	1890	2043	132.065	130.395	133.893	275.043	312.284	342.889	100	DOWN_WT 518_UP_ter1-02
UMAG_02146_KIS69611	2.88211	5.1115	2.15511e-13	8.50848e-12	25	70	103	408	352	390	4.09122	6.72633	13.8325	58.9378	58.1607	65.456	100	DOWN_WT 518_UP_ter1-02
UMAG_01171_KIS71271	1.21812	6.5728	2.49624e-13	9.79171e-12	341	595	435	941	729	849	55.8042	57.1738	58.4187	135.933	120.452	142.493	100	DOWN_WT 518_UP_ter1-02
UMAG_05344_KIS66345	1.43014	8.10094	2.59855e-13	1.01277e-11	902	1826	911	2897	2145	2551	147.611	175.461	122.343	418.487	354.417	428.149	100	DOWN_WT 518_UP_ter1-02
UMAG_00196_KIS71761	1.46247	5.86026	3.00451e-13	1.16353e-11	175	379	203	581	479	550	28.6385	36.4183	27.262	83.9286	79.1449	92.3097	100	DOWN_WT 518_UP_ter1-02
UMAG_01911_KIS70756	1.37132	6.63846	3.0912e-13	1.18264e-11	340	663	349	945	970	798	55.6406	63.7079	46.8692	136.51	160.272	133.933	100	DOWN_WT 518_UP_ter1-02
UMAG_10870_KIS70588	1.30737	8.1278	3.09276e-13	1.18264e-11	1096	1401	1259	2815	2487	2246	179.359	134.623	169.078	406.642	410.925	376.959	100	DOWN_WT 518_UP_ter1-02
UMAG_01136_KIS71231	2.70179	2.52204	4.18811e-13	1.59148e-11	9	18	9	67	52	66	1.47284	1.72963	1.20866	9.67852	8.59193	11.0772	100	DOWN_WT 518_UP_ter1-02
UMAG_11364_KIS70547	2.9609	4.01825	4.35753e-13	1.64558e-11	20	20	44	236	154	156	3.27297	1.92181	5.90901	34.0915	25.4453	26.1824	100	DOWN_WT 518_UP_ter1-02
UMAG_00911_KIS70993	1.38485	6.65476	5.37825e-13	2.0185e-11	329	548	452	1098	712	955	53.8404	52.6575	60.7017	158.612	117.643	160.283	100	DOWN_WT 518_UP_ter1-02
UMAG_11172_KIS72316	1.96883	4.98585	5.89085e-13	2.19732e-11	58	168	94	347	252	354	9.49163	16.1432	12.6238	50.126	41.6378	59.4139	100	DOWN_WT 518_UP_ter1-02
UMAG_02162_KIS69627	3.4618	1.57428	9.43819e-13	3.49904e-11	2	5	4	39	32	28	0.327297	0.480452	0.537183	5.63376	5.28734	4.6994	100	DOWN_WT 518_UP_ter1-02
UMAG_06255_KIS65879	3.44073	1.5365	1.06615e-12	3.9286e-11	2	7	2	34	29	33	0.327297	0.672633	0.268592	4.91149	4.79165	5.53858	100	DOWN_WT 518_UP_ter1-02
UMAG_04357_KIS67253	3.08894	2.00874	1.66119e-12	6.08435e-11	2	13	5	52	43	38	0.327297	1.24918	0.671479	7.51168	7.10486	6.37776	100	DOWN_WT 518_UP_ter1-02
UMAG_15081_KIS68068	1.47972	5.36567	2.03346e-12	7.40324e-11	130	197	186	382	387	372	21.2743	18.9298	24.979	55.182	63.9438	62.4349	100	DOWN_WT 518_UP_ter1-02
UMAG_00503_KIS72081	2.23259	4.19366	2.2214e-12	8.03935e-11	32	49	69	194	182	191	5.23676	4.70843	9.26641	28.0244	30.0717	32.0567	100	DOWN_WT 518_UP_ter1-02
UMAG_05153_KIS70080	1.16969	7.56729	2.30608e-12	8.29645e-11	701	1136	939	1965	1461	1560	114.718	109.159	126.104	283.855	241.4	261.824	100	DOWN_WT 518_UP_ter1-02
UMAG_15074_KIS70578	2.34957	6.24352	2.83406e-12	1.01359e-10	75	338	219	770	874	741	12.2737	32.4786	29.4108	111.231	144.41	124.366	100	DOWN_WT 518_UP_ter1-02
UMAG_12271_KIS67473	1.56285	8.26934	2.94174e-12	1.04595e-10	756	2055	1090	3244	2370	3114	123.718	197.466	146.382	468.614	391.594	522.641	100	DOWN_WT 518_UP_ter1-02
UMAG_11181_KIS66611	2.55952	3.6262	3.29257e-12	1.16388e-10	15	38	33	181	89	131	2.45473	3.65144	4.43176	26.1464	14.7054	21.9865	100	DOWN_WT 518_UP_ter1-02
UMAG_10131_KIS69841	2.23484	3.68768	3.39748e-12	1.19403e-10	28	32	44	144	131	124	4.58216	3.07489	5.90901	20.8016	21.645	20.8116	100	DOWN_WT 518_UP_ter1-02
UMAG_04695_KIS66633	3.59669	1.90721	3.42783e-12	1.19777e-10	3	6	4	44	28	55	0.490946	0.576542	0.537183	6.35604	4.62642	9.23097	100	DOWN_WT 518_UP_ter1-02
UMAG_05272_KIS66272	1.83617	6.44721	4.81723e-12	1.67364e-10	151	451	343	1032	665	892	24.711	43.3368	46.0634	149.078	109.878	149.71	100	DOWN_WT 518_UP_ter1-02
UMAG_06489_KIS65650	1.46437	5.2407	5.23782e-12	1.80943e-10	130	193	152	403	363	284	21.2743	18.5454	20.413	58.2156	59.9783	47.6654	100	DOWN_WT 518_UP_ter1-02
UMAG_10901_KIS67457	1.23897	8.61075	6.18569e-12	2.1248e-10	1594	2357	1568	4085	3473	2877	260.856	226.485	210.576	590.101	573.842	482.864	100	DOWN_WT 518_UP_ter1-02
UMAG_04014_KIS67969	3.93721	1.22935	6.33405e-12	2.16354e-10	3	2	1	28	22	28	0.490946	0.192181	0.134296	4.04475	3.63505	4.6994	100	DOWN_WT 518_UP_ter1-02
UMAG_03168_KIS68596	3.82452	2.42454	6.4925e-12	2.20527e-10	4	12	1	75	77	36	0.654595	1.15308	0.134296	10.8342	12.7227	6.04209	100	DOWN_WT 518_UP_ter1-02
UMAG_02206_KIS69675	3.06194	1.79867	7.94217e-12	2.66787e-10	3	9	5	50	34	30	0.490946	0.864814	0.671479	7.22277	5.6178	5.03508	100	DOWN_WT 518_UP_ter1-02
UMAG_10413_KIS67745	4.0924	1.71677	7.91816e-12	2.66787e-10	3	4	1	51	21	42	0.490946	0.384362	0.134296	7.36723	3.46982	7.04911	100	DOWN_WT 518_UP_ter1-02
UMAG_01791_KIS70626	2.08398	4.79292	9.90064e-12	3.30747e-10	71	92	84	314	185	347	11.6191	8.84032	11.2808	45.359	30.5674	58.239	100	DOWN_WT 518_UP_ter1-02
UMAG_10002_KIS71573	1.56186	5.15568	1.55113e-11	5.15347e-10	133	165	123	344	297	360	21.7653	15.8549	16.5184	49.6927	49.0731	60.4209	100	DOWN_WT 518_UP_ter1-02
UMAG_10390_KIS68602	1.0463	6.99889	1.63139e-11	5.39068e-10	518	847	625	1233	1014	1017	84.77	81.3886	83.9348	178.114	167.543	170.689	100	DOWN_WT 518_UP_ter1-02
UMAG_05591_KIS66602	2.80979	3.4155	1.64714e-11	5.41329e-10	16	17	28	112	87	150	2.61838	1.63354	3.76028	16.179	14.375	25.1754	100	DOWN_WT 518_UP_ter1-02
UMAG_05080_KIS70008	2.25528	3.39445	1.79178e-11	5.857e-10	30	32	22	132	89	106	4.90946	3.07489	2.95451	19.0681	14.7054	17.7906	100	DOWN_WT 518_UP_ter1-02
UMAG_03115_KIS69144	3.09155	2.20371	1.86578e-11	6.06629e-10	6	15	2	48	48	56	0.981892	1.44136	0.268592	6.93386	7.93101	9.39881	100	DOWN_WT 518_UP_ter1-02
UMAG_05259_KIS66259	1.66781	5.69215	2.03545e-11	6.58273e-10	149	184	240	527	447	509	24.3837	17.6806	32.231	76.128	73.8575	85.4285	100	DOWN_WT 518_UP_ter1-02
UMAG_04038_KIS67995	3.08097	1.91145	2.62574e-11	8.44682e-10	5	8	5	57	29	38	0.818244	0.768723	0.671479	8.23396	4.79165	6.37776	100	DOWN_WT 518_UP_ter1-02
UMAG_03152_KIS68580	1.37703	5.91271	2.67143e-11	8.54858e-10	221	281	278	593	481	567	36.1664	27.0014	37.3342	85.6621	79.4753	95.1629	100	DOWN_WT 518_UP_ter1-02
UMAG_06190_KIS65810	3.47947	1.74478	3.50478e-11	1.11566e-09	1	10	2	33	47	32	0.163649	0.960904	0.268592	4.76703	7.76578	5.37075	100	DOWN_WT 518_UP_ter1-02
UMAG_04414_KIS67313	1.11625	7.17819	3.99527e-11	1.26517e-09	591	1009	598	1472	1146	1144	96.7164	96.9552	80.3089	212.638	189.353	192.004	100	DOWN_WT 518_UP_ter1-02
UMAG_03006_KIS69026	2.50528	7.61543	4.36116e-11	1.37388e-09	247	369	747	2094	2219	1973	40.4212	35.4574	100.319	302.49	366.644	331.14	100	DOWN_WT 518_UP_ter1-02
UMAG_03541_KIS68453	4.23395	0.946113	4.78659e-11	1.50013e-09	0	4	0	28	14	22	0	0.384362	0	4.04475	2.31321	3.69239	100	DOWN_WT 518_UP_ter1-02
UMAG_02136_KIS69601	7.08872	0.454227	4.86539e-11	1.517e-09	0	0	0	20	13	12	0	0	0	2.88911	2.14798	2.01403	100	DOWN_WT 518_UP_ter1-02
UMAG_06507_KIS70886	1.22137	5.73338	4.92035e-11	1.52631e-09	188	315	257	485	438	479	30.766	30.2685	34.514	70.0609	72.3705	80.3934	100	DOWN_WT 518_UP_ter1-02
UMAG_02152_KIS69617	4.96945	1.24005	5.0484e-11	1.55808e-09	0	3	0	33	13	36	0	0.288271	0	4.76703	2.14798	6.04209	100	DOWN_WT 518_UP_ter1-02
UMAG_02701_KIS69365	1.97001	4.42817	5.09148e-11	1.56345e-09	62	107	42	263	211	176	10.1462	10.2817	5.64042	37.9918	34.8634	29.5391	100	DOWN_WT 518_UP_ter1-02
UMAG_01805_KIS70640	2.09272	5.22675	5.50987e-11	1.68342e-09	86	90	149	473	303	376	14.0738	8.64814	20.0101	68.3274	50.0645	63.1063	100	DOWN_WT 518_UP_ter1-02
UMAG_00300_KIS71872	-1.11933	6.5826	5.61143e-11	1.70588e-09	770	1429	958	366	385	382	126.01	137.313	128.655	52.8707	63.6133	64.1133	100	UP_WT 518_DOWN_ter1-02
UMAG_00657_KIS72243	1.5051	6.07128	5.97636e-11	1.80778e-09	185	332	318	734	476	674	30.275	31.902	42.7061	106.03	78.6492	113.121	100	DOWN_WT 518_UP_ter1-02
UMAG_00700_KIS72292	1.19219	7.98453	6.15894e-11	1.85378e-09	1118	1497	1011	2285	2243	2119	182.959	143.847	135.773	330.081	370.609	355.644	100	DOWN_WT 518_UP_ter1-02
UMAG_02642_KIS69299	1.81135	4.59997	6.23704e-11	1.86804e-09	54	102	100	258	270	184	8.83703	9.80122	13.4296	37.2695	44.6119	30.8818	100	DOWN_WT 518_UP_ter1-02
UMAG_04104_KIS67602	3.36555	1.83717	6.34981e-11	1.89249e-09	0	11	4	50	39	31	0	1.05699	0.537183	7.22277	6.44395	5.20291	100	DOWN_WT 518_UP_ter1-02
UMAG_04370_KIS67267	2.25231	2.77878	6.46366e-11	1.91703e-09	18	22	15	79	60	72	2.94568	2.11399	2.01444	11.412	9.91376	12.0842	100	DOWN_WT 518_UP_ter1-02
UMAG_02151_KIS69616	1.23613	6.17672	6.94704e-11	2.05039e-09	281	374	353	720	631	570	45.9853	35.9378	47.4064	104.008	104.26	95.6664	100	DOWN_WT 518_UP_ter1-02
UMAG_03881_KIS67824	4.2071	6.07786	7.07221e-11	2.07725e-09	91	41	16	831	1019	573	14.892	3.93971	2.14873	120.042	168.369	96.17	100	DOWN_WT 518_UP_ter1-02
UMAG_01515_KIS70345	1.21109	7.02271	9.60668e-11	2.80811e-09	495	664	674	1324	1022	1096	81.0061	63.804	90.5153	191.259	168.864	183.948	100	DOWN_WT 518_UP_ter1-02
UMAG_00395_KIS71970	7.82466	1.09561	9.67148e-11	2.81352e-09	0	0	0	40	8	28	0	0	0	5.77822	1.32184	4.6994	100	DOWN_WT 518_UP_ter1-02
UMAG_05431_KIS66437	1.1841	5.74323	1.00701e-10	2.91553e-09	209	346	227	483	480	438	34.2026	33.2473	30.4851	69.772	79.3101	73.5121	100	DOWN_WT 518_UP_ter1-02
UMAG_02172_KIS69638	2.63872	6.09228	1.03211e-10	2.97405e-09	61	138	248	822	699	705	9.98257	13.2605	33.3053	118.742	115.495	118.324	100	DOWN_WT 518_UP_ter1-02
UMAG_10910_KIS67487	1.25501	5.78216	1.15844e-10	3.32232e-09	188	351	243	566	398	504	30.766	33.7277	32.6339	81.7618	65.7613	84.5893	100	DOWN_WT 518_UP_ter1-02
UMAG_06465_KIS65761	5.42263	0.548109	1.33491e-10	3.81044e-09	0	1	0	25	10	13	0	0.0960904	0	3.61139	1.65229	2.18187	100	DOWN_WT 518_UP_ter1-02
UMAG_03994_KIS67945	1.56725	6.51956	1.40903e-10	4.00322e-09	287	349	435	1004	674	921	46.9672	33.5356	58.4187	145.033	111.365	154.577	100	DOWN_WT 518_UP_ter1-02
UMAG_02213_KIS69682	1.07327	6.57262	1.45767e-10	4.12215e-09	380	679	418	910	723	808	62.1865	65.2454	56.1356	131.454	119.461	135.611	100	DOWN_WT 518_UP_ter1-02
UMAG_05923_KIS66187	1.53937	6.26794	1.59439e-10	4.48791e-09	167	501	315	878	606	695	27.3293	48.1413	42.3032	126.832	100.129	116.646	100	DOWN_WT 518_UP_ter1-02
UMAG_02753_KIS69422	5.51787	0.622113	1.65458e-10	4.62167e-09	0	1	0	24	8	19	0	0.0960904	0	3.46693	1.32184	3.18888	100	DOWN_WT 518_UP_ter1-02
UMAG_12178_KIS70882	2.75528	1.72393	1.65711e-10	4.62167e-09	6	7	6	36	36	32	0.981892	0.672633	0.805775	5.2004	5.94826	5.37075	100	DOWN_WT 518_UP_ter1-02
UMAG_03034_KIS69055	1.54063	5.14626	1.9819e-10	5.50226e-09	84	187	166	359	291	344	13.7465	17.9689	22.2931	51.8595	48.0817	57.7355	100	DOWN_WT 518_UP_ter1-02
UMAG_06467_KIS65763	2.19102	2.8808	2.07112e-10	5.72382e-09	19	23	19	93	74	59	3.10933	2.21008	2.55162	13.4344	12.227	9.90232	100	DOWN_WT 518_UP_ter1-02
UMAG_11078_KIS68332	1.45159	6.14363	2.17235e-10	5.97641e-09	227	344	322	717	764	478	37.1483	33.0551	43.2432	103.575	126.235	80.2255	100	DOWN_WT 518_UP_ter1-02
UMAG_01431_KIS71538	-1.16358	6.94993	2.29364e-10	6.28168e-09	1203	1736	1100	571	415	459	196.869	166.813	147.725	82.4841	68.5702	77.0367	100	UP_WT 518_DOWN_ter1-02
UMAG_06419_KIS65719	3.93855	1.01074	2.42658e-10	6.61596e-09	3	2	0	26	16	24	0.490946	0.192181	0	3.75584	2.64367	4.02806	100	DOWN_WT 518_UP_ter1-02
UMAG_04095_KIS67593	2.77677	1.97684	2.44412e-10	6.63403e-09	4	10	9	49	30	47	0.654595	0.960904	1.20866	7.07832	4.95688	7.88829	100	DOWN_WT 518_UP_ter1-02
UMAG_10215_KIS66407	1.9427	6.96778	3.96617e-10	1.07175e-08	263	359	577	1332	992	1426	43.0396	34.4965	77.4887	192.415	163.908	239.334	100	DOWN_WT 518_UP_ter1-02
UMAG_06042_KIS65953	2.31299	3.3724	4.38686e-10	1.18018e-08	27	20	31	119	95	109	4.41852	1.92181	4.16317	17.1902	15.6968	18.2941	100	DOWN_WT 518_UP_ter1-02
UMAG_00723_KIS72315	4.63798	6.96786	4.48008e-10	1.19614e-08	28	25	164	1518	1637	1386	4.58216	2.40226	22.0245	219.283	270.48	232.621	100	DOWN_WT 518_UP_ter1-02
UMAG_02717_KIS69382	-1.46779	4.84093	4.48553e-10	1.19614e-08	241	465	299	89	86	107	39.4393	44.682	40.1544	12.8565	14.2097	17.9584	100	UP_WT 518_DOWN_ter1-02
UMAG_00984_KIS71073	1.08957	7.61945	4.52219e-10	1.20065e-08	801	1125	1027	1830	1739	1491	131.083	108.102	137.922	264.353	287.334	250.243	100	DOWN_WT 518_UP_ter1-02
UMAG_10665_KIS68201	1.58435	5.55342	4.89738e-10	1.29461e-08	128	182	238	476	445	408	20.947	17.4885	31.9624	68.7608	73.5271	68.477	100	DOWN_WT 518_UP_ter1-02
UMAG_05037_KIS67170	1.20298	5.81892	5.83658e-10	1.53621e-08	229	312	261	574	498	418	37.4756	29.9802	35.0512	82.9174	82.2842	70.1554	100	DOWN_WT 518_UP_ter1-02
UMAG_01690_KIS70519	3.94992	0.757321	6.12921e-10	1.60628e-08	1	1	2	21	15	18	0.163649	0.0960904	0.268592	3.03356	2.47844	3.02105	100	DOWN_WT 518_UP_ter1-02
UMAG_04805_KIS66742	1.88446	3.06084	6.44372e-10	1.68145e-08	19	37	28	91	75	79	3.10933	3.55535	3.76028	13.1454	12.3922	13.259	100	DOWN_WT 518_UP_ter1-02
UMAG_10055_KIS69585	3.49099	1.46156	7.60942e-10	1.97715e-08	1	5	4	34	18	39	0.163649	0.480452	0.537183	4.91149	2.97413	6.5456	100	DOWN_WT 518_UP_ter1-02
UMAG_11430_KIS72077	2.77745	1.71189	8.41934e-10	2.17828e-08	2	9	8	43	27	34	0.327297	0.864814	1.07437	6.21158	4.46119	5.70642	100	DOWN_WT 518_UP_ter1-02
UMAG_04388_KIS67288	-1.60655	5.20233	9.09052e-10	2.34196e-08	300	527	481	118	141	81	49.0946	50.6396	64.5963	17.0457	23.2973	13.5947	100	UP_WT 518_DOWN_ter1-02
UMAG_05252_KIS66252	2.15776	3.44632	9.26918e-10	2.37792e-08	23	57	18	120	98	116	3.76392	5.47715	2.41732	17.3347	16.1925	19.469	100	DOWN_WT 518_UP_ter1-02
UMAG_04926_KIS67053	1.43019	9.27724	9.62161e-10	2.45494e-08	1719	2823	3387	5986	5721	5391	281.312	271.263	454.86	864.71	945.277	904.803	100	DOWN_WT 518_UP_ter1-02
UMAG_05689_KIS66904	2.42513	6.16854	9.65017e-10	2.45494e-08	128	116	266	915	548	839	20.947	11.1465	35.7227	132.177	90.5457	140.814	100	DOWN_WT 518_UP_ter1-02
UMAG_05911_KIS66172	1.20982	7.41425	1.00425e-09	2.5441e-08	757	924	717	1701	1240	1568	123.882	88.7875	96.2901	245.719	204.884	263.167	100	DOWN_WT 518_UP_ter1-02
UMAG_12032_KIS66241	3.16143	2.13407	1.02449e-09	2.58462e-08	2	5	13	45	45	55	0.327297	0.480452	1.74584	6.5005	7.43532	9.23097	100	DOWN_WT 518_UP_ter1-02
UMAG_06098_KIS66006	1.13356	8.42604	1.19869e-09	3.01159e-08	1161	2099	1892	3211	2631	3089	189.996	201.694	254.088	463.846	434.718	518.445	100	DOWN_WT 518_UP_ter1-02
UMAG_04278_KIS67783	1.17083	6.29373	1.34234e-09	3.35862e-08	256	559	362	718	753	580	41.8941	53.7145	48.6151	103.719	124.418	97.3448	100	DOWN_WT 518_UP_ter1-02
UMAG_12305_KIS66515	2.67677	6.63558	1.57414e-09	3.92245e-08	90	166	372	1147	1103	1000	14.7284	15.951	49.958	165.69	182.248	167.836	100	DOWN_WT 518_UP_ter1-02
UMAG_02984_KIS69005	3.53101	1.07225	1.69088e-09	4.19615e-08	2	3	2	30	23	15	0.327297	0.288271	0.268592	4.33366	3.80028	2.51754	100	DOWN_WT 518_UP_ter1-02
UMAG_02428_KIS69914	2.54726	2.0778	1.87756e-09	4.64047e-08	6	10	12	59	41	33	0.981892	0.960904	1.61155	8.52287	6.7744	5.53858	100	DOWN_WT 518_UP_ter1-02
UMAG_05380_KIS66386	-1.0395	6.66287	1.92234e-09	4.73192e-08	881	1493	892	494	371	390	144.175	143.463	119.792	71.361	61.3001	65.456	100	UP_WT 518_DOWN_ter1-02
UMAG_00291_KIS71863	1.13488	6.16259	2.03108e-09	4.97943e-08	270	396	388	677	599	583	44.1852	38.0518	52.1068	97.7963	98.9724	97.8483	100	DOWN_WT 518_UP_ter1-02
UMAG_01943_KIS70792	2.20913	4.05973	2.14758e-09	5.2439e-08	22	60	61	214	115	190	3.60027	5.76542	8.19204	30.9135	19.0014	31.8888	100	DOWN_WT 518_UP_ter1-02
UMAG_11183_KIS66627	3.36497	2.44187	2.15893e-09	5.25053e-08	1	17	6	69	79	37	0.163649	1.63354	0.805775	9.96743	13.0531	6.20993	100	DOWN_WT 518_UP_ter1-02
UMAG_01362_KIS71468	1.47838	5.46231	2.42561e-09	5.87559e-08	117	253	194	389	334	494	19.1469	24.3109	26.0534	56.1932	55.1866	82.9109	100	DOWN_WT 518_UP_ter1-02
UMAG_04971_KIS67103	2.07085	3.03238	2.56175e-09	6.18074e-08	13	44	20	91	72	84	2.12743	4.22798	2.68592	13.1454	11.8965	14.0982	100	DOWN_WT 518_UP_ter1-02
UMAG_02161_KIS69626	2.32205	6.70572	2.77776e-09	6.6754e-08	104	298	436	1219	958	1116	17.0195	28.6349	58.553	176.091	158.29	187.305	100	DOWN_WT 518_UP_ter1-02
UMAG_04815_KIS66752	2.67386	2.98387	2.85075e-09	6.82385e-08	22	16	10	116	82	60	3.60027	1.53745	1.34296	16.7568	13.5488	10.0702	100	DOWN_WT 518_UP_ter1-02
UMAG_02794_KIS69463	1.17214	5.68385	2.92368e-09	6.97096e-08	172	329	258	514	464	370	28.1476	31.6137	34.6483	74.2501	76.6664	62.0993	100	DOWN_WT 518_UP_ter1-02
UMAG_01753_KIS70587	1.78658	7.7658	2.97737e-09	7.07126e-08	478	699	1102	2525	1739	2144	78.2241	67.1672	147.994	364.75	287.334	359.84	100	DOWN_WT 518_UP_ter1-02
UMAG_04305_KIS67811	2.66557	2.28486	3.66151e-09	8.66226e-08	8	9	13	54	36	65	1.30919	0.864814	1.74584	7.8006	5.94826	10.9093	100	DOWN_WT 518_UP_ter1-02
UMAG_03548_KIS68461	1.1971	6.36557	3.72799e-09	8.78535e-08	370	509	303	718	715	727	60.55	48.91	40.6916	103.719	118.139	122.017	100	DOWN_WT 518_UP_ter1-02
UMAG_04400_KIS67301	1.32808	8.2652	3.86784e-09	9.07971e-08	782	2098	1457	2946	2322	3042	127.973	201.598	195.669	425.566	383.663	510.557	100	DOWN_WT 518_UP_ter1-02
UMAG_02527_KIS69176	1.19292	7.95241	3.96504e-09	9.27209e-08	788	1384	1415	2362	1941	2213	128.955	132.989	190.028	341.204	320.71	371.421	100	DOWN_WT 518_UP_ter1-02
UMAG_05872_KIS66132	-1.29683	5.17285	4.86303e-09	1.13284e-07	322	447	422	146	136	109	52.6949	42.9524	56.6728	21.0905	22.4712	18.2941	100	UP_WT 518_DOWN_ter1-02
UMAG_00238_KIS71806	1.31893	5.42448	4.93298e-09	1.14048e-07	159	200	212	377	394	380	26.0201	19.2181	28.4707	54.4597	65.1004	63.7776	100	DOWN_WT 518_UP_ter1-02
UMAG_03294_KIS68727	4.13298	0.55054	4.93332e-09	1.14048e-07	0	3	0	14	15	17	0	0.288271	0	2.02238	2.47844	2.85321	100	DOWN_WT 518_UP_ter1-02
UMAG_02238_KIS69711	1.88731	3.5196	5.26117e-09	1.21166e-07	27	37	49	122	108	108	4.41852	3.55535	6.58049	17.6236	17.8448	18.1263	100	DOWN_WT 518_UP_ter1-02
UMAG_03296_KIS68728	2.75101	3.22122	5.3419e-09	1.22561e-07	8	39	14	105	64	135	1.30919	3.74753	1.88014	15.1678	10.5747	22.6578	100	DOWN_WT 518_UP_ter1-02
UMAG_06509_KIS70888	4.48663	0.448934	6.18319e-09	1.4133e-07	1	1	0	21	13	9	0.163649	0.0960904	0	3.03356	2.14798	1.51052	100	DOWN_WT 518_UP_ter1-02
UMAG_03124_KIS68550	-1.29396	5.34256	6.53276e-09	1.48761e-07	424	566	355	166	139	136	69.3871	54.3872	47.675	23.9796	22.9669	22.8257	100	UP_WT 518_DOWN_ter1-02
UMAG_02169_KIS69635	1.3833	5.25179	6.82356e-09	1.54803e-07	103	212	192	364	295	378	16.8558	20.3712	25.7848	52.5818	48.7427	63.442	100	DOWN_WT 518_UP_ter1-02
UMAG_03139_KIS68566	2.32052	3.30245	7.45334e-09	1.68462e-07	14	27	36	142	71	98	2.29108	2.59444	4.83465	20.5127	11.7313	16.4479	100	DOWN_WT 518_UP_ter1-02
UMAG_10945_KIS71553	1.87266	4.88879	7.51851e-09	1.69306e-07	83	127	91	355	165	361	13.5828	12.2035	12.2209	51.2817	27.2628	60.5887	100	DOWN_WT 518_UP_ter1-02
UMAG_02212_KIS69681	1.48519	7.52091	7.71236e-09	1.7303e-07	465	1032	852	1826	1180	2102	76.0967	99.1653	114.42	263.776	194.971	352.791	100	DOWN_WT 518_UP_ter1-02
UMAG_12155_KIS72050	2.42649	1.71564	8.86586e-09	1.98178e-07	7	9	7	38	34	28	1.14554	0.864814	0.94007	5.48931	5.6178	4.6994	100	DOWN_WT 518_UP_ter1-02
UMAG_01665_KIS70492	1.21981	5.03063	9.39789e-09	2.09301e-07	113	198	157	342	247	276	18.4923	19.0259	21.0844	49.4038	40.8117	46.3227	100	DOWN_WT 518_UP_ter1-02
UMAG_03580_KIS68494	1.21881	6.87233	9.57252e-09	2.12412e-07	411	582	655	1092	898	1102	67.2596	55.9246	87.9637	157.745	148.376	184.955	100	DOWN_WT 518_UP_ter1-02
UMAG_01498_KIS70325	-0.985054	9.95384	1.01927e-08	2.24534e-07	8307	12475	10378	4345	4349	3874	1359.43	1198.73	1393.72	627.659	718.583	650.196	100	UP_WT 518_DOWN_ter1-02
UMAG_11575_KIS66450	1.76811	4.92685	1.01869e-08	2.24534e-07	51	199	100	290	312	282	8.34609	19.122	13.4296	41.8921	51.5516	47.3297	100	DOWN_WT 518_UP_ter1-02
[truncated: 5,804 more rows]

## Sheet: Limma__WT 518 vs. ter1-02
id	logFC	AveExpr	t	P.Value	adj.P.Val	B	WT 518_1	WT 518_2	WT 518_3	ter1-02_1	ter1-02_2	ter1-02_3	WT 518_1	WT 518_2	WT 518_3	ter1-02_1	ter1-02_2	ter1-02_3	DE	Regulation
[truncated: 6,080 more rows]

[truncated: 9 more sheets: NOISeq__WT 518 vs. ter1-02, DESeq2_WT 518 vs. ter1-24, EdgeR__WT 518 vs. ter1-24, Limma__WT 518 vs. ter1-24, NOISeq__WT 518 vs. ter1-24, DESeq2_ter1-02 vs. ter1-24, EdgeR__ter1-02 vs. ter1-24, Limma__ter1-02 vs. ter1-24, NOISeq__ter1-02 vs. ter1-24]
