# Supplementary material for: Global Gene Expression of Post-Senescent Telomerase-Negative ter1Δ Strain of Ustilago maydis
Source: J Fungi (Basel). 2023 Aug 31;9(9):896. doi: 10.3390/jof9090896 (PMC10532341; doi:10.3390/jof9090896)
Supplement: Supplementary file 1 [file jof-09-00896-s001.zip › Supplementary final/Tables S1-S4.xlsx]

## Sheet: Table S1
			Mapping statistics description			Analyzing the non-aligned
Sample	Raw sequences	After filter	aligned concordantly 0 times	aligned concordantly exactly 1 time	aligned concordantly >1 times	aligned discordantly 1 time	mates make up the pairs, aligned 0 times	overall alignment rate
ter1-02_1	14006402	12037350	5505067	6373511	158772	880762	6236467	0.741
ter1-02_2	12994871	11273144	4889326	6236996	146822	573643	5880574	0.7392
ter1-02_3	12042864	10166164	5667219	4383001	115944	1833249	4969456	0.7556
ter1-24_1	11844249	10315780	4394331	5817969	103480	955316	4396254	0.7869
ter1-24_2	14399415	12593915	5243795	7198605	151515	1216112	5098764	0.7976
ter1-24_3	13958343	12243485	5087518	7021374	134593	1124163	5051851	0.7937
WT-518_1	13538663	11844158	5822965	5946263	74930	1324452	5733659	0.758
WT-518_2	20174343	17737862	6848575	10755925	133362	942837	7746662	0.7816
WT-518_3	13628269	12015662	5101943	6820694	93025	1031995	5120213	0.7869
Total	126587419	110227520	48560739	60554338	1112443	9882529	50233900	0.771167

## Sheet: Table S2 WT 518 vs. ter1-02
gene_id	RNAMMER	prot_id	sprot_Top_BLASTP_hit	Pfam	SignalP	TmHMM	eggnog	Kegg	gene_ontology_BLASTP	gene_ontology_Pfam	logFC	Regulation
UMAG_00011	.	KIS71565	AMDS_ASPOR | Acetamidase	PF01425.23^Amidase^Amidase^88-550^E:2.2e-96	.	.	.	.	GO:0004040^molecular_function^amidase activity`GO:0043864^molecular_function^indoleacetamide hydrolase activity	.	2.93144	DOWN_WT-518_UP_ter1-02
UMAG_00027	.	KIS71584	.	.	YES	.	.	.	.	.	4.61068	DOWN_WT-518_UP_ter1-02
UMAG_00029	.	KIS71586	MIOX_BOVIN | Inositol oxygenase	PF05153.17^MIOX^Myo-inositol oxygenase^85-331^E:5.7e-121	.	.	.	KEGG:bta:508591	GO:0005737^cellular_component^cytoplasm`GO:0008199^molecular_function^ferric iron binding`GO:0050113^molecular_function^inositol oxygenase activity`GO:0019310^biological_process^inositol catabolic process	GO:0005506^molecular_function^iron ion binding`GO:0050113^molecular_function^inositol oxygenase activity`GO:0019310^biological_process^inositol catabolic process`GO:0055114^biological_process^obsolete oxidation-reduction process`GO:0005737^cellular_component^cytoplasm	4.19621	DOWN_WT-518_UP_ter1-02
UMAG_00034	.	KIS71591	MFS2_TRIRC | MFS-type efflux pump MFS2	PF07690.18^MFS_1^Major Facilitator Superfamily^79-465^E:9.5e-38`PF00083.26^Sugar_tr^Sugar (and other) transporter^108-253^E:1.7e-11	.	ExpAA=254.03^PredHel=11^Topology=o75-97i110-132o142-161i201-223o228-250i310-332o342-364i384-406o411-433i442-464o479-501i	.	.	GO:0016021^cellular_component^integral component of membrane`GO:0005886^cellular_component^plasma membrane`GO:0022857^molecular_function^transmembrane transporter activity	GO:0022857^molecular_function^transmembrane transporter activity`GO:0055085^biological_process^transmembrane transport`GO:0016021^cellular_component^integral component of membrane	3.12933	DOWN_WT-518_UP_ter1-02
UMAG_00037	.	KIS71594	AIF1_SCHPO | Apoptosis-inducing factor 1	PF00355.28^Rieske^Rieske [2Fe-2S] domain^7-93^E:2e-14`PF07992.16^Pyr_redox_2^Pyridine nucleotide-disulphide oxidoreductase^137-444^E:1.2e-50`PF13738.8^Pyr_redox_3^Pyridine nucleotide-disulphide oxidoreductase^277-419^E:1.6e-08`PF00070.29^Pyr_redox^Pyridine nucleotide-disulphide oxidoreductase^282-361^E:1.3e-10	.	.	.	.	GO:0005829^cellular_component^cytosol`GO:0005743^cellular_component^mitochondrial inner membrane`GO:0005741^cellular_component^mitochondrial outer membrane`GO:0005634^cellular_component^nucleus`GO:0051537^molecular_function^2 iron, 2 sulfur cluster binding`GO:0050660^molecular_function^flavin adenine dinucleotide binding`GO:0046872^molecular_function^metal ion binding`GO:0016668^molecular_functio…	GO:0051537^molecular_function^2 iron, 2 sulfur cluster binding`GO:0055114^biological_process^obsolete oxidation-reduction process`GO:0016491^molecular_function^oxidoreductase activity	3.18176	DOWN_WT-518_UP_ter1-02
UMAG_00108	.	KIS71667	ARDH_CANAW | D-arabinitol 2-dehydrogenase [ribulose-forming]	PF00106.27^adh_short^short chain dehydrogenase^112-316^E:1.7e-44`PF08659.12^KR^KR domain^115-289^E:2.1e-14`PF01370.23^Epimerase^NAD dependent epimerase/dehydratase family^115-296^E:0.00021`PF13561.8^adh_short_C2^Enoyl-(Acyl carrier protein) reductase^118-371^E:1e-61	.	.	.	.	GO:0047038^molecular_function^D-arabinitol 2-dehydrogenase activity`GO:0051161^biological_process^arabitol metabolic process`GO:0005975^biological_process^carbohydrate metabolic process	GO:0055114^biological_process^obsolete oxidation-reduction process`GO:0003824^molecular_function^catalytic activity	2.1359	DOWN_WT-518_UP_ter1-02
UMAG_00210	.	KIS71775	CTB7_CERBT | Monooxygenase CTB7	PF01494.21^FAD_binding_3^FAD binding domain^2-352^E:5.3e-26`PF00070.29^Pyr_redox^Pyridine nucleotide-disulphide oxidoreductase^2-56^E:5.9e-05`PF01134.24^GIDA^Glucose inhibited division protein A^3-160^E:3.2e-06`PF13450.8^NAD_binding_8^NAD(P)-binding Rossmann-like domain^7-35^E:4.8e-05	.	.	.	.	GO:0071949^molecular_function^FAD binding`GO:0004497^molecular_function^monooxygenase activity	GO:0071949^molecular_function^FAD binding	3.8515	DOWN_WT-518_UP_ter1-02
UMAG_00254	.	KIS71824	ELAV4_HUMAN | ELAV-like protein 4	PF00076.24^RRM_1^RNA recognition motif. (a.k.a. RRM, RBD, or RNP domain)^12-80^E:7.1e-11`PF13893.8^RRM_5^RNA recognition motif. (a.k.a. RRM, RBD, or RNP domain)^13-89^E:0.0003	.	.	.	KEGG:hsa:1996	GO:0030424^cellular_component^axon`GO:0005737^cellular_component^cytoplasm`GO:0030425^cellular_component^dendrite`GO:0030426^cellular_component^growth cone`GO:0043204^cellular_component^perikaryon`GO:1990904^cellular_component^ribonucleoprotein complex`GO:0035925^molecular_function^mRNA 3'-UTR AU-rich region binding`GO:0003730^molecular_function^mRNA 3'-UTR binding`GO:0008143^molecular_function^p…	GO:0003676^molecular_function^nucleic acid binding	8.93896	DOWN_WT-518_UP_ter1-02
UMAG_00371	.	KIS71945	NOP1_NEUCR | Opsin-1	PF01036.20^Bac_rhodopsin^Bacteriorhodopsin-like protein^41-255^E:3e-44	.	ExpAA=129.97^PredHel=6^Topology=o36-58i70-92o122-144i165-184o199-221i234-256o	.	KEGG:ncr:NCU10055	GO:0016021^cellular_component^integral component of membrane`GO:0005886^cellular_component^plasma membrane`GO:0005503^molecular_function^all-trans retinal binding`GO:0005216^molecular_function^ion channel activity`GO:0009881^molecular_function^photoreceptor activity`GO:0007602^biological_process^phototransduction`GO:0018298^biological_process^protein-chromophore linkage`GO:0009416^biological_proc…	GO:0005216^molecular_function^ion channel activity`GO:0006811^biological_process^ion transport`GO:0016020^cellular_component^membrane	4.11112	DOWN_WT-518_UP_ter1-02
UMAG_00395	.	KIS71970	RDS1_SCHPO | Protein rds1	PF13668.8^Ferritin_2^Ferritin-like domain^82-210^E:2.4e-19	YES	ExpAA=20.66^PredHel=1^Topology=i7-29o	.	KEGG:spo:SPAC343.12	GO:0005783^cellular_component^endoplasmic reticulum	.	7.82466	DOWN_WT-518_UP_ter1-02
UMAG_00466	.	KIS72044	.	.	YES	.	.	.	.	.	9.62824	DOWN_WT-518_UP_ter1-02
UMAG_00503	.	KIS72081	.	PF00498.28^FHA^FHA domain^70-102^E:1.3e-07	.	.	.	.	.	GO:0005515^molecular_function^protein binding	2.23259	DOWN_WT-518_UP_ter1-02
UMAG_00628	.	KIS72213	.	.	YES	ExpAA=22.54^PredHel=1^Topology=i13-35o	.	.	.	.	5.10971	DOWN_WT-518_UP_ter1-02
UMAG_00629	.	KIS72214	.	.	.	ExpAA=21.14^PredHel=1^Topology=i13-32o	.	.	.	.	4.49658	DOWN_WT-518_UP_ter1-02
UMAG_00723	.	KIS72315	RDS1_SCHPO | Protein rds1	PF13668.8^Ferritin_2^Ferritin-like domain^91-221^E:1.2e-42	YES	.	.	KEGG:spo:SPAC343.12	GO:0005783^cellular_component^endoplasmic reticulum	.	4.63798	DOWN_WT-518_UP_ter1-02
UMAG_00792	.	KIS72389	.	.	YES	.	.	.	.	.	3.97282	DOWN_WT-518_UP_ter1-02
UMAG_00816	.	KIS72417	NMT1_ASPPA | 4-amino-5-hydroxymethyl-2-methylpyrimidine phosphate synthase	PF09084.13^NMT1^NMT1/THI5 like^16-239^E:4.2e-76	.	.	.	.	GO:0046872^molecular_function^metal ion binding`GO:0016740^molecular_function^transferase activity`GO:0009228^biological_process^thiamine biosynthetic process`GO:0009229^biological_process^thiamine diphosphate biosynthetic process	.	4.17517	DOWN_WT-518_UP_ter1-02
UMAG_01136	.	KIS71231	NOTO_ASPVE | Notoamide biosynthesis cluster protein O'	PF07690.18^MFS_1^Major Facilitator Superfamily^86-371^E:3.3e-10`PF05978.18^UNC-93^Ion channel regulatory protein UNC-93^111-219^E:0.00011	.	ExpAA=214.56^PredHel=10^Topology=i72-94o107-129i136-153o163-185i198-220o230-252i290-312o322-342i355-374o389-411i	.	.	GO:0016021^cellular_component^integral component of membrane`GO:0022857^molecular_function^transmembrane transporter activity	GO:0022857^molecular_function^transmembrane transporter activity`GO:0055085^biological_process^transmembrane transport	2.70179	DOWN_WT-518_UP_ter1-02
UMAG_01237	.	KIS71337	.	.	YES	.	.	.	.	.	5.51969	DOWN_WT-518_UP_ter1-02
UMAG_01238	.	KIS71338	.	.	YES	.	.	.	.	.	6.24954	DOWN_WT-518_UP_ter1-02
UMAG_01443	.	KIS70267	.	.	.	.	.	.	.	.	7.35665	DOWN_WT-518_UP_ter1-02
UMAG_01508	.	KIS70336	AQY3_YEAST | Aquaglycerol porin AQY3	PF00230.22^MIP^Major intrinsic protein^75-327^E:3.7e-48	.	ExpAA=118.38^PredHel=4^Topology=i121-143o163-182i222-244o259-281i	.	KEGG:sce:YFL054C	GO:0071944^cellular_component^cell periphery`GO:0016021^cellular_component^integral component of membrane`GO:0005886^cellular_component^plasma membrane`GO:0015254^molecular_function^glycerol channel activity`GO:0055085^biological_process^transmembrane transport	GO:0015267^molecular_function^channel activity`GO:0055085^biological_process^transmembrane transport`GO:0016020^cellular_component^membrane	2.42737	DOWN_WT-518_UP_ter1-02
UMAG_01523	.	KIS70353	SLP1_DROME | Fork head domain transcription factor slp1	PF00250.20^Forkhead^Forkhead domain^132-213^E:1.9e-22	.	.	.	KEGG:dme:Dmel_CG16738	GO:0005634^cellular_component^nucleus`GO:0000981^molecular_function^DNA-binding transcription factor activity, RNA polymerase II-specific`GO:0000978^molecular_function^RNA polymerase II cis-regulatory region sequence-specific DNA binding`GO:0000977^molecular_function^RNA polymerase II transcription regulatory region sequence-specific DNA binding`GO:0009653^biological_process^anatomical structure …	GO:0003700^molecular_function^DNA-binding transcription factor activity`GO:0043565^molecular_function^sequence-specific DNA binding`GO:0006355^biological_process^regulation of transcription, DNA-templated	4.98599	DOWN_WT-518_UP_ter1-02
UMAG_01524	.	KIS70354	.	.	.	ExpAA=18.37^PredHel=1^Topology=i66-88o	.	.	.	.	2.41996	DOWN_WT-518_UP_ter1-02
UMAG_01567	.	KIS70398	YER5_SCHPO | Uncharacterized oxidoreductase C2F3.05c	PF00248.23^Aldo_ket_red^Aldo/keto reductase family^31-276^E:1.9e-42	.	.	.	KEGG:spo:SPAC2F3.05c	GO:0005829^cellular_component^cytosol`GO:0005634^cellular_component^nucleus`GO:0047834^molecular_function^D-threo-aldose 1-dehydrogenase activity`GO:0032866^molecular_function^D-xylose:NADP reductase activity`GO:0032867^molecular_function^L-arabinose:NADP reductase activity`GO:0019568^biological_process^arabinose catabolic process`GO:0042843^biological_process^D-xylose catabolic process	GO:0047834^molecular_function^D-threo-aldose 1-dehydrogenase activity	2.89444	DOWN_WT-518_UP_ter1-02
UMAG_01614	.	KIS70438	YD72_SCHPO | Uncharacterized protein C32A11.02c	PF19343.1^DUF5923^Family of unknown function (DUF5923)^64-233^E:1e-27`PF19343.1^DUF5923^Family of unknown function (DUF5923)^235-662^E:3.2e-48`PF14613.8^DUF4449^Protein of unknown function (DUF4449)^675-743^E:8.2e-07	.	.	.	KEGG:spo:SPAC32A11.02c	.	.	3.47184	DOWN_WT-518_UP_ter1-02
UMAG_01690	.	KIS70519	.	.	YES	.	.	.	.	.	3.94992	DOWN_WT-518_UP_ter1-02
UMAG_01723	.	KIS70555	CYP1_USTMD | Cytochrome P450 monooxygenase cyp1	PF00067.24^p450^Cytochrome P450^75-541^E:3.1e-57	.	.	.	.	GO:0020037^molecular_function^heme binding`GO:0005506^molecular_function^iron ion binding`GO:0004497^molecular_function^monooxygenase activity`GO:0016705^molecular_function^oxidoreductase activity, acting on paired donors, with incorporation or reduction of molecular oxygen	GO:0005506^molecular_function^iron ion binding`GO:0016705^molecular_function^oxidoreductase activity, acting on paired donors, with incorporation or reduction of molecular oxygen`GO:0020037^molecular_function^heme binding`GO:0055114^biological_process^obsolete oxidation-reduction process	5.45388	DOWN_WT-518_UP_ter1-02
UMAG_01758	.	KIS70592	MRP1_MOUSE | Multidrug resistance-associated protein 1	PF00664.25^ABC_membrane^ABC transporter transmembrane region^355-631^E:2.3e-07`PF00005.29^ABC_tran^ABC transporter^704-839^E:1.1e-20`PF00664.25^ABC_membrane^ABC transporter transmembrane region^964-1217^E:6.3e-21`PF00005.29^ABC_tran^ABC transporter^1308-1455^E:4e-28	.	ExpAA=333.59^PredHel=12^Topology=o20-42i77-99o114-136i392-414o477-499i580-602o617-635i964-986o1001-1023i1077-1099o1104-1121i1187-1209o	.	KEGG:mmu:17250	GO:0016324^cellular_component^apical plasma membrane`GO:0009925^cellular_component^basal plasma membrane`GO:0016323^cellular_component^basolateral plasma membrane`GO:0005737^cellular_component^cytoplasm`GO:0005887^cellular_component^integral component of plasma membrane`GO:0016328^cellular_component^lateral plasma membrane`GO:0016020^cellular_component^membrane`GO:0005886^cellular_component^plasm…	GO:0005524^molecular_function^ATP binding`GO:0042626^molecular_function^ATPase-coupled transmembrane transporter activity`GO:0055085^biological_process^transmembrane transport`GO:0016021^cellular_component^integral component of membrane	2.75689	DOWN_WT-518_UP_ter1-02
UMAG_01778	.	KIS70613	.	.	YES	ExpAA=16.34^PredHel=1^Topology=i7-29o	.	.	.	.	5.0231	DOWN_WT-518_UP_ter1-02
UMAG_01791	.	KIS70626	YE76_SCHPO | AB hydrolase superfamily protein C4A8.06c	PF10340.11^Say1_Mug180^Steryl acetyl hydrolase^268-387^E:1.5e-07`PF07859.15^Abhydrolase_3^alpha/beta hydrolase fold^271-394^E:6.1e-31`PF07859.15^Abhydrolase_3^alpha/beta hydrolase fold^520-573^E:0.0002	.	.	.	KEGG:spo:SPAC4A8.06c	GO:0005739^cellular_component^mitochondrion`GO:0004806^molecular_function^triglyceride lipase activity	GO:0016787^molecular_function^hydrolase activity	2.08398	DOWN_WT-518_UP_ter1-02
UMAG_01793	.	KIS70628	AAD14_YEAST | Putative aryl-alcohol dehydrogenase AAD14	PF00248.23^Aldo_ket_red^Aldo/keto reductase family^29-337^E:2.8e-63	.	.	.	KEGG:sce:YNL331C	GO:0047681^molecular_function^aryl-alcohol dehydrogenase (NADP+) activity`GO:0047834^molecular_function^D-threo-aldose 1-dehydrogenase activity`GO:0006081^biological_process^cellular aldehyde metabolic process	GO:0047834^molecular_function^D-threo-aldose 1-dehydrogenase activity	3.65649	DOWN_WT-518_UP_ter1-02
UMAG_01805	.	KIS70640	SFK1_SCHPO | Protein sfk1	PF10277.11^Frag1^Frag1/DRAM/Sfk1 family^10-235^E:4.5e-42	.	ExpAA=133.56^PredHel=6^Topology=i7-29o60-79i99-121o131-153i173-192o207-229i	.	KEGG:spo:SPCC16A11.01	GO:0005887^cellular_component^integral component of plasma membrane`GO:0048017^biological_process^inositol lipid-mediated signaling`GO:0006629^biological_process^lipid metabolic process`GO:0010506^biological_process^regulation of autophagy	.	2.09272	DOWN_WT-518_UP_ter1-02
UMAG_01829	.	KIS70669	ABFA_PENCN | Alpha-L-arabinofuranosidase A	PF06964.14^Alpha-L-AF_C^Alpha-L-arabinofuranosidase C-terminal domain^524-691^E:3.7e-15	YES	.	.	.	GO:0005576^cellular_component^extracellular region`GO:0046556^molecular_function^alpha-L-arabinofuranosidase activity`GO:0031222^biological_process^arabinan catabolic process`GO:0046373^biological_process^L-arabinose metabolic process	GO:0046556^molecular_function^alpha-L-arabinofuranosidase activity`GO:0046373^biological_process^L-arabinose metabolic process	2.67334	DOWN_WT-518_UP_ter1-02
UMAG_01858	.	KIS70700	SPEB1_SCHPO | Putative agmatinase 1	PF00491.23^Arginase^Arginase family^98-419^E:9.8e-85	YES	.	.	KEGG:spo:SPAC11D3.09	GO:0005783^cellular_component^endoplasmic reticulum`GO:0008783^molecular_function^agmatinase activity`GO:0046872^molecular_function^metal ion binding`GO:0033389^biological_process^putrescine biosynthetic process from arginine, using agmatinase	GO:0046872^molecular_function^metal ion binding	3.56768	DOWN_WT-518_UP_ter1-02
UMAG_01872	.	KIS70716	STR4_STRTC | Dehydrogenase str4	PF00732.21^GMC_oxred_N^GMC oxidoreductase^36-343^E:2.3e-72`PF05199.15^GMC_oxred_C^GMC oxidoreductase^457-608^E:4.1e-38	.	.	.	.	GO:0050660^molecular_function^flavin adenine dinucleotide binding`GO:0016614^molecular_function^oxidoreductase activity, acting on CH-OH group of donors	GO:0016614^molecular_function^oxidoreductase activity, acting on CH-OH group of donors`GO:0050660^molecular_function^flavin adenine dinucleotide binding`GO:0055114^biological_process^obsolete oxidation-reduction process	2.8278	DOWN_WT-518_UP_ter1-02
UMAG_01943	.	KIS70792	AGL2_BACTQ | Alpha-glucosidase 2	PF13802.8^Gal_mutarotas_2^Galactose mutarotase-like^143-187^E:1.3e-07`PF01055.28^Glyco_hydro_31^Glycosyl hydrolases family 31^242-729^E:1.7e-83	.	.	.	.	GO:0030246^molecular_function^carbohydrate binding`GO:0032450^molecular_function^maltose alpha-glucosidase activity	GO:0004553^molecular_function^hydrolase activity, hydrolyzing O-glycosyl compounds`GO:0005975^biological_process^carbohydrate metabolic process	2.20913	DOWN_WT-518_UP_ter1-02
UMAG_01949	.	KIS70798	.	.	YES	ExpAA=41.85^PredHel=2^Topology=o10-29i269-291o	.	.	.	.	4.72494	DOWN_WT-518_UP_ter1-02
UMAG_01984	.	KIS70836	ADH1_NEUCR | Alcohol dehydrogenase 1	PF08240.14^ADH_N^Alcohol dehydrogenase GroES-like domain^51-157^E:2.6e-28`PF00107.28^ADH_zinc_N^Zinc-binding dehydrogenase^202-331^E:8.5e-26`PF13602.8^ADH_zinc_N_2^Zinc-binding dehydrogenase^234-366^E:5.6e-09	.	.	.	KEGG:ncr:NCU01754	GO:0005737^cellular_component^cytoplasm`GO:0004022^molecular_function^alcohol dehydrogenase (NAD+) activity`GO:0008270^molecular_function^zinc ion binding	GO:0055114^biological_process^obsolete oxidation-reduction process	3.14	DOWN_WT-518_UP_ter1-02
UMAG_02135	.	KIS69600	.	.	YES	.	.	.	.	.	3.74082	DOWN_WT-518_UP_ter1-02
UMAG_02136	.	KIS69601	.	.	YES	.	.	.	.	.	7.08872	DOWN_WT-518_UP_ter1-02
UMAG_02137	.	KIS69602	.	.	YES	.	.	.	.	.	5.39432	DOWN_WT-518_UP_ter1-02
UMAG_02138	.	KIS69603	.	.	YES	.	.	.	.	.	3.0999	DOWN_WT-518_UP_ter1-02
UMAG_02146	.	KIS69611	BAT1_ARATH | Amino-acid permease BAT1	PF13520.8^AA_permease_2^Amino acid permease^37-486^E:1.5e-57`PF00324.23^AA_permease^Amino acid permease^52-491^E:1.6e-29	.	ExpAA=268.50^PredHel=12^Topology=i40-62o72-94i128-150o160-182i195-214o240-262i275-297o329-351i380-402o406-428i441-463o478-497i	.	KEGG:ath:AT2G01170	GO:0016021^cellular_component^integral component of membrane`GO:0031966^cellular_component^mitochondrial membrane`GO:0005739^cellular_component^mitochondrion`GO:0015181^molecular_function^arginine transmembrane transporter activity`GO:0015185^molecular_function^gamma-aminobutyric acid transmembrane transporter activity`GO:0015180^molecular_function^L-alanine transmembrane transporter activity`GO:…	GO:0022857^molecular_function^transmembrane transporter activity`GO:0055085^biological_process^transmembrane transport`GO:0016020^cellular_component^membrane	2.88211	DOWN_WT-518_UP_ter1-02
UMAG_02152	.	KIS69617	.	.	.	.	.	.	.	.	4.96945	DOWN_WT-518_UP_ter1-02
UMAG_02161	.	KIS69626	MU190_SCHPO | Meiotically up-regulated gene 190 protein	PF00168.32^C2^C2 domain^574-672^E:8.7e-14`PF00168.32^C2^C2 domain^755-881^E:6.3e-05	.	ExpAA=41.80^PredHel=2^Topology=o223-245i252-271o	.	KEGG:spo:SPCP31B10.06	GO:0032541^cellular_component^cortical endoplasmic reticulum`GO:0005829^cellular_component^cytosol`GO:0005783^cellular_component^endoplasmic reticulum`GO:0005789^cellular_component^endoplasmic reticulum membrane`GO:0016021^cellular_component^integral component of membrane`GO:0031965^cellular_component^nuclear membrane`GO:0005634^cellular_component^nucleus`GO:0005886^cellular_component^plasma memb…	.	2.32205	DOWN_WT-518_UP_ter1-02
UMAG_02162	.	KIS69627	.	PF13302.9^Acetyltransf_3^Acetyltransferase (GNAT) domain^20-158^E:3.9e-18	.	.	.	.	.	GO:0008080^molecular_function^N-acetyltransferase activity	3.4618	DOWN_WT-518_UP_ter1-02
UMAG_02172	.	KIS69638	YKJ7_SCHPO | Putative uncharacterized oxidoreductase C513.07	PF01370.23^Epimerase^NAD dependent epimerase/dehydratase family^13-284^E:4e-20`PF01073.21^3Beta_HSD^3-beta hydroxysteroid dehydrogenase/isomerase family^15-247^E:1.1e-10`PF07993.14^NAD_binding_4^Male sterility protein^15-226^E:1.9e-08`PF13460.8^NAD_binding_10^NAD(P)H-binding^17-149^E:9.9e-07	.	.	.	KEGG:spo:SPAC513.07	GO:0005829^cellular_component^cytosol`GO:0005634^cellular_component^nucleus`GO:0043892^molecular_function^methylglyoxal reductase (NADPH-dependent) activity`GO:0016616^molecular_function^oxidoreductase activity, acting on the CH-OH group of donors, NAD or NADP as acceptor`GO:0140041^biological_process^cellular detoxification of methylglyoxal	GO:0003824^molecular_function^catalytic activity`GO:0003854^molecular_function^3-beta-hydroxy-delta5-steroid dehydrogenase activity`GO:0016616^molecular_function^oxidoreductase activity, acting on the CH-OH group of donors, NAD or NADP as acceptor`GO:0006694^biological_process^steroid biosynthetic process`GO:0055114^biological_process^obsolete oxidation-reduction process	2.63872	DOWN_WT-518_UP_ter1-02
UMAG_02206	.	KIS69675	.	PF14295.8^PAN_4^PAN domain^476-512^E:2.5e-05	.	ExpAA=19.41^PredHel=1^Topology=i56-75o	.	.	.	.	3.06194	DOWN_WT-518_UP_ter1-02
UMAG_02215	.	KIS69684	DMOA_HYPSL | Dimethyl-sulfide monooxygenase	PF00296.22^Bac_luciferase^Luciferase-like monooxygenase^47-418^E:1.1e-61	.	.	.	KEGG:ag:ADU77278	GO:0018633^molecular_function^dimethyl sulfide monooxygenase activity	GO:0016705^molecular_function^oxidoreductase activity, acting on paired donors, with incorporation or reduction of molecular oxygen`GO:0055114^biological_process^obsolete oxidation-reduction process	2.30352	DOWN_WT-518_UP_ter1-02
UMAG_02314	.	KIS69790	.	.	.	.	.	.	.	.	2.56609	DOWN_WT-518_UP_ter1-02
UMAG_02423	.	KIS69909	.	PF00641.20^zf-RanBP^Zn-finger in Ran binding protein and others^292-313^E:0.0022	.	.	.	.	.	.	4.41519	DOWN_WT-518_UP_ter1-02
UMAG_02428	.	KIS69914	.	.	.	.	.	.	.	.	2.54726	DOWN_WT-518_UP_ter1-02
UMAG_02489	.	KIS69976	PLA1_ORYSJ | Phospholipase A1-II 1	PF01764.27^Lipase_3^Lipase (class 3)^290-459^E:3e-15	.	ExpAA=46.42^PredHel=2^Topology=o60-82i95-117o	.	KEGG:osa:107281022	GO:0005737^cellular_component^cytoplasm`GO:0008970^molecular_function^phospholipase A1 activity`GO:0016042^biological_process^lipid catabolic process	GO:0006629^biological_process^lipid metabolic process	2.64034	DOWN_WT-518_UP_ter1-02
UMAG_02625	.	KIS69282	DUR31_SCHPO | Probable urea active transporter 1	PF00474.19^SSF^Sodium:solute symporter family^49-398^E:1e-17	.	ExpAA=330.75^PredHel=15^Topology=o10-32i53-75o85-107i134-156o161-183i195-217o256-275i288-310o358-380i401-423o428-450i457-479o494-516i592-614o624-646i	.	KEGG:spo:SPBC23G7.13c	GO:0016021^cellular_component^integral component of membrane`GO:0005886^cellular_component^plasma membrane`GO:0015489^molecular_function^putrescine transmembrane transporter activity`GO:0015606^molecular_function^spermidine transmembrane transporter activity`GO:0015204^molecular_function^urea transmembrane transporter activity`GO:0015847^biological_process^putrescine transport`GO:0015848^biologic…	GO:0022857^molecular_function^transmembrane transporter activity`GO:0055085^biological_process^transmembrane transport`GO:0016020^cellular_component^membrane	3.86611	DOWN_WT-518_UP_ter1-02
UMAG_02753	.	KIS69422	PXG2_ARATH | Peroxygenase 2	PF05042.15^Caleosin^Caleosin related protein^60-234^E:2.7e-68	.	ExpAA=45.01^PredHel=2^Topology=o84-106i193-211o	.	KEGG:ath:AT5G55240	GO:0016021^cellular_component^integral component of membrane`GO:0005811^cellular_component^lipid droplet`GO:0005509^molecular_function^calcium ion binding`GO:0004392^molecular_function^heme oxygenase (decyclizing) activity`GO:0071614^molecular_function^linoleic acid epoxygenase activity`GO:0004497^molecular_function^monooxygenase activity`GO:1990137^molecular_function^plant seed peroxidase activi…	.	5.51787	DOWN_WT-518_UP_ter1-02
UMAG_02775	.	KIS69443	.	PF05224.14^NDT80_PhoG^NDT80 / PhoG like DNA-binding family^638-810^E:1.9e-10	.	.	.	.	.	GO:0003677^molecular_function^DNA binding	3.31514	DOWN_WT-518_UP_ter1-02
UMAG_02801	.	KIS69470	DHE4_EMENI | NADP-specific glutamate dehydrogenase	PF02812.20^ELFV_dehydrog_N^Glu/Leu/Phe/Val dehydrogenase, dimerisation domain^41-169^E:6.4e-46`PF00208.23^ELFV_dehydrog^Glutamate/Leucine/Phenylalanine/Valine dehydrogenase^186-452^E:2.7e-77	.	.	.	KEGG:ani:AN4376.2	GO:0005829^cellular_component^cytosol`GO:0005576^cellular_component^extracellular region`GO:0004354^molecular_function^glutamate dehydrogenase (NADP+) activity`GO:0097308^biological_process^cellular response to farnesol`GO:0006537^biological_process^glutamate biosynthetic process	GO:0016491^molecular_function^oxidoreductase activity`GO:0006520^biological_process^cellular amino acid metabolic process`GO:0055114^biological_process^obsolete oxidation-reduction process	2.86631	DOWN_WT-518_UP_ter1-02
UMAG_02803	.	KIS69472	BGBP_PENMO | Beta-1,3-glucan-binding protein	PF00722.23^Glyco_hydro_16^Glycosyl hydrolases family 16^289-435^E:1.6e-15	.	ExpAA=23.04^PredHel=1^Topology=i182-204o	.	.	GO:0005576^cellular_component^extracellular region`GO:0001872^molecular_function^(1->3)-beta-D-glucan binding`GO:0004553^molecular_function^hydrolase activity, hydrolyzing O-glycosyl compounds`GO:0005975^biological_process^carbohydrate metabolic process`GO:0045087^biological_process^innate immune response	GO:0004553^molecular_function^hydrolase activity, hydrolyzing O-glycosyl compounds`GO:0005975^biological_process^carbohydrate metabolic process	7.85224	DOWN_WT-518_UP_ter1-02
UMAG_02865	.	KIS68878	.	PF02469.24^Fasciclin^Fasciclin domain^291-490^E:3.2e-11	YES	.	.	.	.	.	3.63295	DOWN_WT-518_UP_ter1-02
UMAG_02888	.	KIS68902	CADH2_ARATH | Cinnamyl alcohol dehydrogenase 2	PF08240.14^ADH_N^Alcohol dehydrogenase GroES-like domain^35-152^E:1.4e-26`PF00107.28^ADH_zinc_N^Zinc-binding dehydrogenase^196-321^E:2.5e-14	.	.	.	KEGG:ath:AT2G21730	GO:0045551^molecular_function^cinnamyl-alcohol dehydrogenase activity`GO:0016616^molecular_function^oxidoreductase activity, acting on the CH-OH group of donors, NAD or NADP as acceptor`GO:0052747^molecular_function^sinapyl alcohol dehydrogenase activity`GO:0008270^molecular_function^zinc ion binding`GO:0009809^biological_process^lignin biosynthetic process	GO:0055114^biological_process^obsolete oxidation-reduction process	5.11786	DOWN_WT-518_UP_ter1-02
UMAG_02984	.	KIS69005	SOXC_RHOSG | Dibenzothiophene desulfurization enzyme C	PF02771.18^Acyl-CoA_dh_N^Acyl-CoA dehydrogenase, N-terminal domain^62-143^E:4.7e-08`PF08028.13^Acyl-CoA_dh_2^Acyl-CoA dehydrogenase, C-terminal domain^275-413^E:1.5e-09	.	.	.	.	GO:0050660^molecular_function^flavin adenine dinucleotide binding`GO:0016627^molecular_function^oxidoreductase activity, acting on the CH-CH group of donors`GO:0018896^biological_process^dibenzothiophene catabolic process	GO:0016627^molecular_function^oxidoreductase activity, acting on the CH-CH group of donors`GO:0050660^molecular_function^flavin adenine dinucleotide binding`GO:0055114^biological_process^obsolete oxidation-reduction process	3.53101	DOWN_WT-518_UP_ter1-02
UMAG_03006	.	KIS69026	YAKC_SCHPO | Aldo-keto reductase yakc [NADP(+)]	PF00248.23^Aldo_ket_red^Aldo/keto reductase family^18-320^E:1.3e-73	.	.	.	KEGG:spo:SPAC1F7.12	GO:0005829^cellular_component^cytosol`GO:0005634^cellular_component^nucleus`GO:0047834^molecular_function^D-threo-aldose 1-dehydrogenase activity`GO:0016614^molecular_function^oxidoreductase activity, acting on CH-OH group of donors	GO:0047834^molecular_function^D-threo-aldose 1-dehydrogenase activity	2.50528	DOWN_WT-518_UP_ter1-02
UMAG_03115	.	KIS69144	MMF1_USTMA | MFS-type efflux pump MMF1	PF07690.18^MFS_1^Major Facilitator Superfamily^93-494^E:6e-36`PF00083.26^Sugar_tr^Sugar (and other) transporter^94-258^E:9.3e-14	.	ExpAA=279.59^PredHel=13^Topology=i87-109o124-146i159-181o214-236i243-265o280-302i309-331o354-376i389-411o416-438i445-467o482-504i556-573o	.	KEGG:uma:UMAG_03115	GO:0005887^cellular_component^integral component of plasma membrane`GO:0022857^molecular_function^transmembrane transporter activity`GO:0055085^biological_process^transmembrane transport	GO:0022857^molecular_function^transmembrane transporter activity`GO:0055085^biological_process^transmembrane transport`GO:0016021^cellular_component^integral component of membrane	3.09155	DOWN_WT-518_UP_ter1-02
UMAG_03122	.	KIS69151	BGBP_PENMO | Beta-1,3-glucan-binding protein	PF00722.23^Glyco_hydro_16^Glycosyl hydrolases family 16^193-325^E:1.8e-14	.	ExpAA=22.32^PredHel=1^Topology=i51-73o	.	.	GO:0005576^cellular_component^extracellular region`GO:0001872^molecular_function^(1->3)-beta-D-glucan binding`GO:0004553^molecular_function^hydrolase activity, hydrolyzing O-glycosyl compounds`GO:0005975^biological_process^carbohydrate metabolic process`GO:0045087^biological_process^innate immune response	GO:0004553^molecular_function^hydrolase activity, hydrolyzing O-glycosyl compounds`GO:0005975^biological_process^carbohydrate metabolic process	2.11803	DOWN_WT-518_UP_ter1-02
UMAG_03138	.	KIS68565	.	.	YES	.	.	.	.	.	5.72893	DOWN_WT-518_UP_ter1-02
UMAG_03139	.	KIS68566	PMP3_GIBZE | Plasma membrane proteolipid 3	PF01679.19^Pmp3^Proteolipid membrane potential modulator^32-74^E:3.3e-15	.	ExpAA=43.27^PredHel=2^Topology=i21-43o53-75i	.	KEGG:fgr:FGSG_10222	GO:0016021^cellular_component^integral component of membrane`GO:0005886^cellular_component^plasma membrane	GO:0016021^cellular_component^integral component of membrane	2.32052	DOWN_WT-518_UP_ter1-02
UMAG_03168	.	KIS68596	.	PF11326.10^DUF3128^Protein of unknown function (DUF3128)^35-80^E:3.7e-15	.	.	.	.	.	.	3.82452	DOWN_WT-518_UP_ter1-02
UMAG_03177	.	KIS68607	PMP20_SCHPO | Peroxisomal membrane associated protein 20	PF08534.12^Redoxin^Redoxin^25-169^E:5e-30`PF00578.23^AhpC-TSA^AhpC/TSA family^30-149^E:3.9e-13	.	.	.	KEGG:spo:SPCC330.06c	GO:0005737^cellular_component^cytoplasm`GO:0005829^cellular_component^cytosol`GO:0005739^cellular_component^mitochondrion`GO:0005634^cellular_component^nucleus`GO:0005777^cellular_component^peroxisome`GO:0004601^molecular_function^peroxidase activity`GO:0051082^molecular_function^unfolded protein binding`GO:0045454^biological_process^cell redox homeostasis`GO:0034599^biological_process^cellular r…	GO:0016491^molecular_function^oxidoreductase activity`GO:0016209^molecular_function^antioxidant activity`GO:0055114^biological_process^obsolete oxidation-reduction process	2.29387	DOWN_WT-518_UP_ter1-02
UMAG_03274	.	KIS68706	COLL2_MIMIV | Collagen-like protein 2	.	YES	.	.	KEGG:vg:9924803	.	.	3.38527	DOWN_WT-518_UP_ter1-02
UMAG_03290	.	KIS68723	RAD51_USTMA | DNA repair protein RAD51	PF14520.8^HHH_5^Helix-hairpin-helix domain^32-78^E:7e-06`PF08423.13^Rad51^Rad51^84-336^E:7e-127`PF00154.23^RecA^recA bacterial DNA recombination protein^96-305^E:3.9e-09`PF13481.8^AAA_25^AAA domain^102-268^E:3e-10`PF06745.15^ATPase^KaiC^103-313^E:2e-07	.	.	.	KEGG:uma:UMAG_03290	GO:0000775^cellular_component^chromosome, centromeric region`GO:0000794^cellular_component^condensed nuclear chromosome`GO:0035861^cellular_component^site of double-strand break`GO:0005524^molecular_function^ATP binding`GO:0008094^molecular_function^ATPase, acting on DNA`GO:0003690^molecular_function^double-stranded DNA binding`GO:0042802^molecular_function^identical protein binding`GO:0000150^mo…	GO:0003697^molecular_function^single-stranded DNA binding`GO:0005524^molecular_function^ATP binding`GO:0006281^biological_process^DNA repair	2.04607	DOWN_WT-518_UP_ter1-02
UMAG_03294	.	KIS68727	.	.	.	.	.	.	.	.	4.13298	DOWN_WT-518_UP_ter1-02
UMAG_03296	.	KIS68728	AP1_EMENI | AP-1-like transcription factor napA	.	.	.	.	KEGG:ani:AN7513.2	GO:0005737^cellular_component^cytoplasm`GO:0005634^cellular_component^nucleus`GO:0005667^cellular_component^transcription regulator complex`GO:0000981^molecular_function^DNA-binding transcription factor activity, RNA polymerase II-specific`GO:0000978^molecular_function^RNA polymerase II cis-regulatory region sequence-specific DNA binding`GO:0030436^biological_process^asexual sporulation`GO:003618…	.	2.75101	DOWN_WT-518_UP_ter1-02
UMAG_03392	.	KIS68293	.	.	YES	.	.	.	.	.	6.22137	DOWN_WT-518_UP_ter1-02
UMAG_03408	.	KIS68309	ATNJ_ARTSZ | FAD-dependent monooxygenase atnJ	PF01494.21^FAD_binding_3^FAD binding domain^11-340^E:1.5e-11`PF13450.8^NAD_binding_8^NAD(P)-binding Rossmann-like domain^14-79^E:1.7e-06	.	.	COG0654^oxidoreductase activity, acting on paired donors, with incorporation or reduction of molecular oxygen, NAD(P)H as one donor, and incorporation of one atom of oxygen	KEGG:ppu:PP_3944	GO:0071949^molecular_function^FAD binding	GO:0071949^molecular_function^FAD binding	2.16086	DOWN_WT-518_UP_ter1-02
UMAG_03411	.	KIS68312	XIN1_USTMA | Endo-1,4-beta-xylanase UM03411	PF00331.22^Glyco_hydro_10^Glycosyl hydrolase family 10^40-337^E:1.1e-106	YES	ExpAA=17.81^PredHel=1^Topology=i5-24o	.	KEGG:uma:UMAG_03411	GO:0005576^cellular_component^extracellular region`GO:0031176^molecular_function^endo-1,4-beta-xylanase activity`GO:0045493^biological_process^xylan catabolic process	GO:0004553^molecular_function^hydrolase activity, hydrolyzing O-glycosyl compounds`GO:0005975^biological_process^carbohydrate metabolic process	5.56291	DOWN_WT-518_UP_ter1-02
UMAG_03412	.	KIS68313	.	.	.	.	.	.	.	.	2.46558	DOWN_WT-518_UP_ter1-02
UMAG_03413	.	KIS68314	ACKA_NEUCR | Probable acetate kinase	PF00871.19^Acetate_kinase^Acetokinase family^28-430^E:1.7e-64	.	.	.	KEGG:ncr:NCU02712	GO:0008776^molecular_function^acetate kinase activity`GO:0005524^molecular_function^ATP binding`GO:0000287^molecular_function^magnesium ion binding`GO:0006085^biological_process^acetyl-CoA biosynthetic process`GO:0006082^biological_process^organic acid metabolic process	GO:0016301^molecular_function^kinase activity`GO:0016774^molecular_function^phosphotransferase activity, carboxyl group as acceptor`GO:0016310^biological_process^phosphorylation	4.82292	DOWN_WT-518_UP_ter1-02
UMAG_03414	.	KIS68315	PHK_SCHPO | Probable phosphoketolase	PF09364.12^XFP_N^XFP N-terminal domain^40-422^E:5e-129`PF03894.17^XFP^D-xylulose 5-phosphate/D-fructose 6-phosphate phosphoketolase^461-643^E:5.6e-68`PF09363.12^XFP_C^XFP C-terminal domain^654-891^E:2.4e-74	.	.	.	KEGG:spo:SPBC24C6.09c	GO:0005829^cellular_component^cytosol`GO:0005634^cellular_component^nucleus`GO:0016832^molecular_function^aldehyde-lyase activity`GO:0005975^biological_process^carbohydrate metabolic process	GO:0016832^molecular_function^aldehyde-lyase activity`GO:0005975^biological_process^carbohydrate metabolic process	3.78994	DOWN_WT-518_UP_ter1-02
UMAG_03475	.	KIS68381	PHO4_NEUCR | Phosphate-repressible phosphate permease pho-4	PF01384.22^PHO4^Phosphate transporter family^25-609^E:2.3e-120	.	ExpAA=222.30^PredHel=10^Topology=o10-27i48-70o85-107i119-136o146-168i181-203o218-240i470-492o502-524i594-616o	.	KEGG:ncr:NCU09564	GO:0005887^cellular_component^integral component of plasma membrane`GO:0005315^molecular_function^inorganic phosphate transmembrane transporter activity`GO:0015319^molecular_function^sodium:inorganic phosphate symporter activity`GO:0035435^biological_process^phosphate ion transmembrane transport	GO:0005315^molecular_function^inorganic phosphate transmembrane transporter activity`GO:0006817^biological_process^phosphate ion transport`GO:0016020^cellular_component^membrane	2.69325	DOWN_WT-518_UP_ter1-02
UMAG_03524	.	KIS68435	CAO1_SCHPO | Copper amine oxidase 1	PF02728.18^Cu_amine_oxidN3^Copper amine oxidase, N3 domain^154-248^E:2.7e-12`PF01179.22^Cu_amine_oxid^Copper amine oxidase, enzyme domain^312-719^E:9.5e-153	.	.	.	KEGG:spo:SPAC2E1P3.04	GO:0042764^cellular_component^ascospore-type prospore`GO:0005737^cellular_component^cytoplasm`GO:0005829^cellular_component^cytosol`GO:0052595^molecular_function^aliphatic-amine oxidase activity`GO:0052594^molecular_function^aminoacetone:oxygen oxidoreductase(deaminating) activity`GO:0005507^molecular_function^copper ion binding`GO:0052596^molecular_function^phenethylamine:oxygen oxidoreductase (…	GO:0005507^molecular_function^copper ion binding`GO:0008131^molecular_function^primary amine oxidase activity`GO:0048038^molecular_function^quinone binding`GO:0009308^biological_process^amine metabolic process`GO:0055114^biological_process^obsolete oxidation-reduction process	4.42615	DOWN_WT-518_UP_ter1-02
UMAG_03541	.	KIS68453	MEU26_SCHPO | Meiotic expression up-regulated protein 26	PF14616.8^DUF4451^Domain of unknown function (DUF4451)^507-623^E:7.5e-30	.	.	.	KEGG:spo:SPAC6B12.16	GO:0005634^cellular_component^nucleus`GO:0051321^biological_process^meiotic cell cycle	.	4.23395	DOWN_WT-518_UP_ter1-02
UMAG_03556	.	KIS68469	.	.	.	.	.	.	.	.	3.07237	DOWN_WT-518_UP_ter1-02
UMAG_03635	.	KIS68548	.	.	.	.	.	.	.	.	5.08735	DOWN_WT-518_UP_ter1-02
UMAG_03636	.	KIS68053	.	.	.	.	.	.	.	.	4.57403	DOWN_WT-518_UP_ter1-02
UMAG_03642	.	KIS68059	.	PF14295.8^PAN_4^PAN domain^150-173^E:0.042	.	.	.	.	.	.	4.3271	DOWN_WT-518_UP_ter1-02
UMAG_03751	.	KIS68171	.	.	YES	ExpAA=16.47^PredHel=1^Topology=i7-29o	.	.	.	.	5.59873	DOWN_WT-518_UP_ter1-02
UMAG_03881	.	KIS67824	HSP30_EMENI | 30 kDa heat shock protein	PF00011.23^HSP20^Hsp20/alpha crystallin family^59-102^E:0.00025`PF17886.3^ArsA_HSP20^HSP20-like domain found in ArsA^63-194^E:2.2e-05`PF00011.23^HSP20^Hsp20/alpha crystallin family^151-211^E:4e-10	.	.	.	KEGG:ani:AN2530.2	GO:0097308^biological_process^cellular response to farnesol`GO:0034605^biological_process^cellular response to heat	.	4.2071	DOWN_WT-518_UP_ter1-02
UMAG_03888	.	KIS67830	HOL1_YEAST | Protein HOL1	PF07690.18^MFS_1^Major Facilitator Superfamily^41-446^E:1.3e-28`PF00083.26^Sugar_tr^Sugar (and other) transporter^58-206^E:1.5e-13	.	ExpAA=250.57^PredHel=12^Topology=i20-42o57-79i92-111o115-137i149-171o181-200i282-304o324-346i367-389o399-421i433-452o462-484i	.	KEGG:sce:YNR055C	GO:0071944^cellular_component^cell periphery`GO:0000324^cellular_component^fungal-type vacuole`GO:0016021^cellular_component^integral component of membrane`GO:0005739^cellular_component^mitochondrion`GO:0015665^molecular_function^alcohol transmembrane transporter activity`GO:0022890^molecular_function^inorganic cation transmembrane transporter activity`GO:0042910^molecular_function^xenobiotic tra…	GO:0022857^molecular_function^transmembrane transporter activity`GO:0055085^biological_process^transmembrane transport`GO:0016021^cellular_component^integral component of membrane	3.33187	DOWN_WT-518_UP_ter1-02
UMAG_03909	.	KIS67853	.	PF00646.35^F-box^F-box domain^41-74^E:0.01	.	.	.	.	.	GO:0005515^molecular_function^protein binding	2.82874	DOWN_WT-518_UP_ter1-02
UMAG_03918	.	KIS67862	Y9096_DICDI | Transmembrane protein DDB_G0269096	PF04982.15^HPP^HPP family^341-470^E:9.6e-34	.	ExpAA=105.61^PredHel=5^Topology=i307-329o339-361i366-384o399-418i439-461o	.	KEGG:ddi:DDB_G0269096	GO:0016021^cellular_component^integral component of membrane	.	2.42933	DOWN_WT-518_UP_ter1-02
UMAG_03923	.	KIS67867	.	PF10342.11^GPI-anchored^Ser-Thr-rich glycosyl-phosphatidyl-inositol-anchored membrane family^70-165^E:6e-09	YES	ExpAA=17.42^PredHel=1^Topology=i7-29o	.	.	.	.	2.8469	DOWN_WT-518_UP_ter1-02
UMAG_03924	.	KIS67868	REP1_USTMA | Repellent protein 1	.	YES	.	.	KEGG:uma:UMAG_03924	GO:0005576^cellular_component^extracellular region`GO:0030446^cellular_component^hyphal cell wall`GO:0005199^molecular_function^structural constituent of cell wall`GO:0071555^biological_process^cell wall organization`GO:0030448^biological_process^hyphal growth	.	5.46844	DOWN_WT-518_UP_ter1-02
UMAG_03990	.	KIS67939	CPNA_COMTE | Cyclopentanol dehydrogenase	PF00106.27^adh_short^short chain dehydrogenase^20-160^E:1.9e-21`PF13561.8^adh_short_C2^Enoyl-(Acyl carrier protein) reductase^25-159^E:1.6e-14`PF00106.27^adh_short^short chain dehydrogenase^209-277^E:6e-18`PF13561.8^adh_short_C2^Enoyl-(Acyl carrier protein) reductase^211-322^E:2.4e-21	.	.	.	.	GO:0055041^molecular_function^cyclopentanol dehydrogenase activity`GO:0033022^biological_process^cyclopentanol catabolic process	GO:0055114^biological_process^obsolete oxidation-reduction process	2.58869	DOWN_WT-518_UP_ter1-02
UMAG_04014	.	KIS67969	.	.	.	.	.	.	.	.	3.93721	DOWN_WT-518_UP_ter1-02
UMAG_04038	.	KIS67995	.	.	YES	.	.	.	.	.	3.08097	DOWN_WT-518_UP_ter1-02
UMAG_04060	.	KIS68019	DIC1_CANGA | Mitochondrial dicarboxylate transporter	PF00153.29^Mito_carr^Mitochondrial carrier protein^48-126^E:1.8e-18`PF00153.29^Mito_carr^Mitochondrial carrier protein^139-228^E:8.6e-16`PF00153.29^Mito_carr^Mitochondrial carrier protein^239-324^E:6.6e-17	.	.	.	KEGG:cgr:CAGL0G01166g	GO:0016021^cellular_component^integral component of membrane`GO:0005743^cellular_component^mitochondrial inner membrane`GO:0015297^molecular_function^antiporter activity`GO:0005310^molecular_function^dicarboxylic acid transmembrane transporter activity`GO:0006817^biological_process^phosphate ion transport	.	4.84299	DOWN_WT-518_UP_ter1-02
UMAG_04085	.	KIS68043	.	PF12505.10^DUF3712^Protein of unknown function (DUF3712)^158-283^E:3.3e-26`PF12505.10^DUF3712^Protein of unknown function (DUF3712)^465-582^E:7.5e-14`PF12505.10^DUF3712^Protein of unknown function (DUF3712)^950-1075^E:2.1e-25`PF12505.10^DUF3712^Protein of unknown function (DUF3712)^1257-1361^E:1.2e-11`PF12505.10^DUF3712^Protein of unknown function (DUF3712)^1702-1826^E:7.5e-24`PF12505.10^DUF3712^…	.	ExpAA=23.07^PredHel=1^Topology=i61-83o	.	.	.	.	3.23727	DOWN_WT-518_UP_ter1-02
UMAG_04092	.	KIS68050	.	PF01400.26^Astacin^Astacin (Peptidase family M12A)^101-228^E:8.1e-08	.	.	.	.	.	GO:0004222^molecular_function^metalloendopeptidase activity`GO:0006508^biological_process^proteolysis	2.27344	DOWN_WT-518_UP_ter1-02
UMAG_04094	.	KIS68052	.	PF12013.10^OrsD^Orsellinic acid/F9775 biosynthesis cluster protein D^4-117^E:1.7e-32	.	.	.	.	.	.	8.13605	DOWN_WT-518_UP_ter1-02
UMAG_04095	.	KIS67593	CICB_EMENI | Adenylate-forming reductase cicB	PF00501.30^AMP-binding^AMP-binding enzyme^43-407^E:4.2e-32`PF07993.14^NAD_binding_4^Male sterility protein^783-1043^E:1.3e-21	.	.	.	KEGG:ani:AN6444.2	GO:0016491^molecular_function^oxidoreductase activity`GO:0016740^molecular_function^transferase activity	.	2.77677	DOWN_WT-518_UP_ter1-02
UMAG_04097	.	KIS67595	NTNG_NECSZ | Non-reducing polyketide synthase ntnG	PF00698.23^Acyl_transf_1^Acyl transferase domain^2-147^E:8.3e-14`PF14765.8^PS-DH^Polyketide synthase dehydratase^319-625^E:1.6e-09	.	.	.	.	GO:0031177^molecular_function^phosphopantetheine binding`GO:0016746^molecular_function^acyltransferase activity`GO:0009058^biological_process^biosynthetic process	.	4.98985	DOWN_WT-518_UP_ter1-02
UMAG_04101	.	KIS67599	MYBA_CHICK | Myb-related protein A	PF00249.33^Myb_DNA-binding^Myb-like DNA-binding domain^5-49^E:2.5e-09`PF13921.8^Myb_DNA-bind_6^Myb-like DNA-binding domain^8-70^E:2e-12`PF00249.33^Myb_DNA-binding^Myb-like DNA-binding domain^59-103^E:2e-11`PF13921.8^Myb_DNA-bind_6^Myb-like DNA-binding domain^66-121^E:5.8e-10`PF00249.33^Myb_DNA-binding^Myb-like DNA-binding domain^110-154^E:6.5e-10`PF13921.8^Myb_DNA-bind_6^Myb-like DNA-binding doma…	.	.	.	KEGG:gga:396158	GO:0005634^cellular_component^nucleus`GO:0003700^molecular_function^DNA-binding transcription factor activity`GO:0043565^molecular_function^sequence-specific DNA binding	.	5.41349	DOWN_WT-518_UP_ter1-02
UMAG_04104	.	KIS67602	.	.	YES	ExpAA=11.90^PredHel=1^Topology=i13-30o	.	.	.	.	3.36555	DOWN_WT-518_UP_ter1-02
UMAG_04105	.	KIS67603	OPS1_BEAB2 | Orsellinic acid synthase	PF00109.28^ketoacyl-synt^Beta-ketoacyl synthase, N-terminal domain^7-258^E:1.9e-69`PF08545.12^ACP_syn_III^3-Oxoacyl-[acyl-carrier-protein (ACP)] synthase III^176-212^E:0.00027`PF02801.24^Ketoacyl-synt_C^Beta-ketoacyl synthase, C-terminal domain^267-393^E:1.2e-30`PF14765.8^PS-DH^Polyketide synthase dehydratase^859-1139^E:8e-26`PF00550.27^PP-binding^Phosphopantetheine attachment site^1200-1250^E:2.…	.	.	.	.	GO:0005835^cellular_component^fatty acid synthase complex`GO:0004315^molecular_function^3-oxoacyl-[acyl-carrier-protein] synthase activity`GO:0031177^molecular_function^phosphopantetheine binding`GO:0006633^biological_process^fatty acid biosynthetic process`GO:0009405^biological_process^obsolete pathogenesis	GO:0004315^molecular_function^3-oxoacyl-[acyl-carrier-protein] synthase activity`GO:0006633^biological_process^fatty acid biosynthetic process`GO:0009058^biological_process^biosynthetic process	4.3732	DOWN_WT-518_UP_ter1-02
UMAG_04106	.	KIS67604	GEDA_ASPTN | O-methyltransferase gedA	PF00891.20^Methyltransf_2^O-methyltransferase domain^249-445^E:8.1e-24	.	.	.	KEGG:afm:AFUA_4G14580	GO:0008171^molecular_function^O-methyltransferase activity`GO:0032259^biological_process^methylation	GO:0008171^molecular_function^O-methyltransferase activity	5.28329	DOWN_WT-518_UP_ter1-02
UMAG_04107	.	KIS67605	MOBA_COMTE | 3-hydroxybenzoate 4-monooxygenase	PF01494.21^FAD_binding_3^FAD binding domain^32-398^E:3.5e-63`PF00890.26^FAD_binding_2^FAD binding domain^33-65^E:2e-05`PF07976.14^Phe_hydrox_dim^Phenol hydroxylase, C-terminal dimerisation domain^448-616^E:2.6e-06	.	.	.	.	GO:0018668^molecular_function^3-hydroxybenzoate 4-monooxygenase activity`GO:0071949^molecular_function^FAD binding`GO:0042803^molecular_function^protein homodimerization activity	GO:0071949^molecular_function^FAD binding	4.66365	DOWN_WT-518_UP_ter1-02
UMAG_04109	.	KIS67607	CY231_POSPM | Cytochrome P450 monooxygenase 231	PF00067.24^p450^Cytochrome P450^65-530^E:1.4e-70	.	.	.	.	GO:0016021^cellular_component^integral component of membrane`GO:0020037^molecular_function^heme binding`GO:0005506^molecular_function^iron ion binding`GO:0004497^molecular_function^monooxygenase activity`GO:0016705^molecular_function^oxidoreductase activity, acting on paired donors, with incorporation or reduction of molecular oxygen	GO:0005506^molecular_function^iron ion binding`GO:0016705^molecular_function^oxidoreductase activity, acting on paired donors, with incorporation or reduction of molecular oxygen`GO:0020037^molecular_function^heme binding`GO:0055114^biological_process^obsolete oxidation-reduction process	6.34218	DOWN_WT-518_UP_ter1-02
UMAG_04186	.	KIS67684	DIP5_YEAST | Dicarboxylic amino acid permease	PF13520.8^AA_permease_2^Amino acid permease^48-470^E:9.4e-36`PF00324.23^AA_permease^Amino acid permease^49-511^E:3.5e-115	.	ExpAA=247.46^PredHel=11^Topology=o49-71i76-98o132-154i161-183o187-209i245-267o282-304i379-398o408-430i451-473o488-507i	.	KEGG:sce:YPL265W	GO:0071944^cellular_component^cell periphery`GO:0000324^cellular_component^fungal-type vacuole`GO:0000329^cellular_component^fungal-type vacuole membrane`GO:0016021^cellular_component^integral component of membrane`GO:0005886^cellular_component^plasma membrane`GO:0015171^molecular_function^amino acid transmembrane transporter activity`GO:0005310^molecular_function^dicarboxylic acid transmembrane …	GO:0022857^molecular_function^transmembrane transporter activity`GO:0055085^biological_process^transmembrane transport`GO:0016020^cellular_component^membrane	2.1896	DOWN_WT-518_UP_ter1-02
UMAG_04190	.	KIS67689	.	PF01442.20^Apolipoprotein^Apolipoprotein A1/A4/E domain^182-269^E:0.032	.	.	.	.	.	GO:0008289^molecular_function^lipid binding`GO:0006869^biological_process^lipid transport`GO:0042157^biological_process^lipoprotein metabolic process`GO:0005576^cellular_component^extracellular region	2.31549	DOWN_WT-518_UP_ter1-02
UMAG_04285	.	KIS67790	ACEA_COPC7 | Isocitrate lyase	PF00463.23^ICL^Isocitrate lyase family^12-530^E:2.2e-254`PF13714.8^PEP_mutase^Phosphoenolpyruvate phosphomutase^155-244^E:1.8e-09	.	.	.	KEGG:cci:CC1G_07122	GO:0009514^cellular_component^glyoxysome`GO:0004451^molecular_function^isocitrate lyase activity`GO:0046872^molecular_function^metal ion binding`GO:0046421^molecular_function^methylisocitrate lyase activity`GO:0006097^biological_process^glyoxylate cycle`GO:0006099^biological_process^tricarboxylic acid cycle	GO:0004451^molecular_function^isocitrate lyase activity`GO:0019752^biological_process^carboxylic acid metabolic process	2.72901	DOWN_WT-518_UP_ter1-02
UMAG_04305	.	KIS67811	MAN1_SCHPO | Alpha-mannosidase	PF01074.24^Glyco_hydro_38N^Glycosyl hydrolases family 38 N-terminal domain^303-567^E:5.6e-69`PF09261.13^Alpha-mann_mid^Alpha mannosidase middle domain^574-673^E:2.2e-26`PF07748.15^Glyco_hydro_38C^Glycosyl hydrolases family 38 C-terminal domain^772-979^E:4.1e-39`PF17677.3^Glyco_hydro38C2^Glycosyl hydrolases family 38 C-terminal beta sandwich domain^1048-1137^E:1.6e-08	.	.	.	KEGG:spo:SPAC513.05	GO:0005829^cellular_component^cytosol`GO:0000329^cellular_component^fungal-type vacuole membrane`GO:0004559^molecular_function^alpha-mannosidase activity`GO:0030246^molecular_function^carbohydrate binding`GO:0052767^molecular_function^mannosyl-oligosaccharide 1,6-alpha-mannosidase activity`GO:0046872^molecular_function^metal ion binding`GO:0006013^biological_process^mannose metabolic process`GO:0…	GO:0004559^molecular_function^alpha-mannosidase activity`GO:0006013^biological_process^mannose metabolic process	2.66557	DOWN_WT-518_UP_ter1-02
UMAG_04308	.	KIS67201	.	.	.	.	.	.	.	.	7.01382	DOWN_WT-518_UP_ter1-02
UMAG_04309	.	KIS67202	AXHA1_EMENI | Probable alpha-L-arabinofuranosidase axhA-1	PF03664.15^Glyco_hydro_62^Glycosyl hydrolase family 62^30-298^E:1.3e-143	YES	.	.	KEGG:ani:AN2632.2	GO:0005576^cellular_component^extracellular region`GO:0046556^molecular_function^alpha-L-arabinofuranosidase activity`GO:0046373^biological_process^L-arabinose metabolic process`GO:0045493^biological_process^xylan catabolic process	GO:0046556^molecular_function^alpha-L-arabinofuranosidase activity`GO:0046373^biological_process^L-arabinose metabolic process	4.46932	DOWN_WT-518_UP_ter1-02
UMAG_04357	.	KIS67253	GUN16_TRIHA | Endo-1,6-beta-D-glucanase BGN16.3	PF02055.18^Glyco_hydro_30^Glycosyl hydrolase family 30 TIM-barrel domain^150-465^E:5.3e-22`PF02057.17^Glyco_hydro_59^Glycosyl hydrolase family 59^151-440^E:3.1e-11	.	ExpAA=22.66^PredHel=1^Topology=i54-76o	.	.	GO:0005576^cellular_component^extracellular region`GO:0005615^cellular_component^extracellular space`GO:0046557^molecular_function^glucan endo-1,6-beta-glucosidase activity`GO:0004348^molecular_function^glucosylceramidase activity`GO:0016798^molecular_function^hydrolase activity, acting on glycosyl bonds`GO:0005976^biological_process^polysaccharide metabolic process`GO:0006665^biological_process^…	GO:0004336^molecular_function^galactosylceramidase activity`GO:0006683^biological_process^galactosylceramide catabolic process	3.08894	DOWN_WT-518_UP_ter1-02
UMAG_04358	.	KIS67254	.	.	.	ExpAA=173.07^PredHel=8^Topology=i144-166o240-262i283-301o316-338i345-367o399-421i485-507o517-539i	.	.	.	.	4.1537	DOWN_WT-518_UP_ter1-02
UMAG_04364	.	KIS67261	EXG_PICAN | Glucan 1,3-beta-glucosidase	PF00150.20^Cellulase^Cellulase (glycosyl hydrolase family 5)^192-334^E:2.5e-11	YES	.	.	.	GO:0005576^cellular_component^extracellular region`GO:0004338^molecular_function^glucan exo-1,3-beta-glucosidase activity`GO:0005975^biological_process^carbohydrate metabolic process`GO:0071555^biological_process^cell wall organization	GO:0004553^molecular_function^hydrolase activity, hydrolyzing O-glycosyl compounds`GO:0071704^biological_process^organic substance metabolic process	2.90433	DOWN_WT-518_UP_ter1-02
UMAG_04370	.	KIS67267	SAT17_STACB | Taurine hydroxylase-like protein SAT17	PF02668.18^TauD^Taurine catabolism dioxygenase TauD, TfdA family^117-383^E:5.1e-26	.	.	.	.	GO:0016491^molecular_function^oxidoreductase activity	GO:0016491^molecular_function^oxidoreductase activity`GO:0055114^biological_process^obsolete oxidation-reduction process	2.25231	DOWN_WT-518_UP_ter1-02
UMAG_04500	.	KIS67400	.	PF08592.13^DUF1772^Domain of unknown function (DUF1772)^20-180^E:2.9e-26	.	ExpAA=85.16^PredHel=4^Topology=o5-27i62-84o109-131i165-184o	.	.	.	.	2.93782	DOWN_WT-518_UP_ter1-02
UMAG_04503	.	KIS67403	AGALD_ASPNC | Probable alpha-galactosidase D	PF16499.7^Melibiase_2^Alpha galactosidase A^61-336^E:9.8e-49`PF02065.20^Melibiase^Melibiase^77-131^E:6e-05`PF17801.3^Melibiase_C^Alpha galactosidase C-terminal beta sandwich domain^350-421^E:3.2e-12	YES	.	.	KEGG:ang:ANI_1_276124	GO:0005576^cellular_component^extracellular region`GO:0052692^molecular_function^raffinose alpha-galactosidase activity`GO:0000272^biological_process^polysaccharide catabolic process	GO:0004553^molecular_function^hydrolase activity, hydrolyzing O-glycosyl compounds`GO:0005975^biological_process^carbohydrate metabolic process	4.46753	DOWN_WT-518_UP_ter1-02
UMAG_04693	.	KIS66631	.	.	.	.	.	.	.	.	6.7944	DOWN_WT-518_UP_ter1-02
UMAG_04695	.	KIS66633	HNM1_YEAST | Choline transport protein	PF00324.23^AA_permease^Amino acid permease^54-496^E:1.7e-22`PF13520.8^AA_permease_2^Amino acid permease^57-482^E:1.1e-51	.	ExpAA=251.33^PredHel=11^Topology=i37-59o69-91i124-146o161-183i192-214o274-296i325-347o374-396i403-425o440-462i475-494o	.	KEGG:sce:YGL077C	GO:0071944^cellular_component^cell periphery`GO:0005783^cellular_component^endoplasmic reticulum`GO:0016021^cellular_component^integral component of membrane`GO:1901235^molecular_function^(R)-carnitine transmembrane transporter activity`GO:0015220^molecular_function^choline transmembrane transporter activity`GO:0034228^molecular_function^ethanolamine transmembrane transporter activity`GO:1900749^…	GO:0055085^biological_process^transmembrane transport`GO:0016020^cellular_component^membrane`GO:0022857^molecular_function^transmembrane transporter activity	3.59669	DOWN_WT-518_UP_ter1-02
UMAG_04815	.	KIS66752	.	.	YES	ExpAA=19.49^PredHel=1^Topology=i7-29o	.	.	.	.	2.67386	DOWN_WT-518_UP_ter1-02
UMAG_04816	.	KIS66753	GUN1_USTMA | Endoglucanase 1	PF02015.18^Glyco_hydro_45^Glycosyl hydrolase family 45^32-239^E:2.1e-62	YES	.	.	KEGG:uma:UMAG_06332	GO:0005576^cellular_component^extracellular region`GO:0008810^molecular_function^cellulase activity`GO:0030245^biological_process^cellulose catabolic process	GO:0008810^molecular_function^cellulase activity`GO:0005975^biological_process^carbohydrate metabolic process	5.7175	DOWN_WT-518_UP_ter1-02
UMAG_04887	.	KIS66827	.	.	.	.	.	.	.	.	2.74361	DOWN_WT-518_UP_ter1-02
UMAG_04910	.	KIS67038	.	.	.	.	.	.	.	.	3.93477	DOWN_WT-518_UP_ter1-02
UMAG_04971	.	KIS67103	OSM1_SCHPO | Fumarate reductase	PF01266.26^DAO^FAD dependent oxidoreductase^3-201^E:1.4e-15`PF07992.16^Pyr_redox_2^Pyridine nucleotide-disulphide oxidoreductase^3-204^E:2e-07`PF01494.21^FAD_binding_3^FAD binding domain^3-172^E:3.2e-05`PF00890.26^FAD_binding_2^FAD binding domain^4-442^E:4.6e-89`PF12831.9^FAD_oxidored^FAD dependent oxidoreductase^4-187^E:1.3e-09`PF13450.8^NAD_binding_8^NAD(P)-binding Rossmann-like domain^6-49^E:7…	.	.	.	KEGG:spo:SPAC17A2.05	GO:0005829^cellular_component^cytosol`GO:0005739^cellular_component^mitochondrion`GO:0005634^cellular_component^nucleus`GO:0016156^molecular_function^fumarate reductase (NADH) activity`GO:0000104^molecular_function^succinate dehydrogenase activity`GO:0006106^biological_process^fumarate metabolic process`GO:0006099^biological_process^tricarboxylic acid cycle	GO:0016491^molecular_function^oxidoreductase activity`GO:0055114^biological_process^obsolete oxidation-reduction process`GO:0071949^molecular_function^FAD binding	2.07085	DOWN_WT-518_UP_ter1-02
UMAG_05066	.	KIS67200	.	.	.	.	.	.	.	.	2.7418	DOWN_WT-518_UP_ter1-02
UMAG_05074	.	KIS70002	CYP3_USTMD | Cytochrome P450 monooxygenase CYP3	PF00067.24^p450^Cytochrome P450^61-523^E:1.3e-70	.	ExpAA=24.61^PredHel=1^Topology=i26-48o	.	.	GO:0016021^cellular_component^integral component of membrane`GO:0020037^molecular_function^heme binding`GO:0005506^molecular_function^iron ion binding`GO:0004497^molecular_function^monooxygenase activity`GO:0016705^molecular_function^oxidoreductase activity, acting on paired donors, with incorporation or reduction of molecular oxygen	GO:0005506^molecular_function^iron ion binding`GO:0016705^molecular_function^oxidoreductase activity, acting on paired donors, with incorporation or reduction of molecular oxygen`GO:0020037^molecular_function^heme binding`GO:0055114^biological_process^obsolete oxidation-reduction process	3.24634	DOWN_WT-518_UP_ter1-02
UMAG_05076	.	KIS70004	TAD1_USTMD | Trans-aconitate decarboxylase 1	PF00206.22^Lyase_1^Lyase^60-343^E:2.1e-39`PF10397.11^ADSL_C^Adenylosuccinate lyase C-terminus^409-486^E:1.8e-19	.	.	.	.	GO:0005829^cellular_component^cytosol`GO:0005634^cellular_component^nucleus`GO:0003824^molecular_function^catalytic activity	.	2.07541	DOWN_WT-518_UP_ter1-02
UMAG_05079	.	KIS70007	MTT1_USTMD | Mitochondrial tricarboxylate transporter 1	PF00153.29^Mito_carr^Mitochondrial carrier protein^8-102^E:8.2e-18`PF00153.29^Mito_carr^Mitochondrial carrier protein^107-201^E:3.4e-16`PF00153.29^Mito_carr^Mitochondrial carrier protein^209-294^E:3.1e-18	.	ExpAA=58.62^PredHel=2^Topology=o208-230i277-296o	.	.	GO:0016021^cellular_component^integral component of membrane`GO:0031966^cellular_component^mitochondrial membrane`GO:0055085^biological_process^transmembrane transport	.	6.66266	DOWN_WT-518_UP_ter1-02
UMAG_05080	.	KIS70008	RIA1_USTMD | Regulator of itaconic acid biosynthesis	PF00010.28^HLH^Helix-loop-helix DNA-binding domain^87-137^E:4.8e-08	.	.	.	.	GO:0005634^cellular_component^nucleus`GO:0046983^molecular_function^protein dimerization activity	GO:0046983^molecular_function^protein dimerization activity	2.25528	DOWN_WT-518_UP_ter1-02
UMAG_05104	.	KIS70030	IF2_DESRM | Translation initiation factor IF-2	.	YES	.	COG0532^One of the essential components for the initiation of protein synthesis. Protects formylmethionyl-tRNA from spontaneous hydrolysis and promotes its binding to the 30S ribosomal subunits. Also involved in the hydrolysis of GTP during the formation of the 70S ribosomal complex (By similarity)	KEGG:drm:Dred_1957	GO:0005737^cellular_component^cytoplasm`GO:0005525^molecular_function^GTP binding`GO:0003924^molecular_function^GTPase activity`GO:0003743^molecular_function^translation initiation factor activity	.	2.19215	DOWN_WT-518_UP_ter1-02
UMAG_05252	.	KIS66252	SDR_YARLI | Probable NADP-dependent mannitol dehydrogenase	PF00106.27^adh_short^short chain dehydrogenase^33-222^E:1.5e-40`PF08659.12^KR^KR domain^35-176^E:4.7e-10`PF13561.8^adh_short_C2^Enoyl-(Acyl carrier protein) reductase^39-272^E:8e-56	.	.	.	KEGG:yli:YALI0B16192g	GO:0050085^molecular_function^mannitol 2-dehydrogenase (NADP+) activity`GO:0050661^molecular_function^NADP binding`GO:0050664^molecular_function^oxidoreductase activity, acting on NAD(P)H, oxygen as acceptor`GO:0019594^biological_process^mannitol metabolic process`GO:0051289^biological_process^protein homotetramerization	GO:0055114^biological_process^obsolete oxidation-reduction process	2.15776	DOWN_WT-518_UP_ter1-02
UMAG_05253	.	KIS66253	ATRF_ASPFU | ABC multidrug transporter atrF	PF00005.29^ABC_tran^ABC transporter^213-368^E:1.6e-17`PF19055.2^ABC2_membrane_7^ABC-2 type transporter^400-536^E:4e-06`PF01061.26^ABC2_membrane^ABC-2 type transporter^534-742^E:2.1e-37`PF06422.14^PDR_CDR^CDR ABC transporter^762-841^E:1.3e-19`PF00005.29^ABC_tran^ABC transporter^924-1075^E:9e-16`PF01061.26^ABC2_membrane^ABC-2 type transporter^1222-1432^E:2.7e-29	.	ExpAA=271.99^PredHel=9^Topology=o633-655i662-684o694-713i1239-1261o1271-1293i1314-1336o1356-1378i1385-1402o1505-1527i	.	KEGG:afm:AFUA_6G04360	GO:0016021^cellular_component^integral component of membrane`GO:0005886^cellular_component^plasma membrane`GO:0005524^molecular_function^ATP binding`GO:0042626^molecular_function^ATPase-coupled transmembrane transporter activity`GO:0016787^molecular_function^hydrolase activity`GO:0035690^biological_process^cellular response to drug	GO:0005524^molecular_function^ATP binding`GO:0042626^molecular_function^ATPase-coupled transmembrane transporter activity`GO:0016020^cellular_component^membrane`GO:0055085^biological_process^transmembrane transport`GO:0016021^cellular_component^integral component of membrane	3.14749	DOWN_WT-518_UP_ter1-02
UMAG_05306	.	KIS66306	.	.	YES	.	.	.	.	.	4.33041	DOWN_WT-518_UP_ter1-02
UMAG_05310	.	KIS66310	.	.	YES	.	.	.	.	.	7.57474	DOWN_WT-518_UP_ter1-02
UMAG_05361	.	KIS66366	PFMAY_PESFW | Laccase PFICI_06862	PF07732.17^Cu-oxidase_3^Multicopper oxidase^115-229^E:9.1e-34`PF00394.24^Cu-oxidase^Multicopper oxidase^258-437^E:4.2e-11`PF07731.16^Cu-oxidase_2^Multicopper oxidase^555-687^E:9.3e-24	.	ExpAA=22.98^PredHel=1^Topology=i20-42o	.	KEGG:pfy:PFICI_06862	GO:0009986^cellular_component^cell surface`GO:0005507^molecular_function^copper ion binding`GO:0016491^molecular_function^oxidoreductase activity`GO:0042438^biological_process^melanin biosynthetic process	GO:0005507^molecular_function^copper ion binding`GO:0055114^biological_process^obsolete oxidation-reduction process`GO:0016491^molecular_function^oxidoreductase activity	3.43786	DOWN_WT-518_UP_ter1-02
UMAG_05414	.	KIS66423	MFS1_TRIRC | MFS-type efflux pump MFS1	PF07690.18^MFS_1^Major Facilitator Superfamily^75-478^E:2.1e-39	.	ExpAA=294.30^PredHel=13^Topology=o63-82i104-123o133-152i159-181o191-213i220-242o262-284i297-319o334-356i376-393o398-420i427-449o464-486i	.	.	GO:0016021^cellular_component^integral component of membrane`GO:0005886^cellular_component^plasma membrane`GO:0022857^molecular_function^transmembrane transporter activity	GO:0022857^molecular_function^transmembrane transporter activity`GO:0055085^biological_process^transmembrane transport	3.94451	DOWN_WT-518_UP_ter1-02
UMAG_05436	.	KIS66445	.	.	.	.	.	.	.	.	9.49258	DOWN_WT-518_UP_ter1-02
UMAG_05439	.	KIS66448	GBPA_SHEON | GlcNAc-binding protein A	PF03067.17^LPMO_10^Lytic polysaccharide mono-oxygenase, cellulose-degrading^33-200^E:2.4e-36	.	ExpAA=20.89^PredHel=1^Topology=o15-37i	COG3397^Chitin-binding, domain 3 protein	KEGG:son:SO_1072	GO:0005576^cellular_component^extracellular region`GO:0008061^molecular_function^chitin binding	.	3.65576	DOWN_WT-518_UP_ter1-02
UMAG_05467	.	KIS66473	MCP2_SCHPO | Meiotic coiled-coil protein 2	PF00806.21^PUF^Pumilio-family RNA binding repeat^439-460^E:5.1`PF00806.21^PUF^Pumilio-family RNA binding repeat^462-481^E:1.5`PF00806.21^PUF^Pumilio-family RNA binding repeat^494-526^E:4e-06`PF00806.21^PUF^Pumilio-family RNA binding repeat^538-564^E:250`PF00806.21^PUF^Pumilio-family RNA binding repeat^572-605^E:0.51`PF00806.21^PUF^Pumilio-family RNA binding repeat^611-634^E:0.0095	.	.	.	KEGG:spo:SPCC1682.08c	GO:0005737^cellular_component^cytoplasm`GO:0000932^cellular_component^P-body`GO:0003730^molecular_function^mRNA 3'-UTR binding`GO:0003729^molecular_function^mRNA binding`GO:0051321^biological_process^meiotic cell cycle`GO:0000288^biological_process^nuclear-transcribed mRNA catabolic process, deadenylation-dependent decay`GO:0010608^biological_process^posttranscriptional regulation of gene express…	GO:0003723^molecular_function^RNA binding	5.62774	DOWN_WT-518_UP_ter1-02
UMAG_05495	.	KIS66502	PAPI_STRMB | Papain inhibitor	.	YES	.	.	.	GO:0005615^cellular_component^extracellular space`GO:0004869^molecular_function^cysteine-type endopeptidase inhibitor activity`GO:0004867^molecular_function^serine-type endopeptidase inhibitor activity`GO:0010466^biological_process^negative regulation of peptidase activity	.	4.35549	DOWN_WT-518_UP_ter1-02
UMAG_05528	.	KIS66534	ASL1_SCHPO | Alkali-sensitive linkage protein 1	PF11790.10^Glyco_hydro_cc^Glycosyl hydrolase catalytic core^70-294^E:4.3e-63	YES	.	.	KEGG:spo:SPAC13G6.10c	GO:0005783^cellular_component^endoplasmic reticulum`GO:0010339^cellular_component^external side of cell wall`GO:0005576^cellular_component^extracellular region`GO:0009277^cellular_component^fungal-type cell wall`GO:0005794^cellular_component^Golgi apparatus`GO:0004553^molecular_function^hydrolase activity, hydrolyzing O-glycosyl compounds`GO:0071966^biological_process^fungal-type cell wall polysa…	.	5.13126	DOWN_WT-518_UP_ter1-02
UMAG_05591	.	KIS66602	.	.	.	.	.	.	.	.	2.80979	DOWN_WT-518_UP_ter1-02
UMAG_05600	.	KIS66612	UGA2_YEAST | Succinate-semialdehyde dehydrogenase [NADP(+)]	PF00171.24^Aldedh^Aldehyde dehydrogenase family^27-486^E:5.2e-145	.	.	.	KEGG:sce:YBR006W	GO:0005737^cellular_component^cytoplasm`GO:0004777^molecular_function^succinate-semialdehyde dehydrogenase (NAD+) activity`GO:0036243^molecular_function^succinate-semialdehyde dehydrogenase (NADP+) activity`GO:0009013^molecular_function^succinate-semialdehyde dehydrogenase [NAD(P)+] activity`GO:0034599^biological_process^cellular response to oxidative stress`GO:0009450^biological_process^gamma-am…	GO:0016491^molecular_function^oxidoreductase activity`GO:0055114^biological_process^obsolete oxidation-reduction process	2.33512	DOWN_WT-518_UP_ter1-02
UMAG_05604	.	KIS66616	.	.	YES	.	.	.	.	.	2.24061	DOWN_WT-518_UP_ter1-02
UMAG_05621	.	KIS66831	.	.	.	.	.	.	.	.	6.97349	DOWN_WT-518_UP_ter1-02
UMAG_05689	.	KIS66904	FER8_USTMA | Fe-regulated protein 8	PF07992.16^Pyr_redox_2^Pyridine nucleotide-disulphide oxidoreductase^8-319^E:9.5e-34`PF00070.29^Pyr_redox^Pyridine nucleotide-disulphide oxidoreductase^162-227^E:7.4e-11	.	.	.	KEGG:uma:UMAG_11338	GO:0005737^cellular_component^cytoplasm`GO:0004174^molecular_function^electron-transferring-flavoprotein dehydrogenase activity`GO:0050660^molecular_function^flavin adenine dinucleotide binding`GO:0009405^biological_process^obsolete pathogenesis	GO:0016491^molecular_function^oxidoreductase activity`GO:0055114^biological_process^obsolete oxidation-reduction process	2.42513	DOWN_WT-518_UP_ter1-02
UMAG_05724	.	KIS66942	.	.	.	.	.	.	.	.	2.22433	DOWN_WT-518_UP_ter1-02
UMAG_05780	.	KIS66998	.	.	YES	.	.	.	.	.	4.76925	DOWN_WT-518_UP_ter1-02
UMAG_05781	.	KIS66999	.	.	YES	.	.	.	.	.	2.51093	DOWN_WT-518_UP_ter1-02
UMAG_05861	.	KIS66120	LAC2_CRYNH | Laccase-2	PF07732.17^Cu-oxidase_3^Multicopper oxidase^162-277^E:5.9e-43`PF00394.24^Cu-oxidase^Multicopper oxidase^289-437^E:1.8e-29`PF07731.16^Cu-oxidase_2^Multicopper oxidase^573-681^E:2e-25	YES	.	.	.	GO:0005618^cellular_component^cell wall`GO:0005576^cellular_component^extracellular region`GO:0005507^molecular_function^copper ion binding`GO:0052716^molecular_function^hydroquinone:oxygen oxidoreductase activity	GO:0005507^molecular_function^copper ion binding`GO:0055114^biological_process^obsolete oxidation-reduction process`GO:0016491^molecular_function^oxidoreductase activity	5.31634	DOWN_WT-518_UP_ter1-02
UMAG_05889	.	KIS66151	AMT1_SCHPO | Ammonium transporter 1	PF00909.23^Ammonium_transp^Ammonium Transporter Family^34-438^E:1.7e-113	.	ExpAA=237.33^PredHel=11^Topology=o34-56i63-85o122-144i151-173o188-210i223-242o257-279i286-308o313-335i342-361o394-411i	.	KEGG:spo:SPCPB1C11.01	GO:0005794^cellular_component^Golgi apparatus`GO:0005887^cellular_component^integral component of plasma membrane`GO:0008519^molecular_function^ammonium transmembrane transporter activity`GO:0015398^molecular_function^high-affinity secondary active ammonium transmembrane transporter activity`GO:0072488^biological_process^ammonium transmembrane transport`GO:0019740^biological_process^nitrogen util…	GO:0008519^molecular_function^ammonium transmembrane transporter activity`GO:0015696^biological_process^ammonium transport`GO:0016020^cellular_component^membrane	5.89062	DOWN_WT-518_UP_ter1-02
UMAG_05927	.	KIS66191	.	.	YES	.	.	.	.	.	2.59111	DOWN_WT-518_UP_ter1-02
UMAG_05932	.	KIS66196	.	.	YES	.	.	.	.	.	4.33833	DOWN_WT-518_UP_ter1-02
UMAG_05965	.	KIS66228	AURZ_GIBZE | Dehydratase aurZ	PF07110.13^EthD^EthD domain^28-131^E:2.3e-20	.	.	.	KEGG:fgr:FGSG_02325	GO:0004497^molecular_function^monooxygenase activity	GO:0016491^molecular_function^oxidoreductase activity	2.21427	DOWN_WT-518_UP_ter1-02
UMAG_06042	.	KIS65953	BUT81_GIBZE | 2-oxoglutarate-dependent dioxygenase FG08081	PF14226.8^DIOX_N^non-haem dioxygenase in morphine synthesis N-terminal^30-132^E:1.9e-11`PF03171.22^2OG-FeII_Oxy^2OG-Fe(II) oxygenase superfamily^198-299^E:1.1e-11	.	.	.	KEGG:fgr:FGSG_08081	GO:0051213^molecular_function^dioxygenase activity`GO:0046872^molecular_function^metal ion binding	GO:0016491^molecular_function^oxidoreductase activity`GO:0055114^biological_process^obsolete oxidation-reduction process	2.31299	DOWN_WT-518_UP_ter1-02
UMAG_06063	.	KIS65974	DCE_SOLLC | Glutamate decarboxylase	PF00282.21^Pyridoxal_deC^Pyridoxal-dependent decarboxylase conserved domain^70-402^E:1.3e-65	.	.	.	.	GO:0005829^cellular_component^cytosol`GO:0009506^cellular_component^plasmodesma`GO:0005516^molecular_function^calmodulin binding`GO:0004351^molecular_function^glutamate decarboxylase activity`GO:0030170^molecular_function^pyridoxal phosphate binding`GO:0006538^biological_process^glutamate catabolic process	GO:0016831^molecular_function^carboxy-lyase activity`GO:0030170^molecular_function^pyridoxal phosphate binding`GO:0019752^biological_process^carboxylic acid metabolic process	2.32165	DOWN_WT-518_UP_ter1-02
UMAG_06073	.	KIS65984	YHG7_SCHPO | Putative mannan endo-1,6-alpha-mannosidase C1198.07c	PF03663.16^Glyco_hydro_76^Glycosyl hydrolase family 76^49-367^E:4.9e-47	YES	.	.	KEGG:spo:SPBC1198.07c	GO:0031362^cellular_component^anchored component of external side of plasma membrane`GO:0005783^cellular_component^endoplasmic reticulum`GO:0005789^cellular_component^endoplasmic reticulum membrane`GO:0016021^cellular_component^integral component of membrane`GO:0008496^molecular_function^mannan endo-1,6-alpha-mannosidase activity`GO:0051692^biological_process^cellular oligosaccharide catabolic pr…	.	2.18308	DOWN_WT-518_UP_ter1-02
UMAG_06084	.	KIS65994	GPR1_YARLI | Glyoxylate pathway regulator	PF01184.21^Gpr1_Fun34_YaaH^GPR1/FUN34/yaaH family^50-257^E:9.9e-39	.	ExpAA=133.94^PredHel=6^Topology=o66-88i93-115o120-142i163-185o190-212i217-239o	.	KEGG:yli:YALI0C23617g	GO:0016021^cellular_component^integral component of membrane`GO:0005886^cellular_component^plasma membrane`GO:0015123^molecular_function^acetate transmembrane transporter activity	GO:0016021^cellular_component^integral component of membrane	6.50855	DOWN_WT-518_UP_ter1-02
UMAG_06146	.	KIS65766	.	.	YES	ExpAA=16.95^PredHel=1^Topology=i7-24o	.	.	.	.	3.01035	DOWN_WT-518_UP_ter1-02
UMAG_06190	.	KIS65810	CHIA1_BACCI | Chitinase A1	PF00704.30^Glyco_hydro_18^Glycosyl hydrolases family 18^169-519^E:6.9e-61	YES	.	.	.	GO:0005576^cellular_component^extracellular region`GO:0030246^molecular_function^carbohydrate binding`GO:0008061^molecular_function^chitin binding`GO:0004568^molecular_function^chitinase activity`GO:0006032^biological_process^chitin catabolic process`GO:0000272^biological_process^polysaccharide catabolic process	GO:0005975^biological_process^carbohydrate metabolic process	3.47947	DOWN_WT-518_UP_ter1-02
UMAG_06221	.	KIS65843	.	.	YES	.	.	.	.	.	2.24393	DOWN_WT-518_UP_ter1-02
UMAG_06222	.	KIS65844	.	.	YES	.	.	.	.	.	6.29697	DOWN_WT-518_UP_ter1-02
UMAG_06253	.	KIS65878	DUR31_SCHPO | Probable urea active transporter 1	PF00474.19^SSF^Sodium:solute symporter family^51-462^E:2.4e-17	.	ExpAA=323.45^PredHel=13^Topology=o15-37i58-77o92-111i136-158o168-190i292-314o344-366i407-426o430-452i457-479o499-521i587-609o619-641i	.	KEGG:spo:SPBC23G7.13c	GO:0016021^cellular_component^integral component of membrane`GO:0005886^cellular_component^plasma membrane`GO:0015489^molecular_function^putrescine transmembrane transporter activity`GO:0015606^molecular_function^spermidine transmembrane transporter activity`GO:0015204^molecular_function^urea transmembrane transporter activity`GO:0015847^biological_process^putrescine transport`GO:0015848^biologic…	GO:0022857^molecular_function^transmembrane transporter activity`GO:0055085^biological_process^transmembrane transport`GO:0016020^cellular_component^membrane	3.11637	DOWN_WT-518_UP_ter1-02
UMAG_06255	.	KIS65879	.	.	YES	ExpAA=17.74^PredHel=1^Topology=i7-29o	.	.	.	.	3.44073	DOWN_WT-518_UP_ter1-02
UMAG_06315	.	KIS70228	.	.	YES	ExpAA=42.40^PredHel=2^Topology=i7-29o72-94i	.	.	.	.	2.63364	DOWN_WT-518_UP_ter1-02
UMAG_06332	.	KIS70247	GUN1_USTMA | Endoglucanase 1	PF02015.18^Glyco_hydro_45^Glycosyl hydrolase family 45^26-235^E:1.8e-126	YES	.	.	KEGG:uma:UMAG_06332	GO:0005576^cellular_component^extracellular region`GO:0008810^molecular_function^cellulase activity`GO:0030245^biological_process^cellulose catabolic process	GO:0008810^molecular_function^cellulase activity`GO:0005975^biological_process^carbohydrate metabolic process	5.28364	DOWN_WT-518_UP_ter1-02
UMAG_06334	.	KIS70249	BRE3_CAEBR | Beta-1,4-mannosyltransferase bre-3	PF01757.24^Acyl_transf_3^Acyltransferase family^128-515^E:4.6e-39`PF13632.8^Glyco_trans_2_3^Glycosyl transferase family group 2^798-1004^E:2.1e-30	.	ExpAA=245.16^PredHel=10^Topology=o300-322i377-399o430-452i459-481o496-518i632-654o669-691i958-980o990-1012i1032-1054o	.	KEGG:cbr:CBG10082	GO:0005737^cellular_component^cytoplasm`GO:0019187^molecular_function^beta-1,4-mannosyltransferase activity`GO:0016051^biological_process^carbohydrate biosynthetic process`GO:0006486^biological_process^protein glycosylation`GO:0009636^biological_process^response to toxic substance	GO:0016747^molecular_function^acyltransferase activity, transferring groups other than amino-acyl groups	2.16405	DOWN_WT-518_UP_ter1-02
UMAG_06335	.	KIS70250	.	.	.	ExpAA=196.77^PredHel=9^Topology=i144-161o166-188i266-288o338-360i367-389o409-431i452-474o489-511i532-554o	.	.	.	.	4.56976	DOWN_WT-518_UP_ter1-02
UMAG_06336	.	KIS70251	.	.	.	.	.	.	.	.	2.73746	DOWN_WT-518_UP_ter1-02
UMAG_06351	.	KIS70265	.	.	.	.	.	.	.	.	2.74886	DOWN_WT-518_UP_ter1-02
UMAG_06356	.	KIS65652	.	.	.	.	.	.	.	.	3.90744	DOWN_WT-518_UP_ter1-02
UMAG_06370	.	KIS65667	TROPJ_TALSN | Decarboxylase tropJ	PF00596.23^Aldolase_II^Class II Aldolase and Adducin N-terminal domain^37-262^E:1.2e-28	YES	ExpAA=39.04^PredHel=2^Topology=i7-29o355-374i	.	.	GO:0046872^molecular_function^metal ion binding`GO:0016491^molecular_function^oxidoreductase activity	.	8.15167	DOWN_WT-518_UP_ter1-02
UMAG_06414	.	KIS65714	PKS2_METAF | Polyketide synthase 2	PF16073.7^SAT^Starter unit:ACP transacylase in aflatoxin biosynthesis^47-347^E:3.1e-15`PF00109.28^ketoacyl-synt^Beta-ketoacyl synthase, N-terminal domain^501-751^E:5.4e-56`PF02801.24^Ketoacyl-synt_C^Beta-ketoacyl synthase, C-terminal domain^763-880^E:1.2e-13`PF00550.27^PP-binding^Phosphopantetheine attachment site^1630-1696^E:4.3e-10`PF00550.27^PP-binding^Phosphopantetheine attachment site^1758-1…	.	.	.	.	GO:0004315^molecular_function^3-oxoacyl-[acyl-carrier-protein] synthase activity`GO:0031177^molecular_function^phosphopantetheine binding`GO:0006633^biological_process^fatty acid biosynthetic process	GO:0009058^biological_process^biosynthetic process	2.77863	DOWN_WT-518_UP_ter1-02
UMAG_06418	.	KIS65718	USTP_USTVR | Non-reducing polyketide synthase ustP	PF00109.28^ketoacyl-synt^Beta-ketoacyl synthase, N-terminal domain^382-632^E:5.8e-51`PF02801.24^Ketoacyl-synt_C^Beta-ketoacyl synthase, C-terminal domain^640-758^E:1.1e-28`PF00698.23^Acyl_transf_1^Acyl transferase domain^925-1228^E:1.2e-33`PF14765.8^PS-DH^Polyketide synthase dehydratase^1369-1655^E:5e-15`PF00975.22^Thioesterase^Thioesterase domain^1763-1893^E:4.3e-20	.	.	.	.	GO:0004315^molecular_function^3-oxoacyl-[acyl-carrier-protein] synthase activity`GO:0031177^molecular_function^phosphopantetheine binding`GO:0006633^biological_process^fatty acid biosynthetic process	GO:0009058^biological_process^biosynthetic process	3.86767	DOWN_WT-518_UP_ter1-02
UMAG_06419	.	KIS65719	MLCF_PENCI | Esterase mlcF	PF03959.15^FSH1^Serine hydrolase (FSH1)^4-304^E:7.4e-21	.	.	.	.	GO:0016787^molecular_function^hydrolase activity	.	3.93855	DOWN_WT-518_UP_ter1-02
UMAG_06464	.	KIS65760	ORF1_USTMA | Probable alcohol acetyltransferase orf1	.	.	.	.	KEGG:uma:UMAG_06464	.	.	4.76589	DOWN_WT-518_UP_ter1-02
UMAG_06465	.	KIS65761	ORF2_USTMA | Ustilagic acid biosynthesis cluster protein orf2	PF13622.8^4HBT_3^Thioesterase-like superfamily^62-351^E:5.5e-16	.	.	.	KEGG:uma:UMAG_06465	.	.	5.42263	DOWN_WT-518_UP_ter1-02
UMAG_06467	.	KIS65763	UGT1_USTMA | Glycosyltransferase ugt1	PF00201.20^UDPGT^UDP-glucoronosyl and UDP-glucosyl transferase^367-539^E:4.6e-19	.	.	.	KEGG:uma:UMAG_06467	GO:0043231^cellular_component^intracellular membrane-bounded organelle`GO:0008194^molecular_function^UDP-glycosyltransferase activity	GO:0008194^molecular_function^UDP-glycosyltransferase activity	2.19102	DOWN_WT-518_UP_ter1-02
UMAG_06474	.	KIS70896	.	PF12013.10^OrsD^Orsellinic acid/F9775 biosynthesis cluster protein D^5-117^E:2.5e-26`PF12661.9^hEGF^Human growth factor-like EGF^85-97^E:0.075	.	.	.	.	.	.	2.92419	DOWN_WT-518_UP_ter1-02
UMAG_06476	.	KIS70898	.	.	.	.	.	.	.	.	4.35283	DOWN_WT-518_UP_ter1-02
UMAG_06479	.	KIS66444	.	.	.	.	.	.	.	.	5.53979	DOWN_WT-518_UP_ter1-02
UMAG_06504	.	KIS65647	.	.	.	ExpAA=148.85^PredHel=7^Topology=o7-29i36-58o73-95i115-134o154-176i189-208o218-240i	.	.	.	.	4.16965	DOWN_WT-518_UP_ter1-02
UMAG_06505	.	KIS69154	.	.	.	.	.	.	.	.	2.55103	DOWN_WT-518_UP_ter1-02
UMAG_06508	.	KIS70887	TCPD_CLAP2 | 4-O-dimethylallyl-L-tyrosine synthase	PF11991.10^Trp_DMAT^Tryptophan dimethylallyltransferase^35-424^E:7.3e-73	.	.	.	.	GO:0016765^molecular_function^transferase activity, transferring alkyl or aryl (other than methyl) groups`GO:0009820^biological_process^alkaloid metabolic process	GO:0016765^molecular_function^transferase activity, transferring alkyl or aryl (other than methyl) groups`GO:0009820^biological_process^alkaloid metabolic process	4.53242	DOWN_WT-518_UP_ter1-02
UMAG_06509	.	KIS70888	PALY_USTMA | Phenylalanine ammonia-lyase	PF00221.21^Lyase_aromatic^Aromatic amino acid lyase^50-601^E:1.3e-127	.	.	.	KEGG:uma:UMAG_00078	GO:0005737^cellular_component^cytoplasm`GO:0016841^molecular_function^ammonia-lyase activity`GO:0045548^molecular_function^phenylalanine ammonia-lyase activity`GO:0009800^biological_process^cinnamic acid biosynthetic process`GO:0006559^biological_process^L-phenylalanine catabolic process	.	4.48663	DOWN_WT-518_UP_ter1-02
UMAG_10055	.	KIS69585	GGT1_ARTBC | Glutathione hydrolase proenzyme	PF01019.23^G_glu_transpept^Gamma-glutamyltranspeptidase^81-626^E:1.3e-135	YES	.	.	KEGG:abe:ARB_02921	GO:0005576^cellular_component^extracellular region`GO:0036374^molecular_function^glutathione hydrolase activity`GO:0102953^molecular_function^hypoglycin A gamma-glutamyl transpeptidase activity`GO:0103068^molecular_function^leukotriene C4 gamma-glutamyl transferase activity`GO:0006750^biological_process^glutathione biosynthetic process`GO:0006751^biological_process^glutathione catabolic process	.	3.49099	DOWN_WT-518_UP_ter1-02
UMAG_10131	.	KIS69841	PSD2_CANAL | Phosphatidylserine decarboxylase proenzyme 2	PF02666.17^PS_Dcarbxylase^Phosphatidylserine decarboxylase^178-397^E:2e-42	.	.	.	KEGG:cal:CAALFM_C504680WA	GO:0010008^cellular_component^endosome membrane`GO:0000139^cellular_component^Golgi membrane`GO:0005795^cellular_component^Golgi stack`GO:0046872^molecular_function^metal ion binding`GO:0004609^molecular_function^phosphatidylserine decarboxylase activity`GO:0036180^biological_process^filamentous growth of a population of unicellular organisms in response to biotic stimulus`GO:0036171^biological_p…	GO:0004609^molecular_function^phosphatidylserine decarboxylase activity`GO:0008654^biological_process^phospholipid biosynthetic process	2.23484	DOWN_WT-518_UP_ter1-02
UMAG_10169	.	KIS69993	.	.	.	.	.	.	.	.	2.52635	DOWN_WT-518_UP_ter1-02
UMAG_10242	.	KIS71439	.	.	.	.	.	.	.	.	5.00229	DOWN_WT-518_UP_ter1-02
UMAG_10364	.	KIS69062	KRE6_YEAST | Beta-glucan synthesis-associated protein KRE6	PF03935.17^SKN1_KRE6_Sbg1^Beta-glucan synthesis-associated protein SKN1/KRE6/Sbg1^110-632^E:9.4e-188	.	ExpAA=22.65^PredHel=1^Topology=i149-171o	.	KEGG:sce:YPR159W	GO:0005935^cellular_component^cellular bud neck`GO:0000139^cellular_component^Golgi membrane`GO:0030176^cellular_component^integral component of endoplasmic reticulum membrane`GO:0016021^cellular_component^integral component of membrane`GO:0005886^cellular_component^plasma membrane`GO:0030427^cellular_component^site of polarized growth`GO:0030133^cellular_component^transport vesicle`GO:0015926^mo…	.	3.44469	DOWN_WT-518_UP_ter1-02
UMAG_10413	.	KIS67745	.	.	.	ExpAA=135.71^PredHel=6^Topology=o15-34i55-77o92-114i121-143o167-189i209-231o	.	.	.	.	4.0924	DOWN_WT-518_UP_ter1-02
UMAG_10540	.	KIS67365	BLI3_NEUCR | Protein bli-3	PF16242.7^Pyrid_ox_like^Pyridoxamine 5'-phosphate oxidase like^27-177^E:2.3e-26`PF01243.22^Putative_PNPOx^Pyridoxamine 5'-phosphate oxidase^31-112^E:1.7e-09	.	.	.	KEGG:ncr:NCU07267	.	.	2.79541	DOWN_WT-518_UP_ter1-02
UMAG_10543	.	KIS66245	GLOA_GLAL2 | Nonribosomal peptide synthetase gloA	PF00501.30^AMP-binding^AMP-binding enzyme^342-590^E:1.1e-39`PF00550.27^PP-binding^Phosphopantetheine attachment site^717-781^E:2e-08`PF00668.22^Condensation^Condensation domain^833-1233^E:1.1e-33`PF00501.30^AMP-binding^AMP-binding enzyme^1270-1487^E:9.3e-26`PF00501.30^AMP-binding^AMP-binding enzyme^1503-1648^E:1.1e-25`PF00550.27^PP-binding^Phosphopantetheine attachment site^1800-1853^E:7e-05`PF00…	.	.	.	KEGG:glz:GLAREA_10035	GO:0016874^molecular_function^ligase activity`GO:0031177^molecular_function^phosphopantetheine binding	GO:0003824^molecular_function^catalytic activity	2.91302	DOWN_WT-518_UP_ter1-02
UMAG_10557	.	KIS66315	.	.	YES	ExpAA=21.21^PredHel=1^Topology=i7-29o	.	.	.	.	4.45481	DOWN_WT-518_UP_ter1-02
UMAG_10657	.	KIS68772	.	.	YES	.	.	.	.	.	2.77607	DOWN_WT-518_UP_ter1-02
UMAG_10781	.	KIS70239	YFCG_ECOLI | Disulfide-bond oxidoreductase YfcG	PF02798.22^GST_N^Glutathione S-transferase, N-terminal domain^4-88^E:2.2e-11`PF13417.8^GST_N_3^Glutathione S-transferase, N-terminal domain^10-94^E:2e-10`PF13409.8^GST_N_2^Glutathione S-transferase, N-terminal domain^12-89^E:1.4e-09`PF13410.8^GST_C_2^Glutathione S-transferase, C-terminal domain^150-216^E:3.1e-08`PF00043.27^GST_C^Glutathione S-transferase, C-terminal domain^156-221^E:1.8e-11	.	.	COG0625^glutathione Stransferase	KEGG:ecj:JW2299`KEGG:eco:b2302	GO:0015036^molecular_function^disulfide oxidoreductase activity`GO:0004601^molecular_function^peroxidase activity`GO:0006749^biological_process^glutathione metabolic process`GO:0006979^biological_process^response to oxidative stress	GO:0005515^molecular_function^protein binding`GO:0006749^biological_process^glutathione metabolic process	3.51821	DOWN_WT-518_UP_ter1-02
UMAG_10981	.	KIS65888	.	.	.	.	.	.	.	.	2.40356	DOWN_WT-518_UP_ter1-02
UMAG_11065	.	KIS68291	.	PF12013.10^OrsD^Orsellinic acid/F9775 biosynthesis cluster protein D^4-117^E:5.5e-31	.	.	.	.	.	.	6.50986	DOWN_WT-518_UP_ter1-02
UMAG_11104	.	KIS68267	NIR_EMENI | Nitrite reductase [NAD(P)H]	PF07992.16^Pyr_redox_2^Pyridine nucleotide-disulphide oxidoreductase^40-348^E:6.4e-39`PF00070.29^Pyr_redox^Pyridine nucleotide-disulphide oxidoreductase^201-279^E:1e-13`PF04324.17^Fer2_BFD^BFD-like [2Fe-2S] binding domain^518-566^E:1.1e-09`PF03460.19^NIR_SIR_ferr^Nitrite/Sulfite reductase ferredoxin-like half domain^658-718^E:3.1e-10`PF01077.24^NIR_SIR^Nitrite and sulphite reductase 4Fe-4S domain…	.	.	.	KEGG:ani:AN1007.2	GO:0051537^molecular_function^2 iron, 2 sulfur cluster binding`GO:0051539^molecular_function^4 iron, 4 sulfur cluster binding`GO:0020037^molecular_function^heme binding`GO:0046872^molecular_function^metal ion binding`GO:0106316^molecular_function^nitrite reductase NADH activity`GO:0106314^molecular_function^nitrite reductase NADPH activity`GO:0042128^biological_process^nitrate assimilation`GO:000…	GO:0016491^molecular_function^oxidoreductase activity`GO:0055114^biological_process^obsolete oxidation-reduction process`GO:0020037^molecular_function^heme binding`GO:0051536^molecular_function^iron-sulfur cluster binding`GO:0008942^molecular_function^nitrite reductase [NAD(P)H] activity`GO:0051537^molecular_function^2 iron, 2 sulfur cluster binding	5.86378	DOWN_WT-518_UP_ter1-02
UMAG_11105	.	KIS68268	CRNA_EMENI | Nitrate transporter	PF07690.18^MFS_1^Major Facilitator Superfamily^108-528^E:2.3e-27	.	ExpAA=245.94^PredHel=11^Topology=i102-124o134-156i169-188o193-215i227-249o264-286i377-399o451-473i480-502o517-536i549-568o	.	KEGG:ani:AN1008.2	GO:0016021^cellular_component^integral component of membrane`GO:0015513^molecular_function^high-affinity secondary active nitrite transmembrane transporter activity`GO:0015112^molecular_function^nitrate transmembrane transporter activity`GO:0015113^molecular_function^nitrite transmembrane transporter activity`GO:0022832^molecular_function^voltage-gated channel activity`GO:0042128^biological_proce…	GO:0022857^molecular_function^transmembrane transporter activity`GO:0055085^biological_process^transmembrane transport	5.47725	DOWN_WT-518_UP_ter1-02
UMAG_11107	.	KIS68287	NMRL1_CHICK | NmrA-like family domain-containing protein 1	PF05368.15^NmrA^NmrA-like family^9-246^E:2.7e-48`PF13460.8^NAD_binding_10^NAD(P)H-binding^12-133^E:2.8e-15	.	.	.	KEGG:gga:416672	GO:0005634^cellular_component^nucleus`GO:0048471^cellular_component^perinuclear region of cytoplasm	.	2.41758	DOWN_WT-518_UP_ter1-02
UMAG_11109	.	KIS68289	.	.	.	.	.	.	.	.	3.56119	DOWN_WT-518_UP_ter1-02
UMAG_11112	.	KIS67601	PATE_ASPCL | Patulin synthase	PF00732.21^GMC_oxred_N^GMC oxidoreductase^39-349^E:1.6e-60`PF01266.26^DAO^FAD dependent oxidoreductase^39-331^E:3.8e-07`PF13450.8^NAD_binding_8^NAD(P)-binding Rossmann-like domain^42-76^E:6e-07`PF05199.15^GMC_oxred_C^GMC oxidoreductase^451-588^E:3.8e-36	YES	ExpAA=20.78^PredHel=1^Topology=i13-32o	.	KEGG:act:ACLA_093600	GO:0005938^cellular_component^cell cortex`GO:0005618^cellular_component^cell wall`GO:0005576^cellular_component^extracellular region`GO:0005773^cellular_component^vacuole`GO:0050660^molecular_function^flavin adenine dinucleotide binding`GO:0016614^molecular_function^oxidoreductase activity, acting on CH-OH group of donors	GO:0016614^molecular_function^oxidoreductase activity, acting on CH-OH group of donors`GO:0050660^molecular_function^flavin adenine dinucleotide binding`GO:0055114^biological_process^obsolete oxidation-reduction process`GO:0016491^molecular_function^oxidoreductase activity	5.74238	DOWN_WT-518_UP_ter1-02
UMAG_11181	.	KIS66611	LEU3_PICAN | 3-isopropylmalate dehydrogenase	PF00180.22^Iso_dh^Isocitrate/isopropylmalate dehydrogenase^14-368^E:3.1e-98	.	.	.	.	GO:0005737^cellular_component^cytoplasm`GO:0003862^molecular_function^3-isopropylmalate dehydrogenase activity`GO:0000287^molecular_function^magnesium ion binding`GO:0051287^molecular_function^NAD binding`GO:0009082^biological_process^branched-chain amino acid biosynthetic process`GO:0009098^biological_process^leucine biosynthetic process	GO:0016616^molecular_function^oxidoreductase activity, acting on the CH-OH group of donors, NAD or NADP as acceptor`GO:0055114^biological_process^obsolete oxidation-reduction process	2.55952	DOWN_WT-518_UP_ter1-02
UMAG_11183	.	KIS66627	.	.	YES	.	.	.	.	.	3.36497	DOWN_WT-518_UP_ter1-02
UMAG_11345	.	KIS71919	YGE9_SCHPO | Uncharacterized methyltransferase C1347.09	PF01209.20^Ubie_methyltran^ubiE/COQ5 methyltransferase family^22-170^E:0.00017`PF06080.14^DUF938^Protein of unknown function (DUF938)^37-163^E:0.00023`PF13489.8^Methyltransf_23^Methyltransferase domain^44-172^E:2e-16`PF13847.8^Methyltransf_31^Methyltransferase domain^53-169^E:6.7e-12`PF08242.14^Methyltransf_12^Methyltransferase domain^59-163^E:6.2e-15`PF13649.8^Methyltransf_25^Methyltransferase d…	.	.	.	KEGG:spo:SPBC1347.09	GO:0019898^cellular_component^extrinsic component of membrane`GO:0005743^cellular_component^mitochondrial inner membrane`GO:0005634^cellular_component^nucleus`GO:0004395^molecular_function^hexaprenyldihydroxybenzoate methyltransferase activity`GO:0032259^biological_process^methylation`GO:0006744^biological_process^ubiquinone biosynthetic process	GO:0008168^molecular_function^methyltransferase activity	2.60674	DOWN_WT-518_UP_ter1-02
UMAG_11364	.	KIS70547	NAGA_CAEEL | N-acetylglucosamine-6-phosphate deacetylase	PF01979.22^Amidohydro_1^Amidohydrolase family^383-450^E:5.5e-08`PF07969.13^Amidohydro_3^Amidohydrolase family^396-450^E:1.6e-08	.	.	.	.	GO:0046872^molecular_function^metal ion binding`GO:0047419^molecular_function^N-acetylgalactosamine-6-phosphate deacetylase activity`GO:0008448^molecular_function^N-acetylglucosamine-6-phosphate deacetylase activity`GO:0005975^biological_process^carbohydrate metabolic process`GO:0006046^biological_process^N-acetylglucosamine catabolic process	GO:0016787^molecular_function^hydrolase activity	2.9609	DOWN_WT-518_UP_ter1-02
UMAG_11400	.	KIS69755	THI4_USTMA | Thiamine thiazole synthase	PF01946.19^Thi4^Thi4 family^70-308^E:8.7e-101`PF01266.26^DAO^FAD dependent oxidoreductase^88-135^E:4.7e-08`PF05834.14^Lycopene_cycl^Lycopene cyclase protein^88-121^E:1.3e-05`PF00890.26^FAD_binding_2^FAD binding domain^88-119^E:7.3e-05`PF13450.8^NAD_binding_8^NAD(P)-binding Rossmann-like domain^91-144^E:4.8e-07	.	ExpAA=16.35^PredHel=1^Topology=i84-106o	.	KEGG:uma:UMAG_11400	GO:0005829^cellular_component^cytosol`GO:0005634^cellular_component^nucleus`GO:0005506^molecular_function^iron ion binding`GO:0016763^molecular_function^pentosyltransferase activity`GO:0009228^biological_process^thiamine biosynthetic process`GO:0052837^biological_process^thiazole biosynthetic process	GO:0016491^molecular_function^oxidoreductase activity`GO:0055114^biological_process^obsolete oxidation-reduction process	2.79702	DOWN_WT-518_UP_ter1-02
UMAG_11403	.	KIS69765	.	PF10281.11^Ish1^Putative nuclear envelope organisation protein^45-76^E:2e-06`PF10281.11^Ish1^Putative nuclear envelope organisation protein^200-235^E:1.4e-13`PF10281.11^Ish1^Putative nuclear envelope organisation protein^245-281^E:8.4e-12`PF10281.11^Ish1^Putative nuclear envelope organisation protein^290-326^E:1.5e-11`PF10281.11^Ish1^Putative nuclear envelope organisation protein^335-371^E:1.1e-11	YES	ExpAA=15.65^PredHel=1^Topology=i5-27o	.	.	.	.	3.8558	DOWN_WT-518_UP_ter1-02
UMAG_11430	.	KIS72077	YAS2_SCHPO | CRAL-TRIO domain-containing protein C3H8.02	PF03765.17^CRAL_TRIO_N^CRAL/TRIO, N-terminal domain^97-140^E:1.3e-08`PF00650.22^CRAL_TRIO^CRAL/TRIO domain^174-318^E:3.5e-32`PF13716.8^CRAL_TRIO_2^Divergent CRAL/TRIO domain^188-318^E:3.2e-06	.	.	.	KEGG:spo:SPAC3H8.02	GO:0005737^cellular_component^cytoplasm`GO:0120014^molecular_function^phospholipid transfer activity`GO:0120010^biological_process^intermembrane phospholipid transfer	.	2.77745	DOWN_WT-518_UP_ter1-02
UMAG_11598	.	KIS65963	Y2161_MYCVP | Uncharacterized oxidoreductase Mvan_2161	PF00248.23^Aldo_ket_red^Aldo/keto reductase family^23-284^E:1.6e-34	.	.	COG0656^reductase	KEGG:mva:Mvan_2161	GO:0047834^molecular_function^D-threo-aldose 1-dehydrogenase activity	GO:0047834^molecular_function^D-threo-aldose 1-dehydrogenase activity	2.11371	DOWN_WT-518_UP_ter1-02
UMAG_11637	.	KIS72427	.	.	YES	.	.	.	.	.	7.76292	DOWN_WT-518_UP_ter1-02
UMAG_11776	.	KIS70001	AYT1_YEAST | Trichothecene 3-O-acetyltransferase	PF02458.17^Transferase^Transferase family^136-452^E:3.9e-25	.	.	.	KEGG:sce:YLL063C	GO:0016747^molecular_function^acyltransferase activity, transferring groups other than amino-acyl groups`GO:0045462^molecular_function^trichothecene 3-O-acetyltransferase activity`GO:0043387^biological_process^mycotoxin catabolic process	GO:0016747^molecular_function^acyltransferase activity, transferring groups other than amino-acyl groups	2.73984	DOWN_WT-518_UP_ter1-02
UMAG_11777	.	KIS70005	ITP1_USTMD | Itaconate transport protein	PF07690.18^MFS_1^Major Facilitator Superfamily^53-443^E:1.3e-48`PF00083.26^Sugar_tr^Sugar (and other) transporter^79-234^E:4.6e-11	.	ExpAA=254.09^PredHel=12^Topology=i46-68o83-105i117-139o143-160i172-194o204-226i287-309o319-341i367-386o396-418i425-447o457-479i	.	.	GO:0016021^cellular_component^integral component of membrane`GO:0005886^cellular_component^plasma membrane`GO:0022857^molecular_function^transmembrane transporter activity	GO:0022857^molecular_function^transmembrane transporter activity`GO:0055085^biological_process^transmembrane transport`GO:0016021^cellular_component^integral component of membrane	2.96354	DOWN_WT-518_UP_ter1-02
UMAG_11778	.	KIS70006	ADI1_USTMD | Aconitate-delta-isomerase 1	PF04303.15^PrpF^PrpF protein^5-359^E:3.7e-87	.	.	.	.	GO:0005829^cellular_component^cytosol`GO:0005634^cellular_component^nucleus`GO:0016853^molecular_function^isomerase activity	.	3.60822	DOWN_WT-518_UP_ter1-02
UMAG_11874	.	KIS71550	.	.	.	.	.	.	.	.	7.35848	DOWN_WT-518_UP_ter1-02
UMAG_11910	.	KIS69508	.	.	YES	.	.	.	.	.	3.47257	DOWN_WT-518_UP_ter1-02
UMAG_11979	.	KIS67385	.	.	.	.	.	.	.	.	2.15617	DOWN_WT-518_UP_ter1-02
UMAG_11984	.	KIS67402	.	.	.	ExpAA=148.51^PredHel=5^Topology=o5-27i39-61o71-93i143-165o185-207i	.	.	.	.	2.78008	DOWN_WT-518_UP_ter1-02
UMAG_12024	.	KIS66981	SHOX_HUMAN | Short stature homeobox protein	PF00046.31^Homeodomain^Homeodomain^55-109^E:1.9e-11	.	.	.	KEGG:hsa:6473	GO:0000785^cellular_component^chromatin`GO:0043231^cellular_component^intracellular membrane-bounded organelle`GO:0005654^cellular_component^nucleoplasm`GO:0005634^cellular_component^nucleus`GO:0001228^molecular_function^DNA-binding transcription activator activity, RNA polymerase II-specific`GO:0000981^molecular_function^DNA-binding transcription factor activity, RNA polymerase II-specific`GO:00…	GO:0003677^molecular_function^DNA binding	2.47671	DOWN_WT-518_UP_ter1-02
UMAG_12031	.	KIS66240	.	.	.	.	.	.	.	.	4.74859	DOWN_WT-518_UP_ter1-02
UMAG_12032	.	KIS66241	TLH1_SCHPO | ATP-dependent DNA helicase tlh1	PF00271.33^Helicase_C^Helicase conserved C-terminal domain^183-288^E:1.6e-07	.	ExpAA=40.37^PredHel=2^Topology=o15-35i119-141o	.	KEGG:spo:SPAC212.11	GO:0005694^cellular_component^chromosome`GO:0140445^cellular_component^chromosome, telomeric repeat region`GO:0005634^cellular_component^nucleus`GO:0043138^molecular_function^3'-5' DNA helicase activity`GO:0005524^molecular_function^ATP binding`GO:0003676^molecular_function^nucleic acid binding`GO:0008270^molecular_function^zinc ion binding`GO:0000722^biological_process^telomere maintenance via r…	.	3.16143	DOWN_WT-518_UP_ter1-02
UMAG_12076	.	KIS65648	RECQ5_MOUSE | ATP-dependent DNA helicase Q5	PF04851.17^ResIII^Type III restriction enzyme, res subunit^227-357^E:2.2e-07`PF00270.31^DEAD^DEAD/DEAH box helicase^231-368^E:7.8e-09	.	.	.	KEGG:mmu:170472	GO:0005694^cellular_component^chromosome`GO:0005737^cellular_component^cytoplasm`GO:0005829^cellular_component^cytosol`GO:0005654^cellular_component^nucleoplasm`GO:0005634^cellular_component^nucleus`GO:0016591^cellular_component^RNA polymerase II, holoenzyme`GO:0043138^molecular_function^3'-5' DNA helicase activity`GO:0005524^molecular_function^ATP binding`GO:0003678^molecular_function^DNA helica…	GO:0003677^molecular_function^DNA binding`GO:0005524^molecular_function^ATP binding`GO:0016787^molecular_function^hydrolase activity`GO:0003676^molecular_function^nucleic acid binding	4.93941	DOWN_WT-518_UP_ter1-02
UMAG_12118	.	KIS71021	PT117_YEAST | Protein PET117, mitochondrial	PF15786.7^PET117^PET assembly of cytochrome c oxidase, mitochondrial^5-63^E:5e-18	YES	ExpAA=15.22^PredHel=1^Topology=i7-26o	.	KEGG:sce:YER058W	GO:0099616^cellular_component^extrinsic component of matrix side of mitochondrial inner membrane`GO:0005759^cellular_component^mitochondrial matrix`GO:0005739^cellular_component^mitochondrion`GO:0033617^biological_process^mitochondrial cytochrome c oxidase assembly	.	3.32703	DOWN_WT-518_UP_ter1-02
UMAG_12155	.	KIS72050	MSH5_YEAST | MutS protein homolog 5	PF05192.20^MutS_III^MutS domain III^284-546^E:2e-15`PF00488.23^MutS_V^MutS domain V^644-835^E:3.4e-37	.	.	.	KEGG:sce:YDL154W	GO:0062128^cellular_component^MutSgamma complex`GO:0000228^cellular_component^nuclear chromosome`GO:0005634^cellular_component^nucleus`GO:0005524^molecular_function^ATP binding`GO:0008094^molecular_function^ATPase, acting on DNA`GO:0030983^molecular_function^mismatched DNA binding`GO:0000710^biological_process^meiotic mismatch repair`GO:0007131^biological_process^reciprocal meiotic recombination	GO:0005524^molecular_function^ATP binding`GO:0030983^molecular_function^mismatched DNA binding`GO:0006298^biological_process^mismatch repair	2.42649	DOWN_WT-518_UP_ter1-02
UMAG_12178	.	KIS70882	DBD23_ASPOR | 2,3-dihydroxybenzoate decarboxylase	PF04909.16^Amidohydro_2^Amidohydrolase^34-329^E:6e-40	.	.	.	KEGG:aor:AO090005000447	GO:0016787^molecular_function^hydrolase activity`GO:0050150^molecular_function^o-pyrocatechuate decarboxylase activity`GO:0043640^biological_process^benzoate catabolic process via hydroxylation	GO:0016787^molecular_function^hydrolase activity	2.75528	DOWN_WT-518_UP_ter1-02
UMAG_12225	.	KIS68784	.	.	.	.	.	.	.	.	2.55594	DOWN_WT-518_UP_ter1-02
UMAG_12238	.	KIS68547	.	.	YES	ExpAA=20.55^PredHel=1^Topology=i5-27o	.	.	.	.	7.11206	DOWN_WT-518_UP_ter1-02
UMAG_12256	.	KIS67747	.	.	.	.	.	.	.	.	6.33052	DOWN_WT-518_UP_ter1-02
UMAG_12281	.	KIS66716	.	.	YES	.	.	.	.	.	4.87606	DOWN_WT-518_UP_ter1-02
UMAG_12287	.	KIS66829	.	.	.	.	.	.	.	.	8.57509	DOWN_WT-518_UP_ter1-02
UMAG_12298	.	KIS67190	YBH6_SCHPO | Uncharacterized membrane protein C3B8.06	PF10348.11^DUF2427^Domain of unknown function (DUF2427)^266-350^E:3.5e-16`PF10355.11^Ytp1^Protein of unknown function (Ytp1)^615-937^E:1.5e-103	YES	ExpAA=255.19^PredHel=12^Topology=i12-34o272-294i301-323o338-360i605-627o642-664i698-720o730-749i809-831o841-863i876-895o910-932i	.	.	GO:0005783^cellular_component^endoplasmic reticulum`GO:0005789^cellular_component^endoplasmic reticulum membrane`GO:0016021^cellular_component^integral component of membrane	.	3.8647	DOWN_WT-518_UP_ter1-02
UMAG_12299	.	KIS70003	RDO1_USTMD | Glyoxalase domain-containing protein RDO1	PF00903.27^Glyoxalase^Glyoxalase/Bleomycin resistance protein/Dioxygenase superfamily^57-172^E:4.1e-09	.	.	.	.	.	.	2.15272	DOWN_WT-518_UP_ter1-02
UMAG_12302	.	KIS66296	.	.	YES	.	.	.	.	.	3.71327	DOWN_WT-518_UP_ter1-02
UMAG_12304	.	KIS66490	UAY_EMENI | Positive regulator of purine utilization	PF00172.20^Zn_clus^Fungal Zn(2)-Cys(6) binuclear cluster domain^30-62^E:1.7e-08	.	.	.	KEGG:ani:AN0891.2	GO:0005634^cellular_component^nucleus`GO:0003700^molecular_function^DNA-binding transcription factor activity`GO:0000981^molecular_function^DNA-binding transcription factor activity, RNA polymerase II-specific`GO:0043565^molecular_function^sequence-specific DNA binding`GO:0008270^molecular_function^zinc ion binding`GO:0045944^biological_process^positive regulation of transcription by RNA polymera…	GO:0000981^molecular_function^DNA-binding transcription factor activity, RNA polymerase II-specific`GO:0008270^molecular_function^zinc ion binding`GO:0006355^biological_process^regulation of transcription, DNA-templated	4.33075	DOWN_WT-518_UP_ter1-02
UMAG_12305	.	KIS66515	GTPB1_RAT | GTP-binding protein 1	PF00009.29^GTP_EFTU^Elongation factor Tu GTP binding domain^189-415^E:1.4e-20	.	.	.	KEGG:rno:300077	GO:0000177^cellular_component^cytoplasmic exosome (RNase complex)`GO:0005829^cellular_component^cytosol`GO:0005525^molecular_function^GTP binding`GO:0003924^molecular_function^GTPase activity`GO:0003746^molecular_function^translation elongation factor activity`GO:0046039^biological_process^GTP metabolic process`GO:0061014^biological_process^positive regulation of mRNA catabolic process`GO:0006414…	GO:0003924^molecular_function^GTPase activity`GO:0005525^molecular_function^GTP binding	2.67677	DOWN_WT-518_UP_ter1-02
UMAG_12336	.	KIS65658	MSH4_HUMAN | MutS protein homolog 4	PF05192.20^MutS_III^MutS domain III^421-738^E:2e-31`PF05190.20^MutS_IV^MutS family domain IV^608-696^E:9.8e-05`PF00488.23^MutS_V^MutS domain V^801-987^E:2.8e-49	.	.	.	KEGG:hsa:4438	GO:0005694^cellular_component^chromosome`GO:0005634^cellular_component^nucleus`GO:0005713^cellular_component^recombination nodule`GO:0000795^cellular_component^synaptonemal complex`GO:0005524^molecular_function^ATP binding`GO:0008094^molecular_function^ATPase, acting on DNA`GO:0003677^molecular_function^DNA binding`GO:0030983^molecular_function^mismatched DNA binding`GO:0007292^biological_process…	GO:0005524^molecular_function^ATP binding`GO:0030983^molecular_function^mismatched DNA binding`GO:0006298^biological_process^mismatch repair	3.67434	DOWN_WT-518_UP_ter1-02
UMAG_15074	.	KIS70578	ABCB_ASPFU | ABC multidrug transporter B	PF00664.25^ABC_membrane^ABC transporter transmembrane region^316-577^E:3.1e-12`PF00005.29^ABC_tran^ABC transporter^682-814^E:9.1e-12`PF00664.25^ABC_membrane^ABC transporter transmembrane region^957-1203^E:6.2e-19`PF00005.29^ABC_tran^ABC transporter^1300-1448^E:4.5e-28	.	ExpAA=334.94^PredHel=14^Topology=o32-54i75-97o112-134i306-328o348-370i429-446o450-472i534-556o566-588i953-975o995-1017i1061-1083o1087-1109i1179-1201o	.	KEGG:afm:AFUA_1G10390	GO:0000324^cellular_component^fungal-type vacuole`GO:0016021^cellular_component^integral component of membrane`GO:0016020^cellular_component^membrane`GO:0005886^cellular_component^plasma membrane`GO:0015440^molecular_function^ABC-type peptide transporter activity`GO:0005524^molecular_function^ATP binding`GO:0042626^molecular_function^ATPase-coupled transmembrane transporter activity`GO:0055085^bi…	GO:0005524^molecular_function^ATP binding`GO:0042626^molecular_function^ATPase-coupled transmembrane transporter activity`GO:0055085^biological_process^transmembrane transport`GO:0016021^cellular_component^integral component of membrane	2.34957	DOWN_WT-518_UP_ter1-02

## Sheet: Table S3 WT 518 vs. ter1-24
gene_id	RNAMMER	prot_id	sprot_Top_BLASTP_hit	Pfam	SignalP	TmHMM	eggnog	Kegg	gene_ontology_BLASTP	gene_ontology_Pfam	logFC	Regulation
UMAG_00001	.	KIS71555	.	.	.	.	.	.	.	.	2.08221	DOWN_WT-518_UP_ter1-24
UMAG_00027	.	KIS71584	.	.	YES	.	.	.	.	.	7.0156	DOWN_WT-518_UP_ter1-24
UMAG_00037	.	KIS71594	AIF1_SCHPO | Apoptosis-inducing factor 1	PF00355.28^Rieske^Rieske [2Fe-2S] domain^7-93^E:2e-14`PF07992.16^Pyr_redox_2^Pyridine nucleotide-disulphide oxidoreductase^137-444^E:1.2e-50`PF13738.8^Pyr_redox_3^Pyridine nucleotide-disulphide oxidoreductase^277-419^E:1.6e-08`PF00070.29^Pyr_redox^Pyridine nucleotide-disulphide oxidoreductase^282-361^E:1.3e-10	.	.	.	.	GO:0005829^cellular_component^cytosol`GO:0005743^cellular_component^mitochondrial inner membrane`GO:0005741^cellular_component^mitochondrial outer membrane`GO:0005634^cellular_component^nucleus`GO:0051537^molecular_function^2 iron, 2 sulfur cluster binding`GO:0050660^molecular_function^flavin adenine dinucleotide binding`GO:0046872^molecular_function^metal ion binding`GO:0016668^molecular_functio…	GO:0051537^molecular_function^2 iron, 2 sulfur cluster binding`GO:0055114^biological_process^obsolete oxidation-reduction process`GO:0016491^molecular_function^oxidoreductase activity	3.39738	DOWN_WT-518_UP_ter1-24
UMAG_00063	.	KIS71621	.	.	YES	ExpAA=40.81^PredHel=2^Topology=i7-29o221-243i	.	.	.	.	2.15788	DOWN_WT-518_UP_ter1-24
UMAG_00108	.	KIS71667	ARDH_CANAW | D-arabinitol 2-dehydrogenase [ribulose-forming]	PF00106.27^adh_short^short chain dehydrogenase^112-316^E:1.7e-44`PF08659.12^KR^KR domain^115-289^E:2.1e-14`PF01370.23^Epimerase^NAD dependent epimerase/dehydratase family^115-296^E:0.00021`PF13561.8^adh_short_C2^Enoyl-(Acyl carrier protein) reductase^118-371^E:1e-61	.	.	.	.	GO:0047038^molecular_function^D-arabinitol 2-dehydrogenase activity`GO:0051161^biological_process^arabitol metabolic process`GO:0005975^biological_process^carbohydrate metabolic process	GO:0055114^biological_process^obsolete oxidation-reduction process`GO:0003824^molecular_function^catalytic activity	2.2796	DOWN_WT-518_UP_ter1-24
UMAG_00145	.	KIS71706	BUD32_CRYNJ | EKC/KEOPS complex subunit BUD32	.	.	.	.	.	GO:0000781^cellular_component^chromosome, telomeric region`GO:0005737^cellular_component^cytoplasm`GO:0000408^cellular_component^EKC/KEOPS complex`GO:0005634^cellular_component^nucleus`GO:0005524^molecular_function^ATP binding`GO:0016787^molecular_function^hydrolase activity`GO:0106310^molecular_function^protein serine kinase activity`GO:0004674^molecular_function^protein serine/threonine kinase …	.	-2.21832	UP_WT-518_DOWN_ter1-24
UMAG_00167	.	KIS71729	MGTA_MYCTU | GDP-mannose-dependent alpha-mannosyltransferase	PF13439.8^Glyco_transf_4^Glycosyltransferase Family 4^42-206^E:5.3e-24`PF13579.8^Glyco_trans_4_4^Glycosyl transferase 4-like domain^43-195^E:6.5e-13`PF00534.22^Glycos_transf_1^Glycosyl transferases group 1^340-476^E:4.1e-32`PF13692.8^Glyco_trans_1_4^Glycosyl transferases group 1^348-473^E:1.4e-23	.	ExpAA=24.22^PredHel=1^Topology=o651-670i	COG0438^Glycosyl transferase (Group 1	KEGG:mtu:Rv0557	GO:0000030^molecular_function^mannosyltransferase activity`GO:0016757^molecular_function^glycosyltransferase activity`GO:0016758^molecular_function^hexosyltransferase activity`GO:0009247^biological_process^glycolipid biosynthetic process`GO:0009405^biological_process^obsolete pathogenesis`GO:0046488^biological_process^phosphatidylinositol metabolic process`GO:0008654^biological_process^phospholip…	GO:0016757^molecular_function^glycosyltransferase activity	2.56507	DOWN_WT-518_UP_ter1-24
UMAG_00172	.	KIS71736	REC8_SCHPO | Meiotic recombination protein rec8	PF04825.15^Rad21_Rec8_N^N terminus of Rad21 / Rec8 like protein^1-101^E:2e-26`PF04824.18^Rad21_Rec8^Conserved region of Rad21 / Rec8 like protein^604-642^E:3.1e-08	.	.	.	KEGG:spo:SPBC29A10.14	GO:0000785^cellular_component^chromatin`GO:0072687^cellular_component^meiotic spindle`GO:0034991^cellular_component^nuclear meiotic cohesin complex`GO:0034990^cellular_component^nuclear mitotic cohesin complex`GO:0005634^cellular_component^nucleus`GO:0005721^cellular_component^pericentric heterochromatin`GO:0003682^molecular_function^chromatin binding`GO:0007129^biological_process^homologous chro…	GO:0005515^molecular_function^protein binding	2.18758	DOWN_WT-518_UP_ter1-24
UMAG_00210	.	KIS71775	CTB7_CERBT | Monooxygenase CTB7	PF01494.21^FAD_binding_3^FAD binding domain^2-352^E:5.3e-26`PF00070.29^Pyr_redox^Pyridine nucleotide-disulphide oxidoreductase^2-56^E:5.9e-05`PF01134.24^GIDA^Glucose inhibited division protein A^3-160^E:3.2e-06`PF13450.8^NAD_binding_8^NAD(P)-binding Rossmann-like domain^7-35^E:4.8e-05	.	.	.	.	GO:0071949^molecular_function^FAD binding`GO:0004497^molecular_function^monooxygenase activity	GO:0071949^molecular_function^FAD binding	4.44304	DOWN_WT-518_UP_ter1-24
UMAG_00309	.	KIS71881	.	.	YES	.	.	.	.	.	-3.24119	UP_WT-518_DOWN_ter1-24
UMAG_00371	.	KIS71945	NOP1_NEUCR | Opsin-1	PF01036.20^Bac_rhodopsin^Bacteriorhodopsin-like protein^41-255^E:3e-44	.	ExpAA=129.97^PredHel=6^Topology=o36-58i70-92o122-144i165-184o199-221i234-256o	.	KEGG:ncr:NCU10055	GO:0016021^cellular_component^integral component of membrane`GO:0005886^cellular_component^plasma membrane`GO:0005503^molecular_function^all-trans retinal binding`GO:0005216^molecular_function^ion channel activity`GO:0009881^molecular_function^photoreceptor activity`GO:0007602^biological_process^phototransduction`GO:0018298^biological_process^protein-chromophore linkage`GO:0009416^biological_proc…	GO:0005216^molecular_function^ion channel activity`GO:0006811^biological_process^ion transport`GO:0016020^cellular_component^membrane	2.83109	DOWN_WT-518_UP_ter1-24
UMAG_00503	.	KIS72081	.	PF00498.28^FHA^FHA domain^70-102^E:1.3e-07	.	.	.	.	.	GO:0005515^molecular_function^protein binding	3.39805	DOWN_WT-518_UP_ter1-24
UMAG_00573	.	KIS72155	.	PF01442.20^Apolipoprotein^Apolipoprotein A1/A4/E domain^13-125^E:5.6e-05`PF01442.20^Apolipoprotein^Apolipoprotein A1/A4/E domain^106-239^E:0.078	.	.	.	.	.	GO:0008289^molecular_function^lipid binding`GO:0006869^biological_process^lipid transport`GO:0042157^biological_process^lipoprotein metabolic process`GO:0005576^cellular_component^extracellular region	3.09008	DOWN_WT-518_UP_ter1-24
UMAG_00629	.	KIS72214	.	.	.	ExpAA=21.14^PredHel=1^Topology=i13-32o	.	.	.	.	4.88568	DOWN_WT-518_UP_ter1-24
UMAG_00723	.	KIS72315	RDS1_SCHPO | Protein rds1	PF13668.8^Ferritin_2^Ferritin-like domain^91-221^E:1.2e-42	YES	.	.	KEGG:spo:SPAC343.12	GO:0005783^cellular_component^endoplasmic reticulum	.	4.6721	DOWN_WT-518_UP_ter1-24
UMAG_00796	.	KIS72393	.	.	.	.	.	.	.	.	-2.08959	UP_WT-518_DOWN_ter1-24
UMAG_00816	.	KIS72417	NMT1_ASPPA | 4-amino-5-hydroxymethyl-2-methylpyrimidine phosphate synthase	PF09084.13^NMT1^NMT1/THI5 like^16-239^E:4.2e-76	.	.	.	.	GO:0046872^molecular_function^metal ion binding`GO:0016740^molecular_function^transferase activity`GO:0009228^biological_process^thiamine biosynthetic process`GO:0009229^biological_process^thiamine diphosphate biosynthetic process	.	3.24782	DOWN_WT-518_UP_ter1-24
UMAG_00968	.	KIS71053	.	PF03732.19^Retrotrans_gag^Retrotransposon gag protein^135-241^E:1.5e-05`PF00098.25^zf-CCHC^Zinc knuckle^325-341^E:0.0035`PF14392.8^zf-CCHC_4^Zinc knuckle^326-340^E:0.7	.	.	.	.	.	GO:0003676^molecular_function^nucleic acid binding`GO:0008270^molecular_function^zinc ion binding	2.45939	DOWN_WT-518_UP_ter1-24
UMAG_01025	.	KIS71113	STB4_YEAST | Probable transcriptional regulatory protein STB4	PF00172.20^Zn_clus^Fungal Zn(2)-Cys(6) binuclear cluster domain^52-83^E:6.1e-10	.	.	.	KEGG:sce:YMR019W	GO:0005739^cellular_component^mitochondrion`GO:0005634^cellular_component^nucleus`GO:0003677^molecular_function^DNA binding`GO:0000981^molecular_function^DNA-binding transcription factor activity, RNA polymerase II-specific`GO:0043565^molecular_function^sequence-specific DNA binding`GO:0008270^molecular_function^zinc ion binding`GO:0006351^biological_process^transcription, DNA-templated	GO:0000981^molecular_function^DNA-binding transcription factor activity, RNA polymerase II-specific`GO:0008270^molecular_function^zinc ion binding`GO:0006355^biological_process^regulation of transcription, DNA-templated	2.46295	DOWN_WT-518_UP_ter1-24
UMAG_01052	.	KIS71142	.	.	.	.	.	.	.	.	5.33697	DOWN_WT-518_UP_ter1-24
UMAG_01077	.	KIS71168	.	.	.	.	.	.	.	.	3.50123	DOWN_WT-518_UP_ter1-24
UMAG_01130	.	KIS71226	USTQ_ASPFN | Tyrosinase ustQ	PF00264.22^Tyrosinase^Common central domain of tyrosinase^111-301^E:1.9e-14	YES	.	.	KEGG:afv:AFLA_095060	GO:0016021^cellular_component^integral component of membrane`GO:0046872^molecular_function^metal ion binding`GO:0004503^molecular_function^monophenol monooxygenase activity	GO:0016491^molecular_function^oxidoreductase activity	2.62839	DOWN_WT-518_UP_ter1-24
UMAG_01136	.	KIS71231	NOTO_ASPVE | Notoamide biosynthesis cluster protein O'	PF07690.18^MFS_1^Major Facilitator Superfamily^86-371^E:3.3e-10`PF05978.18^UNC-93^Ion channel regulatory protein UNC-93^111-219^E:0.00011	.	ExpAA=214.56^PredHel=10^Topology=i72-94o107-129i136-153o163-185i198-220o230-252i290-312o322-342i355-374o389-411i	.	.	GO:0016021^cellular_component^integral component of membrane`GO:0022857^molecular_function^transmembrane transporter activity	GO:0022857^molecular_function^transmembrane transporter activity`GO:0055085^biological_process^transmembrane transport	2.27118	DOWN_WT-518_UP_ter1-24
UMAG_01192	.	KIS71292	.	PF11696.10^DUF3292^Protein of unknown function (DUF3292)^116-784^E:1.2e-222	.	ExpAA=46.35^PredHel=1^Topology=i224-246o	.	.	.	.	2.34701	DOWN_WT-518_UP_ter1-24
UMAG_01251	.	KIS71350	.	.	.	.	.	.	.	.	2.26496	DOWN_WT-518_UP_ter1-24
UMAG_01262	.	KIS71362	DPOLB_HUMAN | DNA polymerase beta	PF10391.11^DNA_pol_lambd_f^Fingers domain of DNA polymerase lambda^491-537^E:1.2e-12`PF14792.8^DNA_pol_B_palm^DNA polymerase beta palm^540-660^E:8.1e-15`PF14791.8^DNA_pol_B_thumb^DNA polymerase beta thumb^669-735^E:1.8e-12	.	.	.	KEGG:hsa:5423	GO:0005737^cellular_component^cytoplasm`GO:0005874^cellular_component^microtubule`GO:0005654^cellular_component^nucleoplasm`GO:0005634^cellular_component^nucleus`GO:0032991^cellular_component^protein-containing complex`GO:0005876^cellular_component^spindle microtubule`GO:0003684^molecular_function^damaged DNA binding`GO:0003887^molecular_function^DNA-directed DNA polymerase activity`GO:0019899^mo…	GO:0003677^molecular_function^DNA binding`GO:0034061^molecular_function^DNA polymerase activity	2.39727	DOWN_WT-518_UP_ter1-24
UMAG_01431	.	KIS71538	FER6_USTMA | Multidrug resistance protein fer6	PF00664.25^ABC_membrane^ABC transporter transmembrane region^95-374^E:1.5e-27`PF00005.29^ABC_tran^ABC transporter^461-595^E:3.5e-19`PF00664.25^ABC_membrane^ABC transporter transmembrane region^811-1039^E:1.1e-36`PF00005.29^ABC_tran^ABC transporter^1114-1256^E:6.4e-28	YES	ExpAA=260.65^PredHel=9^Topology=i93-115o141-163i220-242o247-269i330-352o781-803i815-837o898-932i998-1020o	.	KEGG:uma:UMAG_01431	GO:0016021^cellular_component^integral component of membrane`GO:0016020^cellular_component^membrane`GO:0005524^molecular_function^ATP binding`GO:0042626^molecular_function^ATPase-coupled transmembrane transporter activity`GO:0009405^biological_process^obsolete pathogenesis`GO:0055085^biological_process^transmembrane transport	GO:0005524^molecular_function^ATP binding`GO:0042626^molecular_function^ATPase-coupled transmembrane transporter activity`GO:0055085^biological_process^transmembrane transport`GO:0016021^cellular_component^integral component of membrane	-3.86169	UP_WT-518_DOWN_ter1-24
UMAG_01432	.	KIS71539	FER5_USTMA | Acyltransferase fer5	PF13523.8^Acetyltransf_8^Acetyltransferase (GNAT) domain^262-384^E:1.7e-27	.	.	.	KEGG:uma:UMAG_01432	GO:0016410^molecular_function^N-acyltransferase activity`GO:0009405^biological_process^obsolete pathogenesis`GO:0019290^biological_process^siderophore biosynthetic process	.	-3.71185	UP_WT-518_DOWN_ter1-24
UMAG_01433	.	KIS71540	FER4_USTMA | Enoyl-CoA isomerase/hydratase fer4	PF00378.22^ECH_1^Enoyl-CoA hydratase/isomerase^19-273^E:7.4e-54`PF16113.7^ECH_2^Enoyl-CoA hydratase/isomerase^22-213^E:3.4e-27	.	.	.	KEGG:uma:UMAG_01433	GO:0005739^cellular_component^mitochondrion`GO:0004300^molecular_function^enoyl-CoA hydratase activity`GO:0016853^molecular_function^isomerase activity`GO:0006635^biological_process^fatty acid beta-oxidation`GO:0009405^biological_process^obsolete pathogenesis	GO:0003824^molecular_function^catalytic activity`GO:0003860^molecular_function^3-hydroxyisobutyryl-CoA hydrolase activity	-6.57184	UP_WT-518_DOWN_ter1-24
UMAG_01436	.	KIS71543	MAT1_PSEA3 | Acetyltransferase MAT1	.	.	.	.	.	GO:0016746^molecular_function^acyltransferase activity	.	2.14967	DOWN_WT-518_UP_ter1-24
UMAG_01438	.	KIS71545	MAC2_PSEA3 | Acyl-CoA-dependent acyltransferase MAC2	.	.	.	.	.	GO:0016746^molecular_function^acyltransferase activity	.	2.59186	DOWN_WT-518_UP_ter1-24
UMAG_01456	.	KIS70281	CAT8_YEAST | Regulatory protein CAT8	PF00172.20^Zn_clus^Fungal Zn(2)-Cys(6) binuclear cluster domain^51-84^E:2.4e-08	.	.	.	KEGG:sce:YMR280C	GO:0005737^cellular_component^cytoplasm`GO:0005634^cellular_component^nucleus`GO:0001228^molecular_function^DNA-binding transcription activator activity, RNA polymerase II-specific`GO:0000978^molecular_function^RNA polymerase II cis-regulatory region sequence-specific DNA binding`GO:0008270^molecular_function^zinc ion binding`GO:0005975^biological_process^carbohydrate metabolic process`GO:0045944…	GO:0000981^molecular_function^DNA-binding transcription factor activity, RNA polymerase II-specific`GO:0008270^molecular_function^zinc ion binding`GO:0006355^biological_process^regulation of transcription, DNA-templated	2.05752	DOWN_WT-518_UP_ter1-24
UMAG_01524	.	KIS70354	.	.	.	ExpAA=18.37^PredHel=1^Topology=i66-88o	.	.	.	.	2.10791	DOWN_WT-518_UP_ter1-24
UMAG_01567	.	KIS70398	YER5_SCHPO | Uncharacterized oxidoreductase C2F3.05c	PF00248.23^Aldo_ket_red^Aldo/keto reductase family^31-276^E:1.9e-42	.	.	.	KEGG:spo:SPAC2F3.05c	GO:0005829^cellular_component^cytosol`GO:0005634^cellular_component^nucleus`GO:0047834^molecular_function^D-threo-aldose 1-dehydrogenase activity`GO:0032866^molecular_function^D-xylose:NADP reductase activity`GO:0032867^molecular_function^L-arabinose:NADP reductase activity`GO:0019568^biological_process^arabinose catabolic process`GO:0042843^biological_process^D-xylose catabolic process	GO:0047834^molecular_function^D-threo-aldose 1-dehydrogenase activity	3.29173	DOWN_WT-518_UP_ter1-24
UMAG_01610	.	KIS70434	.	.	.	.	.	.	.	.	2.63468	DOWN_WT-518_UP_ter1-24
UMAG_01614	.	KIS70438	YD72_SCHPO | Uncharacterized protein C32A11.02c	PF19343.1^DUF5923^Family of unknown function (DUF5923)^64-233^E:1e-27`PF19343.1^DUF5923^Family of unknown function (DUF5923)^235-662^E:3.2e-48`PF14613.8^DUF4449^Protein of unknown function (DUF4449)^675-743^E:8.2e-07	.	.	.	KEGG:spo:SPAC32A11.02c	.	.	3.72213	DOWN_WT-518_UP_ter1-24
UMAG_01659	.	KIS70485	.	.	.	.	.	.	.	.	-2.15135	UP_WT-518_DOWN_ter1-24
UMAG_01677	.	KIS70507	.	.	.	.	.	.	.	.	2.59409	DOWN_WT-518_UP_ter1-24
UMAG_01695	.	KIS70525	.	.	YES	.	.	.	.	.	5.61579	DOWN_WT-518_UP_ter1-24
UMAG_01696	.	KIS70526	IQM5_ARATH | IQ domain-containing protein IQM5	.	.	.	.	KEGG:ath:AT5G57010	GO:0005737^cellular_component^cytoplasm`GO:0005634^cellular_component^nucleus	.	2.77526	DOWN_WT-518_UP_ter1-24
UMAG_01721	.	KIS70553	.	PF01764.27^Lipase_3^Lipase (class 3)^570-741^E:7.7e-11	.	.	.	.	.	GO:0006629^biological_process^lipid metabolic process	2.45748	DOWN_WT-518_UP_ter1-24
UMAG_01725	.	KIS70557	.	.	YES	ExpAA=37.12^PredHel=1^Topology=o156-175i	.	.	.	.	-2.11419	UP_WT-518_DOWN_ter1-24
UMAG_01778	.	KIS70613	.	.	YES	ExpAA=16.34^PredHel=1^Topology=i7-29o	.	.	.	.	3.1227	DOWN_WT-518_UP_ter1-24
UMAG_01791	.	KIS70626	YE76_SCHPO | AB hydrolase superfamily protein C4A8.06c	PF10340.11^Say1_Mug180^Steryl acetyl hydrolase^268-387^E:1.5e-07`PF07859.15^Abhydrolase_3^alpha/beta hydrolase fold^271-394^E:6.1e-31`PF07859.15^Abhydrolase_3^alpha/beta hydrolase fold^520-573^E:0.0002	.	.	.	KEGG:spo:SPAC4A8.06c	GO:0005739^cellular_component^mitochondrion`GO:0004806^molecular_function^triglyceride lipase activity	GO:0016787^molecular_function^hydrolase activity	2.52915	DOWN_WT-518_UP_ter1-24
UMAG_01805	.	KIS70640	SFK1_SCHPO | Protein sfk1	PF10277.11^Frag1^Frag1/DRAM/Sfk1 family^10-235^E:4.5e-42	.	ExpAA=133.56^PredHel=6^Topology=i7-29o60-79i99-121o131-153i173-192o207-229i	.	KEGG:spo:SPCC16A11.01	GO:0005887^cellular_component^integral component of plasma membrane`GO:0048017^biological_process^inositol lipid-mediated signaling`GO:0006629^biological_process^lipid metabolic process`GO:0010506^biological_process^regulation of autophagy	.	2.24016	DOWN_WT-518_UP_ter1-24
UMAG_01850	.	KIS70692	DHB4_RAT | Peroxisomal multifunctional enzyme type 2	PF02036.19^SCP2^SCP-2 sterol transfer family^77-175^E:6.4e-17	.	.	.	KEGG:rno:79244	GO:0005777^cellular_component^peroxisome`GO:0044594^molecular_function^17-beta-hydroxysteroid dehydrogenase (NAD+) activity`GO:0018812^molecular_function^3-hydroxyacyl-CoA dehydratase activity`GO:0003857^molecular_function^3-hydroxyacyl-CoA dehydrogenase activity`GO:0033989^molecular_function^3alpha,7alpha,12alpha-trihydroxy-5beta-cholest-24-enoyl-CoA hydratase activity`GO:0004300^molecular_funct…	.	2.26274	DOWN_WT-518_UP_ter1-24
UMAG_01858	.	KIS70700	SPEB1_SCHPO | Putative agmatinase 1	PF00491.23^Arginase^Arginase family^98-419^E:9.8e-85	YES	.	.	KEGG:spo:SPAC11D3.09	GO:0005783^cellular_component^endoplasmic reticulum`GO:0008783^molecular_function^agmatinase activity`GO:0046872^molecular_function^metal ion binding`GO:0033389^biological_process^putrescine biosynthetic process from arginine, using agmatinase	GO:0046872^molecular_function^metal ion binding	2.84893	DOWN_WT-518_UP_ter1-24
UMAG_01872	.	KIS70716	STR4_STRTC | Dehydrogenase str4	PF00732.21^GMC_oxred_N^GMC oxidoreductase^36-343^E:2.3e-72`PF05199.15^GMC_oxred_C^GMC oxidoreductase^457-608^E:4.1e-38	.	.	.	.	GO:0050660^molecular_function^flavin adenine dinucleotide binding`GO:0016614^molecular_function^oxidoreductase activity, acting on CH-OH group of donors	GO:0016614^molecular_function^oxidoreductase activity, acting on CH-OH group of donors`GO:0050660^molecular_function^flavin adenine dinucleotide binding`GO:0055114^biological_process^obsolete oxidation-reduction process	3.20897	DOWN_WT-518_UP_ter1-24
UMAG_01888	.	KIS70733	PEPS_ARTBC | Probable serine carboxypeptidase ARB_06414	PF00450.24^Peptidase_S10^Serine carboxypeptidase^86-518^E:6.9e-79	YES	.	.	KEGG:abe:ARB_06414	GO:0005576^cellular_component^extracellular region`GO:0004185^molecular_function^serine-type carboxypeptidase activity	GO:0004185^molecular_function^serine-type carboxypeptidase activity`GO:0006508^biological_process^proteolysis	2.14389	DOWN_WT-518_UP_ter1-24
UMAG_01933	.	KIS70781	.	.	.	.	.	.	.	.	2.42623	DOWN_WT-518_UP_ter1-24
UMAG_01937	.	KIS70786	ASM_MOUSE | Sphingomyelin phosphodiesterase	PF00149.30^Metallophos^Calcineurin-like phosphoesterase^264-555^E:6.6e-13	YES	.	.	KEGG:mmu:20597	GO:0036019^cellular_component^endolysosome`GO:0005768^cellular_component^endosome`GO:0005615^cellular_component^extracellular space`GO:0042599^cellular_component^lamellar body`GO:0005811^cellular_component^lipid droplet`GO:0005764^cellular_component^lysosome`GO:0005886^cellular_component^plasma membrane`GO:0061750^molecular_function^acid sphingomyelin phosphodiesterase activity`GO:0016798^molecul…	GO:0016787^molecular_function^hydrolase activity	2.11673	DOWN_WT-518_UP_ter1-24
UMAG_01943	.	KIS70792	AGL2_BACTQ | Alpha-glucosidase 2	PF13802.8^Gal_mutarotas_2^Galactose mutarotase-like^143-187^E:1.3e-07`PF01055.28^Glyco_hydro_31^Glycosyl hydrolases family 31^242-729^E:1.7e-83	.	.	.	.	GO:0030246^molecular_function^carbohydrate binding`GO:0032450^molecular_function^maltose alpha-glucosidase activity	GO:0004553^molecular_function^hydrolase activity, hydrolyzing O-glycosyl compounds`GO:0005975^biological_process^carbohydrate metabolic process	2.71112	DOWN_WT-518_UP_ter1-24
UMAG_01945	.	KIS70794	INVX_SCHPO | Putative invertase	PF00251.22^Glyco_hydro_32N^Glycosyl hydrolases family 32 N-terminal domain^81-379^E:6.8e-87`PF08244.14^Glyco_hydro_32C^Glycosyl hydrolases family 32 C terminal^399-573^E:8.6e-12	YES	.	.	KEGG:spo:SPAC8E11.01c	GO:0005737^cellular_component^cytoplasm`GO:0005829^cellular_component^cytosol`GO:0000324^cellular_component^fungal-type vacuole`GO:0005634^cellular_component^nucleus`GO:0004575^molecular_function^sucrose alpha-glucosidase activity`GO:0005987^biological_process^sucrose catabolic process	.	4.81786	DOWN_WT-518_UP_ter1-24
UMAG_01952	.	KIS70801	UVE1_NEUCR | UV-damage endonuclease	PF03851.16^UvdE^UV-endonuclease UvdE^190-455^E:8.8e-86	.	.	.	KEGG:ncr:NCU08850	GO:0005739^cellular_component^mitochondrion`GO:0005634^cellular_component^nucleus`GO:0004519^molecular_function^endonuclease activity`GO:0043504^biological_process^mitochondrial DNA repair`GO:0006289^biological_process^nucleotide-excision repair`GO:0009411^biological_process^response to UV	GO:0004519^molecular_function^endonuclease activity`GO:0006289^biological_process^nucleotide-excision repair`GO:0009411^biological_process^response to UV	2.6839	DOWN_WT-518_UP_ter1-24
UMAG_01958	.	KIS70807	.	.	.	ExpAA=24.07^PredHel=1^Topology=o202-224i	.	.	.	.	2.89976	DOWN_WT-518_UP_ter1-24
UMAG_01959	.	KIS70808	Y3154_MYCBO | Putative diacyglycerol O-acyltransferase Mb3154c	PF03007.18^WES_acyltransf^Wax ester synthase-like Acyl-CoA acyltransferase domain^389-472^E:9.9e-15`PF06974.15^WS_DGAT_C^WS/DGAT C-terminal domain^641-769^E:1.7e-09	.	.	COG1020^non-ribosomal peptide synthetase	KEGG:mtu:Rv3087	GO:0004144^molecular_function^diacylglycerol O-acyltransferase activity`GO:0006071^biological_process^glycerol metabolic process`GO:0019432^biological_process^triglyceride biosynthetic process	GO:0004144^molecular_function^diacylglycerol O-acyltransferase activity`GO:0045017^biological_process^glycerolipid biosynthetic process	3.14724	DOWN_WT-518_UP_ter1-24
UMAG_01965	.	KIS70817	S40A2_ARATH | Solute carrier family 40 member 2	PF06963.14^FPN1^Ferroportin1 (FPN1)^83-563^E:6.3e-152	.	ExpAA=192.33^PredHel=8^Topology=i113-135o163-181i202-224o273-295i367-389o409-431i440-462o552-574i	.	KEGG:ath:AT5G03570	GO:0016021^cellular_component^integral component of membrane`GO:0009705^cellular_component^plant-type vacuole membrane`GO:0015087^molecular_function^cobalt ion transmembrane transporter activity`GO:0005381^molecular_function^iron ion transmembrane transporter activity`GO:0010106^biological_process^cellular response to iron ion starvation`GO:0055068^biological_process^cobalt ion homeostasis`GO:000…	GO:0005381^molecular_function^iron ion transmembrane transporter activity`GO:0034755^biological_process^iron ion transmembrane transport`GO:0016021^cellular_component^integral component of membrane	2.87093	DOWN_WT-518_UP_ter1-24
UMAG_01977	.	KIS70829	.	.	YES	.	.	.	.	.	2.20897	DOWN_WT-518_UP_ter1-24
UMAG_01983	.	KIS70835	.	.	.	ExpAA=150.93^PredHel=7^Topology=o4-26i38-60o70-92i113-130o150-172i184-206o221-242i	.	.	.	.	2.81471	DOWN_WT-518_UP_ter1-24
UMAG_01992	.	KIS70845	P20D2_MOUSE | Peptidase M20 domain-containing protein 2	PF01546.30^Peptidase_M20^Peptidase family M20/M25/M40^200-441^E:2.5e-08`PF07687.16^M20_dimer^Peptidase dimerisation domain^292-383^E:4.5e-11	.	.	.	KEGG:mmu:242377	GO:0005654^cellular_component^nucleoplasm`GO:0016805^molecular_function^dipeptidase activity`GO:0042802^molecular_function^identical protein binding`GO:0006508^biological_process^proteolysis`GO:0032268^biological_process^regulation of cellular protein metabolic process	GO:0016787^molecular_function^hydrolase activity	-3.10344	UP_WT-518_DOWN_ter1-24
UMAG_02008	.	KIS70863	YIZG_SCHPO | Uncharacterized transporter C1002.16c	PF07690.18^MFS_1^Major Facilitator Superfamily^73-467^E:1.7e-31`PF00083.26^Sugar_tr^Sugar (and other) transporter^201-425^E:1e-07	.	ExpAA=245.72^PredHel=12^Topology=i68-87o107-129i134-156o166-185i198-220o230-249i323-345o365-384i391-413o418-440i452-474o484-506i	.	KEGG:spo:SPAC1002.16c	GO:0032153^cellular_component^cell division site`GO:0051286^cellular_component^cell tip`GO:0005794^cellular_component^Golgi apparatus`GO:0016021^cellular_component^integral component of membrane`GO:0031224^cellular_component^intrinsic component of membrane`GO:0046943^molecular_function^carboxylic acid transmembrane transporter activity`GO:0022857^molecular_function^transmembrane transporter activ…	GO:0022857^molecular_function^transmembrane transporter activity`GO:0055085^biological_process^transmembrane transport`GO:0016021^cellular_component^integral component of membrane	-3.13804	UP_WT-518_DOWN_ter1-24
UMAG_02092	.	KIS69555	.	PF00010.28^HLH^Helix-loop-helix DNA-binding domain^43-104^E:9.6e-08	.	.	.	.	.	GO:0046983^molecular_function^protein dimerization activity	2.07633	DOWN_WT-518_UP_ter1-24
UMAG_02101	.	KIS69565	.	.	.	ExpAA=21.99^PredHel=1^Topology=o637-659i	.	.	.	.	2.30599	DOWN_WT-518_UP_ter1-24
UMAG_02117	.	KIS69582	.	.	.	.	.	.	.	.	2.45195	DOWN_WT-518_UP_ter1-24
UMAG_02135	.	KIS69600	.	.	YES	.	.	.	.	.	2.21542	DOWN_WT-518_UP_ter1-24
UMAG_02137	.	KIS69602	.	.	YES	.	.	.	.	.	4.71671	DOWN_WT-518_UP_ter1-24
UMAG_02140	.	KIS69605	.	.	YES	.	.	.	.	.	2.69256	DOWN_WT-518_UP_ter1-24
UMAG_02146	.	KIS69611	BAT1_ARATH | Amino-acid permease BAT1	PF13520.8^AA_permease_2^Amino acid permease^37-486^E:1.5e-57`PF00324.23^AA_permease^Amino acid permease^52-491^E:1.6e-29	.	ExpAA=268.50^PredHel=12^Topology=i40-62o72-94i128-150o160-182i195-214o240-262i275-297o329-351i380-402o406-428i441-463o478-497i	.	KEGG:ath:AT2G01170	GO:0016021^cellular_component^integral component of membrane`GO:0031966^cellular_component^mitochondrial membrane`GO:0005739^cellular_component^mitochondrion`GO:0015181^molecular_function^arginine transmembrane transporter activity`GO:0015185^molecular_function^gamma-aminobutyric acid transmembrane transporter activity`GO:0015180^molecular_function^L-alanine transmembrane transporter activity`GO:…	GO:0022857^molecular_function^transmembrane transporter activity`GO:0055085^biological_process^transmembrane transport`GO:0016020^cellular_component^membrane	2.27789	DOWN_WT-518_UP_ter1-24
UMAG_02161	.	KIS69626	MU190_SCHPO | Meiotically up-regulated gene 190 protein	PF00168.32^C2^C2 domain^574-672^E:8.7e-14`PF00168.32^C2^C2 domain^755-881^E:6.3e-05	.	ExpAA=41.80^PredHel=2^Topology=o223-245i252-271o	.	KEGG:spo:SPCP31B10.06	GO:0032541^cellular_component^cortical endoplasmic reticulum`GO:0005829^cellular_component^cytosol`GO:0005783^cellular_component^endoplasmic reticulum`GO:0005789^cellular_component^endoplasmic reticulum membrane`GO:0016021^cellular_component^integral component of membrane`GO:0031965^cellular_component^nuclear membrane`GO:0005634^cellular_component^nucleus`GO:0005886^cellular_component^plasma memb…	.	2.50375	DOWN_WT-518_UP_ter1-24
UMAG_02162	.	KIS69627	.	PF13302.9^Acetyltransf_3^Acetyltransferase (GNAT) domain^20-158^E:3.9e-18	.	.	.	.	.	GO:0008080^molecular_function^N-acetyltransferase activity	4.48983	DOWN_WT-518_UP_ter1-24
UMAG_02172	.	KIS69638	YKJ7_SCHPO | Putative uncharacterized oxidoreductase C513.07	PF01370.23^Epimerase^NAD dependent epimerase/dehydratase family^13-284^E:4e-20`PF01073.21^3Beta_HSD^3-beta hydroxysteroid dehydrogenase/isomerase family^15-247^E:1.1e-10`PF07993.14^NAD_binding_4^Male sterility protein^15-226^E:1.9e-08`PF13460.8^NAD_binding_10^NAD(P)H-binding^17-149^E:9.9e-07	.	.	.	KEGG:spo:SPAC513.07	GO:0005829^cellular_component^cytosol`GO:0005634^cellular_component^nucleus`GO:0043892^molecular_function^methylglyoxal reductase (NADPH-dependent) activity`GO:0016616^molecular_function^oxidoreductase activity, acting on the CH-OH group of donors, NAD or NADP as acceptor`GO:0140041^biological_process^cellular detoxification of methylglyoxal	GO:0003824^molecular_function^catalytic activity`GO:0003854^molecular_function^3-beta-hydroxy-delta5-steroid dehydrogenase activity`GO:0016616^molecular_function^oxidoreductase activity, acting on the CH-OH group of donors, NAD or NADP as acceptor`GO:0006694^biological_process^steroid biosynthetic process`GO:0055114^biological_process^obsolete oxidation-reduction process	3.10558	DOWN_WT-518_UP_ter1-24
UMAG_02178	.	KIS69644	ASPR1_PHARH | Aspartic protease	PF00026.25^Asp^Eukaryotic aspartyl protease^94-398^E:1.3e-56	YES	.	.	.	GO:0005576^cellular_component^extracellular region`GO:0004190^molecular_function^aspartic-type endopeptidase activity`GO:0006508^biological_process^proteolysis	.	2.58002	DOWN_WT-518_UP_ter1-24
UMAG_02201	.	KIS69669	Y3374_MYCBO | Uncharacterized methyltransferase Mb3374	PF08241.14^Methyltransf_11^Methyltransferase domain^65-186^E:2.2e-05	.	.	.	.	GO:0008168^molecular_function^methyltransferase activity`GO:0032259^biological_process^methylation	GO:0008168^molecular_function^methyltransferase activity	2.45542	DOWN_WT-518_UP_ter1-24
UMAG_02203	.	KIS69672	NAH2_SCHPO | Probable Na(+)/H(+) antiporter C3A11.09	PF00999.23^Na_H_Exchanger^Sodium/hydrogen exchanger family^26-422^E:3.6e-44	.	ExpAA=202.53^PredHel=8^Topology=i9-31o35-57i104-126o201-223i244-263o325-343i364-386o406-428i	.	KEGG:spo:SPAC3A11.09	GO:0016021^cellular_component^integral component of membrane`GO:0005886^cellular_component^plasma membrane`GO:0015385^molecular_function^sodium:proton antiporter activity`GO:0030007^biological_process^cellular potassium ion homeostasis`GO:0036376^biological_process^sodium ion export across plasma membrane`GO:0035725^biological_process^sodium ion transmembrane transport	GO:0015299^molecular_function^solute:proton antiporter activity`GO:0006812^biological_process^cation transport`GO:0055085^biological_process^transmembrane transport`GO:0016021^cellular_component^integral component of membrane	2.86677	DOWN_WT-518_UP_ter1-24
UMAG_02206	.	KIS69675	.	PF14295.8^PAN_4^PAN domain^476-512^E:2.5e-05	.	ExpAA=19.41^PredHel=1^Topology=i56-75o	.	.	.	.	2.24342	DOWN_WT-518_UP_ter1-24
UMAG_02219	.	KIS69689	.	.	.	ExpAA=135.46^PredHel=6^Topology=i7-29o74-91i158-180o200-222i259-281o296-318i	.	.	.	.	2.04061	DOWN_WT-518_UP_ter1-24
UMAG_02238	.	KIS69711	.	.	.	.	.	.	.	.	2.27596	DOWN_WT-518_UP_ter1-24
UMAG_02331	.	KIS69810	PMK1_MAGOR | Mitogen-activated protein kinase PMK1	PF00069.27^Pkinase^Protein kinase domain^191-483^E:4.6e-67`PF07714.19^PK_Tyr_Ser-Thr^Protein tyrosine and serine/threonine kinase^193-402^E:4.8e-29	.	.	.	.	GO:0005524^molecular_function^ATP binding`GO:0004707^molecular_function^MAP kinase activity`GO:0106310^molecular_function^protein serine kinase activity`GO:0106311^molecular_function^protein threonine kinase activity	GO:0004672^molecular_function^protein kinase activity`GO:0005524^molecular_function^ATP binding`GO:0006468^biological_process^protein phosphorylation	2.09657	DOWN_WT-518_UP_ter1-24
UMAG_02428	.	KIS69914	.	.	.	.	.	.	.	.	3.5853	DOWN_WT-518_UP_ter1-24
UMAG_02517	.	KIS69166	GPA2_USTMA | Guanine nucleotide-binding protein alpha-2 subunit	PF00503.22^G-alpha^G-protein alpha subunit^17-346^E:9.5e-109`PF00025.23^Arf^ADP-ribosylation factor family^190-278^E:1.4e-08	.	.	.	KEGG:uma:UMAG_02517	GO:0090726^cellular_component^cortical dynamic polarity patch`GO:0005834^cellular_component^heterotrimeric G-protein complex`GO:0001664^molecular_function^G protein-coupled receptor binding`GO:0031683^molecular_function^G-protein beta/gamma-subunit complex binding`GO:0005525^molecular_function^GTP binding`GO:0003924^molecular_function^GTPase activity`GO:0046872^molecular_function^metal ion bindin…	GO:0003924^molecular_function^GTPase activity`GO:0019001^molecular_function^guanyl nucleotide binding`GO:0031683^molecular_function^G-protein beta/gamma-subunit complex binding`GO:0007186^biological_process^G protein-coupled receptor signaling pathway`GO:0005525^molecular_function^GTP binding	2.44486	DOWN_WT-518_UP_ter1-24
UMAG_02709	.	KIS69374	H32_USTMA | Histone H3.2	PF00125.26^Histone^Core histone H2A/H2B/H3/H4^1-132^E:7.5e-51	.	.	.	KEGG:uma:UMAG_02709	GO:0000786^cellular_component^nucleosome`GO:0005634^cellular_component^nucleus`GO:0003677^molecular_function^DNA binding`GO:0046982^molecular_function^protein heterodimerization activity	GO:0003677^molecular_function^DNA binding	-2.25325	UP_WT-518_DOWN_ter1-24
UMAG_02758	.	KIS69427	.	PF00704.30^Glyco_hydro_18^Glycosyl hydrolases family 18^124-328^E:5.1e-15	YES	.	.	.	.	GO:0005975^biological_process^carbohydrate metabolic process	-2.1335	UP_WT-518_DOWN_ter1-24
UMAG_02763	.	KIS69432	YSL2_ARATH | Metal-nicotianamine transporter YSL2	PF03169.17^OPT^OPT oligopeptide transporter protein^98-732^E:1.1e-101	.	ExpAA=292.78^PredHel=13^Topology=i99-121o126-143i167-189o204-222i263-285o328-350i391-410o453-475i482-504o573-595i633-655o675-697i710-732o	.	KEGG:ath:AT5G24380	GO:0016021^cellular_component^integral component of membrane`GO:0016020^cellular_component^membrane`GO:0005886^cellular_component^plasma membrane`GO:0051980^molecular_function^iron-nicotianamine transmembrane transporter activity`GO:0010039^biological_process^response to iron ion`GO:0010043^biological_process^response to zinc ion`GO:0048316^biological_process^seed development	GO:0055085^biological_process^transmembrane transport	-5.24972	UP_WT-518_DOWN_ter1-24
UMAG_02769	.	KIS69437	.	.	.	.	.	.	.	.	3.47542	DOWN_WT-518_UP_ter1-24
UMAG_02774	.	KIS69442	AOX_CRYNH | Alternative oxidase, mitochondrial	PF01786.19^AOX^Alternative oxidase^84-395^E:3.1e-99	.	ExpAA=24.57^PredHel=1^Topology=o294-316i	.	.	GO:0016021^cellular_component^integral component of membrane`GO:0005743^cellular_component^mitochondrial inner membrane`GO:0070469^cellular_component^respirasome`GO:0009916^molecular_function^alternative oxidase activity`GO:0046872^molecular_function^metal ion binding	GO:0009916^molecular_function^alternative oxidase activity`GO:0055114^biological_process^obsolete oxidation-reduction process	2.07122	DOWN_WT-518_UP_ter1-24
UMAG_02775	.	KIS69443	.	PF05224.14^NDT80_PhoG^NDT80 / PhoG like DNA-binding family^638-810^E:1.9e-10	.	.	.	.	.	GO:0003677^molecular_function^DNA binding	3.28168	DOWN_WT-518_UP_ter1-24
UMAG_02835	.	KIS68845	ABAA_EMENI | Conidiophore development regulator abaA	PF01285.20^TEA^TEA/ATTS domain^413-478^E:4.1e-28	.	.	.	KEGG:ani:AN0422.2	GO:0005634^cellular_component^nucleus`GO:0005667^cellular_component^transcription regulator complex`GO:0003700^molecular_function^DNA-binding transcription factor activity`GO:0000981^molecular_function^DNA-binding transcription factor activity, RNA polymerase II-specific`GO:0000978^molecular_function^RNA polymerase II cis-regulatory region sequence-specific DNA binding`GO:0000976^molecular_functi…	GO:0003700^molecular_function^DNA-binding transcription factor activity`GO:0006355^biological_process^regulation of transcription, DNA-templated	2.61597	DOWN_WT-518_UP_ter1-24
UMAG_02865	.	KIS68878	.	PF02469.24^Fasciclin^Fasciclin domain^291-490^E:3.2e-11	YES	.	.	.	.	.	2.69769	DOWN_WT-518_UP_ter1-24
UMAG_02888	.	KIS68902	CADH2_ARATH | Cinnamyl alcohol dehydrogenase 2	PF08240.14^ADH_N^Alcohol dehydrogenase GroES-like domain^35-152^E:1.4e-26`PF00107.28^ADH_zinc_N^Zinc-binding dehydrogenase^196-321^E:2.5e-14	.	.	.	KEGG:ath:AT2G21730	GO:0045551^molecular_function^cinnamyl-alcohol dehydrogenase activity`GO:0016616^molecular_function^oxidoreductase activity, acting on the CH-OH group of donors, NAD or NADP as acceptor`GO:0052747^molecular_function^sinapyl alcohol dehydrogenase activity`GO:0008270^molecular_function^zinc ion binding`GO:0009809^biological_process^lignin biosynthetic process	GO:0055114^biological_process^obsolete oxidation-reduction process	5.72808	DOWN_WT-518_UP_ter1-24
UMAG_02922	.	KIS68937	MET5_SCHPO | Sulfite reductase [NADPH] subunit beta	PF01855.21^POR_N^Pyruvate flavodoxin/ferredoxin oxidoreductase, thiamine diP-bdg^108-160^E:6.7e-08`PF00258.27^Flavodoxin_1^Flavodoxin^735-879^E:4.6e-26`PF03460.19^NIR_SIR_ferr^Nitrite/Sulfite reductase ferredoxin-like half domain^965-1024^E:3.1e-15`PF01077.24^NIR_SIR^Nitrite and sulphite reductase 4Fe-4S domain^1059-1228^E:3.7e-40`PF03460.19^NIR_SIR_ferr^Nitrite/Sulfite reductase ferredoxin-like …	YES	.	.	KEGG:spo:SPAC10F6.01c	GO:0005829^cellular_component^cytosol`GO:0009337^cellular_component^sulfite reductase complex (NADPH)`GO:0051539^molecular_function^4 iron, 4 sulfur cluster binding`GO:0010181^molecular_function^FMN binding`GO:0020037^molecular_function^heme binding`GO:0046872^molecular_function^metal ion binding`GO:0050311^molecular_function^sulfite reductase (ferredoxin) activity`GO:0004783^molecular_function^s…	GO:0016491^molecular_function^oxidoreductase activity`GO:0055114^biological_process^obsolete oxidation-reduction process`GO:0010181^molecular_function^FMN binding`GO:0020037^molecular_function^heme binding`GO:0051536^molecular_function^iron-sulfur cluster binding	-2.05237	UP_WT-518_DOWN_ter1-24
UMAG_02942	.	KIS68961	MET16_EMENI | Phosphoadenosine phosphosulfate reductase	PF01507.21^PAPS_reduct^Phosphoadenosine phosphosulfate reductase family^55-237^E:1.1e-35	.	.	.	KEGG:ani:AN4770.2	GO:0004604^molecular_function^phosphoadenylyl-sulfate reductase (thioredoxin) activity`GO:0019344^biological_process^cysteine biosynthetic process`GO:0070814^biological_process^hydrogen sulfide biosynthetic process`GO:0009086^biological_process^methionine biosynthetic process`GO:0000103^biological_process^sulfate assimilation`GO:0019379^biological_process^sulfate assimilation, phosphoadenylyl sul…	GO:0003824^molecular_function^catalytic activity	-2.19506	UP_WT-518_DOWN_ter1-24
UMAG_02980	.	KIS69001	ILVD_FRATM | Dihydroxy-acid dehydratase	PF00920.23^ILVD_EDD^Dehydratase family^55-590^E:4e-208	.	.	COG0129^Dihydroxy-acid dehydratase	KEGG:ftm:FTM_1218	GO:0051539^molecular_function^4 iron, 4 sulfur cluster binding`GO:0004160^molecular_function^dihydroxy-acid dehydratase activity`GO:0046872^molecular_function^metal ion binding`GO:0009097^biological_process^isoleucine biosynthetic process`GO:0009099^biological_process^valine biosynthetic process	GO:0003824^molecular_function^catalytic activity	-2.51621	UP_WT-518_DOWN_ter1-24
UMAG_02994	.	KIS69016	SPO5_SCHPO | Sporulation-specific protein 5	PF00076.24^RRM_1^RNA recognition motif. (a.k.a. RRM, RBD, or RNP domain)^231-293^E:4.8e-11`PF00076.24^RRM_1^RNA recognition motif. (a.k.a. RRM, RBD, or RNP domain)^319-386^E:1.5e-12	.	.	.	KEGG:spo:SPBC29A10.02	GO:0005737^cellular_component^cytoplasm`GO:0005829^cellular_component^cytosol`GO:0005634^cellular_component^nucleus`GO:1990904^cellular_component^ribonucleoprotein complex`GO:0003723^molecular_function^RNA binding`GO:0030437^biological_process^ascospore formation`GO:0031322^biological_process^ascospore-type prospore-specific spindle pole body remodeling`GO:0007127^biological_process^meiosis I`GO:…	GO:0003676^molecular_function^nucleic acid binding	2.50548	DOWN_WT-518_UP_ter1-24
UMAG_03023	.	KIS69044	RNY1A_CANAL | Ribonuclease T2-like 1-A	PF00445.20^Ribonuclease_T2^Ribonuclease T2 family^82-263^E:2.5e-33	YES	.	.	KEGG:cal:CAALFM_C504400WA	GO:0005576^cellular_component^extracellular region`GO:0005775^cellular_component^vacuolar lumen`GO:0004521^molecular_function^endoribonuclease activity`GO:0016829^molecular_function^lyase activity`GO:0033897^molecular_function^ribonuclease T2 activity`GO:0003723^molecular_function^RNA binding`GO:0006401^biological_process^RNA catabolic process	GO:0003723^molecular_function^RNA binding`GO:0033897^molecular_function^ribonuclease T2 activity	-4.88174	UP_WT-518_DOWN_ter1-24
UMAG_03073	.	KIS69095	GST3_SCHPO | Glutathione S-transferase 3	PF02798.22^GST_N^Glutathione S-transferase, N-terminal domain^12-80^E:6e-11`PF13417.8^GST_N_3^Glutathione S-transferase, N-terminal domain^18-86^E:6e-10`PF00043.27^GST_C^Glutathione S-transferase, C-terminal domain^147-212^E:8.2e-05	.	.	.	KEGG:spo:SPAC688.04c	GO:0005737^cellular_component^cytoplasm`GO:0005783^cellular_component^endoplasmic reticulum`GO:0043295^molecular_function^glutathione binding`GO:0004602^molecular_function^glutathione peroxidase activity`GO:0004364^molecular_function^glutathione transferase activity`GO:0006749^biological_process^glutathione metabolic process`GO:0019430^biological_process^removal of superoxide radicals	GO:0005515^molecular_function^protein binding`GO:0006749^biological_process^glutathione metabolic process	2.02751	DOWN_WT-518_UP_ter1-24
UMAG_03139	.	KIS68566	PMP3_GIBZE | Plasma membrane proteolipid 3	PF01679.19^Pmp3^Proteolipid membrane potential modulator^32-74^E:3.3e-15	.	ExpAA=43.27^PredHel=2^Topology=i21-43o53-75i	.	KEGG:fgr:FGSG_10222	GO:0016021^cellular_component^integral component of membrane`GO:0005886^cellular_component^plasma membrane	GO:0016021^cellular_component^integral component of membrane	2.7147	DOWN_WT-518_UP_ter1-24
UMAG_03148	.	KIS68575	ABCG1_PETHY | ABC transporter G family member 1	PF00005.29^ABC_tran^ABC transporter^56-203^E:5.9e-27`PF19055.2^ABC2_membrane_7^ABC-2 type transporter^233-289^E:3.3e-07`PF01061.26^ABC2_membrane^ABC-2 type transporter^396-602^E:1.1e-30	.	ExpAA=144.10^PredHel=6^Topology=o410-432i445-467o487-509i522-539o543-565i647-669o	.	KEGG:ath:AT1G17840	GO:0016021^cellular_component^integral component of membrane`GO:0005886^cellular_component^plasma membrane`GO:0140359^molecular_function^ABC-type transporter activity`GO:0005524^molecular_function^ATP binding`GO:0010597^biological_process^green leaf volatile biosynthetic process`GO:0055085^biological_process^transmembrane transport	GO:0005524^molecular_function^ATP binding`GO:0042626^molecular_function^ATPase-coupled transmembrane transporter activity`GO:0016020^cellular_component^membrane	11.1296	DOWN_WT-518_UP_ter1-24
UMAG_03149	.	KIS68576	MOCOS_SOLLC | Molybdenum cofactor sulfurase	PF00266.21^Aminotran_5^Aminotransferase class-V^62-376^E:7.3e-18	.	.	.	KEGG:sly:543832	GO:0016829^molecular_function^lyase activity`GO:0008265^molecular_function^Mo-molybdopterin cofactor sulfurase activity`GO:0102867^molecular_function^molybdenum cofactor sulfurtransferase activity`GO:0030151^molecular_function^molybdenum ion binding`GO:0030170^molecular_function^pyridoxal phosphate binding`GO:0006777^biological_process^Mo-molybdopterin cofactor biosynthetic process	.	7.66219	DOWN_WT-518_UP_ter1-24
UMAG_03168	.	KIS68596	.	PF11326.10^DUF3128^Protein of unknown function (DUF3128)^35-80^E:3.7e-15	.	.	.	.	.	.	3.58567	DOWN_WT-518_UP_ter1-24
UMAG_03169	.	KIS68598	OAT_SCHPO | Ornithine aminotransferase car2	PF00202.23^Aminotran_3^Aminotransferase class-III^51-447^E:1.6e-126	.	.	.	KEGG:spo:SPBC21C3.08c	GO:0005737^cellular_component^cytoplasm`GO:0005829^cellular_component^cytosol`GO:0005634^cellular_component^nucleus`GO:0042802^molecular_function^identical protein binding`GO:0050155^molecular_function^ornithine(lysine) transaminase activity`GO:0004587^molecular_function^ornithine-oxo-acid transaminase activity`GO:0030170^molecular_function^pyridoxal phosphate binding`GO:0019544^biological_proces…	GO:0008483^molecular_function^transaminase activity`GO:0030170^molecular_function^pyridoxal phosphate binding	3.05651	DOWN_WT-518_UP_ter1-24
UMAG_03177	.	KIS68607	PMP20_SCHPO | Peroxisomal membrane associated protein 20	PF08534.12^Redoxin^Redoxin^25-169^E:5e-30`PF00578.23^AhpC-TSA^AhpC/TSA family^30-149^E:3.9e-13	.	.	.	KEGG:spo:SPCC330.06c	GO:0005737^cellular_component^cytoplasm`GO:0005829^cellular_component^cytosol`GO:0005739^cellular_component^mitochondrion`GO:0005634^cellular_component^nucleus`GO:0005777^cellular_component^peroxisome`GO:0004601^molecular_function^peroxidase activity`GO:0051082^molecular_function^unfolded protein binding`GO:0045454^biological_process^cell redox homeostasis`GO:0034599^biological_process^cellular r…	GO:0016491^molecular_function^oxidoreductase activity`GO:0016209^molecular_function^antioxidant activity`GO:0055114^biological_process^obsolete oxidation-reduction process	2.78875	DOWN_WT-518_UP_ter1-24
UMAG_03284	.	KIS68717	.	PF12585.10^DUF3759^Protein of unknown function (DUF3759)^13-103^E:2.9e-35	.	.	.	.	.	.	5.56643	DOWN_WT-518_UP_ter1-24
UMAG_03294	.	KIS68727	.	.	.	.	.	.	.	.	5.18754	DOWN_WT-518_UP_ter1-24
UMAG_03296	.	KIS68728	AP1_EMENI | AP-1-like transcription factor napA	.	.	.	.	KEGG:ani:AN7513.2	GO:0005737^cellular_component^cytoplasm`GO:0005634^cellular_component^nucleus`GO:0005667^cellular_component^transcription regulator complex`GO:0000981^molecular_function^DNA-binding transcription factor activity, RNA polymerase II-specific`GO:0000978^molecular_function^RNA polymerase II cis-regulatory region sequence-specific DNA binding`GO:0030436^biological_process^asexual sporulation`GO:003618…	.	2.69147	DOWN_WT-518_UP_ter1-24
UMAG_03317	.	KIS68751	PRM1_USTMA | Plasma membrane fusion protein PRM1	.	.	ExpAA=126.40^PredHel=5^Topology=o53-75i167-189o331-353i430-452o642-664i	.	KEGG:uma:UMAG_03317	GO:0016021^cellular_component^integral component of membrane`GO:0043332^cellular_component^mating projection tip`GO:0005886^cellular_component^plasma membrane`GO:0032220^biological_process^plasma membrane fusion involved in cytogamy	.	3.42133	DOWN_WT-518_UP_ter1-24
UMAG_03372	.	KIS68806	SENP8_DICDI | Probable sentrin-specific protease 8	PF02902.21^Peptidase_C48^Ulp1 protease family, C-terminal catalytic domain^94-213^E:4.7e-12	.	.	.	KEGG:ddi:DDB_G0278795	GO:0019784^molecular_function^NEDD8-specific protease activity	GO:0008234^molecular_function^cysteine-type peptidase activity`GO:0006508^biological_process^proteolysis	2.11998	DOWN_WT-518_UP_ter1-24
UMAG_03382	.	KIS68817	PHYA_ASPOR | 3-phytase A	PF00328.24^His_Phos_2^Histidine phosphatase superfamily (branch 2)^65-433^E:7.1e-37	YES	.	.	KEGG:aor:AO090023000692	GO:0005576^cellular_component^extracellular region`GO:0016158^molecular_function^3-phytase activity	.	2.8141	DOWN_WT-518_UP_ter1-24
UMAG_03411	.	KIS68312	XIN1_USTMA | Endo-1,4-beta-xylanase UM03411	PF00331.22^Glyco_hydro_10^Glycosyl hydrolase family 10^40-337^E:1.1e-106	YES	ExpAA=17.81^PredHel=1^Topology=i5-24o	.	KEGG:uma:UMAG_03411	GO:0005576^cellular_component^extracellular region`GO:0031176^molecular_function^endo-1,4-beta-xylanase activity`GO:0045493^biological_process^xylan catabolic process	GO:0004553^molecular_function^hydrolase activity, hydrolyzing O-glycosyl compounds`GO:0005975^biological_process^carbohydrate metabolic process	9.17575	DOWN_WT-518_UP_ter1-24
UMAG_03412	.	KIS68313	.	.	.	.	.	.	.	.	3.05166	DOWN_WT-518_UP_ter1-24
UMAG_03413	.	KIS68314	ACKA_NEUCR | Probable acetate kinase	PF00871.19^Acetate_kinase^Acetokinase family^28-430^E:1.7e-64	.	.	.	KEGG:ncr:NCU02712	GO:0008776^molecular_function^acetate kinase activity`GO:0005524^molecular_function^ATP binding`GO:0000287^molecular_function^magnesium ion binding`GO:0006085^biological_process^acetyl-CoA biosynthetic process`GO:0006082^biological_process^organic acid metabolic process	GO:0016301^molecular_function^kinase activity`GO:0016774^molecular_function^phosphotransferase activity, carboxyl group as acceptor`GO:0016310^biological_process^phosphorylation	5.32301	DOWN_WT-518_UP_ter1-24
UMAG_03416	.	KIS68317	.	.	YES	.	.	.	.	.	2.62559	DOWN_WT-518_UP_ter1-24
UMAG_03485	.	KIS68391	.	PF05870.13^PA_decarbox^Phenolic acid decarboxylase (PAD)^38-112^E:1.3e-08	.	.	.	.	.	GO:0016831^molecular_function^carboxy-lyase activity	4.86454	DOWN_WT-518_UP_ter1-24
UMAG_03524	.	KIS68435	CAO1_SCHPO | Copper amine oxidase 1	PF02728.18^Cu_amine_oxidN3^Copper amine oxidase, N3 domain^154-248^E:2.7e-12`PF01179.22^Cu_amine_oxid^Copper amine oxidase, enzyme domain^312-719^E:9.5e-153	.	.	.	KEGG:spo:SPAC2E1P3.04	GO:0042764^cellular_component^ascospore-type prospore`GO:0005737^cellular_component^cytoplasm`GO:0005829^cellular_component^cytosol`GO:0052595^molecular_function^aliphatic-amine oxidase activity`GO:0052594^molecular_function^aminoacetone:oxygen oxidoreductase(deaminating) activity`GO:0005507^molecular_function^copper ion binding`GO:0052596^molecular_function^phenethylamine:oxygen oxidoreductase (…	GO:0005507^molecular_function^copper ion binding`GO:0008131^molecular_function^primary amine oxidase activity`GO:0048038^molecular_function^quinone binding`GO:0009308^biological_process^amine metabolic process`GO:0055114^biological_process^obsolete oxidation-reduction process	3.10475	DOWN_WT-518_UP_ter1-24
UMAG_03532	.	KIS68443	.	.	.	.	.	.	.	.	2.15656	DOWN_WT-518_UP_ter1-24
UMAG_03585	.	KIS68499	NOTU2_DANRE | Carboxylesterase notum2	PF03283.15^PAE^Pectinacetylesterase^45-217^E:1.1e-14	YES	.	.	.	GO:0005576^cellular_component^extracellular region`GO:1990699^molecular_function^palmitoleyl hydrolase activity`GO:0008045^biological_process^motor neuron axon guidance`GO:0090090^biological_process^negative regulation of canonical Wnt signaling pathway`GO:0030178^biological_process^negative regulation of Wnt signaling pathway`GO:1990697^biological_process^protein depalmitoleylation	GO:0016787^molecular_function^hydrolase activity	2.71404	DOWN_WT-518_UP_ter1-24
UMAG_03619	.	KIS68532	KOJT_ASPOR | Probable efflux pump kojT	PF07690.18^MFS_1^Major Facilitator Superfamily^111-491^E:1.9e-25`PF00083.26^Sugar_tr^Sugar (and other) transporter^142-297^E:5e-07	.	ExpAA=240.36^PredHel=10^Topology=i146-165o169-191i198-220o230-252i337-359o374-396i416-438o442-464i469-488o508-530i	.	KEGG:aor:AO090113000138	GO:0016021^cellular_component^integral component of membrane`GO:0022857^molecular_function^transmembrane transporter activity	GO:0022857^molecular_function^transmembrane transporter activity`GO:0055085^biological_process^transmembrane transport`GO:0016021^cellular_component^integral component of membrane	2.38151	DOWN_WT-518_UP_ter1-24
UMAG_03658	.	KIS68075	.	PF02434.18^Fringe^Fringe-like^284-360^E:1.3e-05`PF14295.8^PAN_4^PAN domain^503-532^E:0.07	.	ExpAA=15.32^PredHel=1^Topology=i107-124o	.	.	.	GO:0016757^molecular_function^glycosyltransferase activity`GO:0016020^cellular_component^membrane	2.08991	DOWN_WT-518_UP_ter1-24
UMAG_03749	.	KIS68169	.	.	YES	.	.	.	.	.	2.60133	DOWN_WT-518_UP_ter1-24
UMAG_03750	.	KIS68170	.	.	YES	.	.	.	.	.	4.12543	DOWN_WT-518_UP_ter1-24
UMAG_03888	.	KIS67830	HOL1_YEAST | Protein HOL1	PF07690.18^MFS_1^Major Facilitator Superfamily^41-446^E:1.3e-28`PF00083.26^Sugar_tr^Sugar (and other) transporter^58-206^E:1.5e-13	.	ExpAA=250.57^PredHel=12^Topology=i20-42o57-79i92-111o115-137i149-171o181-200i282-304o324-346i367-389o399-421i433-452o462-484i	.	KEGG:sce:YNR055C	GO:0071944^cellular_component^cell periphery`GO:0000324^cellular_component^fungal-type vacuole`GO:0016021^cellular_component^integral component of membrane`GO:0005739^cellular_component^mitochondrion`GO:0015665^molecular_function^alcohol transmembrane transporter activity`GO:0022890^molecular_function^inorganic cation transmembrane transporter activity`GO:0042910^molecular_function^xenobiotic tra…	GO:0022857^molecular_function^transmembrane transporter activity`GO:0055085^biological_process^transmembrane transport`GO:0016021^cellular_component^integral component of membrane	2.4826	DOWN_WT-518_UP_ter1-24
UMAG_03909	.	KIS67853	.	PF00646.35^F-box^F-box domain^41-74^E:0.01	.	.	.	.	.	GO:0005515^molecular_function^protein binding	3.05455	DOWN_WT-518_UP_ter1-24
UMAG_03918	.	KIS67862	Y9096_DICDI | Transmembrane protein DDB_G0269096	PF04982.15^HPP^HPP family^341-470^E:9.6e-34	.	ExpAA=105.61^PredHel=5^Topology=i307-329o339-361i366-384o399-418i439-461o	.	KEGG:ddi:DDB_G0269096	GO:0016021^cellular_component^integral component of membrane	.	2.64045	DOWN_WT-518_UP_ter1-24
UMAG_03978	.	KIS67927	.	.	.	.	.	.	.	.	2.29161	DOWN_WT-518_UP_ter1-24
UMAG_04040	.	KIS67997	.	.	YES	.	.	.	.	.	2.27034	DOWN_WT-518_UP_ter1-24
UMAG_04060	.	KIS68019	DIC1_CANGA | Mitochondrial dicarboxylate transporter	PF00153.29^Mito_carr^Mitochondrial carrier protein^48-126^E:1.8e-18`PF00153.29^Mito_carr^Mitochondrial carrier protein^139-228^E:8.6e-16`PF00153.29^Mito_carr^Mitochondrial carrier protein^239-324^E:6.6e-17	.	.	.	KEGG:cgr:CAGL0G01166g	GO:0016021^cellular_component^integral component of membrane`GO:0005743^cellular_component^mitochondrial inner membrane`GO:0015297^molecular_function^antiporter activity`GO:0005310^molecular_function^dicarboxylic acid transmembrane transporter activity`GO:0006817^biological_process^phosphate ion transport	.	4.60742	DOWN_WT-518_UP_ter1-24
UMAG_04085	.	KIS68043	.	PF12505.10^DUF3712^Protein of unknown function (DUF3712)^158-283^E:3.3e-26`PF12505.10^DUF3712^Protein of unknown function (DUF3712)^465-582^E:7.5e-14`PF12505.10^DUF3712^Protein of unknown function (DUF3712)^950-1075^E:2.1e-25`PF12505.10^DUF3712^Protein of unknown function (DUF3712)^1257-1361^E:1.2e-11`PF12505.10^DUF3712^Protein of unknown function (DUF3712)^1702-1826^E:7.5e-24`PF12505.10^DUF3712^…	.	ExpAA=23.07^PredHel=1^Topology=i61-83o	.	.	.	.	2.20639	DOWN_WT-518_UP_ter1-24
UMAG_04104	.	KIS67602	.	.	YES	ExpAA=11.90^PredHel=1^Topology=i13-30o	.	.	.	.	3.59273	DOWN_WT-518_UP_ter1-24
UMAG_04105	.	KIS67603	OPS1_BEAB2 | Orsellinic acid synthase	PF00109.28^ketoacyl-synt^Beta-ketoacyl synthase, N-terminal domain^7-258^E:1.9e-69`PF08545.12^ACP_syn_III^3-Oxoacyl-[acyl-carrier-protein (ACP)] synthase III^176-212^E:0.00027`PF02801.24^Ketoacyl-synt_C^Beta-ketoacyl synthase, C-terminal domain^267-393^E:1.2e-30`PF14765.8^PS-DH^Polyketide synthase dehydratase^859-1139^E:8e-26`PF00550.27^PP-binding^Phosphopantetheine attachment site^1200-1250^E:2.…	.	.	.	.	GO:0005835^cellular_component^fatty acid synthase complex`GO:0004315^molecular_function^3-oxoacyl-[acyl-carrier-protein] synthase activity`GO:0031177^molecular_function^phosphopantetheine binding`GO:0006633^biological_process^fatty acid biosynthetic process`GO:0009405^biological_process^obsolete pathogenesis	GO:0004315^molecular_function^3-oxoacyl-[acyl-carrier-protein] synthase activity`GO:0006633^biological_process^fatty acid biosynthetic process`GO:0009058^biological_process^biosynthetic process	2.98262	DOWN_WT-518_UP_ter1-24
UMAG_04107	.	KIS67605	MOBA_COMTE | 3-hydroxybenzoate 4-monooxygenase	PF01494.21^FAD_binding_3^FAD binding domain^32-398^E:3.5e-63`PF00890.26^FAD_binding_2^FAD binding domain^33-65^E:2e-05`PF07976.14^Phe_hydrox_dim^Phenol hydroxylase, C-terminal dimerisation domain^448-616^E:2.6e-06	.	.	.	.	GO:0018668^molecular_function^3-hydroxybenzoate 4-monooxygenase activity`GO:0071949^molecular_function^FAD binding`GO:0042803^molecular_function^protein homodimerization activity	GO:0071949^molecular_function^FAD binding	2.98715	DOWN_WT-518_UP_ter1-24
UMAG_04114	.	KIS67612	PPB_YEAST | Repressible alkaline phosphatase	PF00245.22^Alk_phosphatase^Alkaline phosphatase^37-499^E:3.6e-90	YES	.	.	KEGG:sce:YDR481C	GO:0000329^cellular_component^fungal-type vacuole membrane`GO:0016021^cellular_component^integral component of membrane`GO:0004035^molecular_function^alkaline phosphatase activity`GO:0047386^molecular_function^fructose-2,6-bisphosphate 6-phosphatase activity`GO:0046872^molecular_function^metal ion binding`GO:0016311^biological_process^dephosphorylation`GO:0046496^biological_process^nicotinamide n…	GO:0016791^molecular_function^phosphatase activity	-3.36032	UP_WT-518_DOWN_ter1-24
UMAG_04171	.	KIS67667	ROT1_SCHPO | Protein rot1	PF10681.11^Rot1^Chaperone for protein-folding within the ER, fungal^35-194^E:2.2e-57	YES	.	.	KEGG:spo:SPAC31G5.02	GO:0005783^cellular_component^endoplasmic reticulum`GO:0005789^cellular_component^endoplasmic reticulum membrane`GO:0016021^cellular_component^integral component of membrane`GO:0051082^molecular_function^unfolded protein binding`GO:0006458^biological_process^'de novo' protein folding`GO:0009272^biological_process^fungal-type cell wall biogenesis`GO:0034975^biological_process^protein folding in en…	GO:0006458^biological_process^'de novo' protein folding`GO:0005783^cellular_component^endoplasmic reticulum	3.12072	DOWN_WT-518_UP_ter1-24
UMAG_04190	.	KIS67689	.	PF01442.20^Apolipoprotein^Apolipoprotein A1/A4/E domain^182-269^E:0.032	.	.	.	.	.	GO:0008289^molecular_function^lipid binding`GO:0006869^biological_process^lipid transport`GO:0042157^biological_process^lipoprotein metabolic process`GO:0005576^cellular_component^extracellular region	3.08328	DOWN_WT-518_UP_ter1-24
UMAG_04248	.	KIS67750	.	.	YES	.	.	.	.	.	5.94116	DOWN_WT-518_UP_ter1-24
UMAG_04282	.	KIS67787	PHYA_ASPOR | 3-phytase A	PF00328.24^His_Phos_2^Histidine phosphatase superfamily (branch 2)^128-488^E:2.4e-40	YES	.	.	KEGG:aor:AO090023000692	GO:0005576^cellular_component^extracellular region`GO:0016158^molecular_function^3-phytase activity	.	3.86949	DOWN_WT-518_UP_ter1-24
UMAG_04285	.	KIS67790	ACEA_COPC7 | Isocitrate lyase	PF00463.23^ICL^Isocitrate lyase family^12-530^E:2.2e-254`PF13714.8^PEP_mutase^Phosphoenolpyruvate phosphomutase^155-244^E:1.8e-09	.	.	.	KEGG:cci:CC1G_07122	GO:0009514^cellular_component^glyoxysome`GO:0004451^molecular_function^isocitrate lyase activity`GO:0046872^molecular_function^metal ion binding`GO:0046421^molecular_function^methylisocitrate lyase activity`GO:0006097^biological_process^glyoxylate cycle`GO:0006099^biological_process^tricarboxylic acid cycle	GO:0004451^molecular_function^isocitrate lyase activity`GO:0019752^biological_process^carboxylic acid metabolic process	2.64004	DOWN_WT-518_UP_ter1-24
UMAG_04335	.	KIS67231	.	PF00339.31^Arrestin_N^Arrestin (or S-antigen), N-terminal domain^41-168^E:1.4e-05	.	.	.	.	.	.	3.78731	DOWN_WT-518_UP_ter1-24
UMAG_04367	.	KIS67264	TF29_SCHPO | Transposon Tf2-9 polyprotein	PF00078.29^RVT_1^Reverse transcriptase (RNA-dependent DNA polymerase)^313-399^E:9.7e-13	.	.	.	KEGG:spo:SPAC167.08`KEGG:spo:SPAC26A3.13c`KEGG:spo:SPAC9.04`KEGG:spo:SPBC9B6.02c	GO:0005737^cellular_component^cytoplasm`GO:0004190^molecular_function^aspartic-type endopeptidase activity`GO:0003677^molecular_function^DNA binding`GO:0003887^molecular_function^DNA-directed DNA polymerase activity`GO:0004519^molecular_function^endonuclease activity`GO:0046872^molecular_function^metal ion binding`GO:0003723^molecular_function^RNA binding`GO:0003964^molecular_function^RNA-directe…	.	5.32667	DOWN_WT-518_UP_ter1-24
UMAG_04410	.	KIS67309	MIRC_ASPFU | MFS siderochrome iron transporter C	PF07690.18^MFS_1^Major Facilitator Superfamily^56-468^E:2.1e-13	.	ExpAA=290.87^PredHel=14^Topology=i45-62o82-104i116-133o138-160i173-192o202-224i248-270o285-307i326-348o363-385i392-411o421-443i455-477o529-551i	.	KEGG:afm:AFUA_2G05730	GO:0005887^cellular_component^integral component of plasma membrane`GO:0015343^molecular_function^siderophore transmembrane transporter activity`GO:0022857^molecular_function^transmembrane transporter activity`GO:0010106^biological_process^cellular response to iron ion starvation`GO:0044718^biological_process^siderophore transmembrane transport`GO:0055085^biological_process^transmembrane transport	GO:0022857^molecular_function^transmembrane transporter activity`GO:0055085^biological_process^transmembrane transport	-4.97037	UP_WT-518_DOWN_ter1-24
UMAG_04499	.	KIS67399	YE16_SCHPO | Uncharacterized methyltransferase C1B3.06c	PF05175.16^MTS^Methyltransferase small domain^27-88^E:1.5e-07`PF01135.21^PCMT^Protein-L-isoaspartate(D-aspartate) O-methyltransferase (PCMT)^28-86^E:2.9e-07`PF13489.8^Methyltransf_23^Methyltransferase domain^30-151^E:3.7e-16`PF07021.14^MetW^Methionine biosynthesis protein MetW^35-145^E:0.00012`PF01209.20^Ubie_methyltran^ubiE/COQ5 methyltransferase family^37-174^E:4.7e-14`PF13847.8^Methyltransf_31…	.	.	.	KEGG:spo:SPAC1B3.06c	GO:0005829^cellular_component^cytosol`GO:0005634^cellular_component^nucleus`GO:0008168^molecular_function^methyltransferase activity`GO:0032259^biological_process^methylation	GO:0008168^molecular_function^methyltransferase activity`GO:0008176^molecular_function^tRNA (guanine-N7-)-methyltransferase activity`GO:0006400^biological_process^tRNA modification	2.31688	DOWN_WT-518_UP_ter1-24
UMAG_04523	.	KIS67424	AMT2_SCHPO | Ammonium transporter 2	PF00909.23^Ammonium_transp^Ammonium Transporter Family^49-455^E:3.6e-107	.	ExpAA=237.08^PredHel=11^Topology=o47-69i76-98o138-160i165-187o202-224i244-266o270-292i299-321o325-344i357-379o399-421i	.	KEGG:spo:SPAC664.14	GO:0005887^cellular_component^integral component of plasma membrane`GO:0008519^molecular_function^ammonium transmembrane transporter activity`GO:0015200^molecular_function^methylammonium transmembrane transporter activity`GO:0072488^biological_process^ammonium transmembrane transport`GO:0072489^biological_process^methylammonium transmembrane transport`GO:0019740^biological_process^nitrogen utiliz…	GO:0008519^molecular_function^ammonium transmembrane transporter activity`GO:0015696^biological_process^ammonium transport`GO:0016020^cellular_component^membrane	-3.25924	UP_WT-518_DOWN_ter1-24
UMAG_04538	.	KIS67440	YC7A_SCHPO | Uncharacterized transporter C417.10	PF07690.18^MFS_1^Major Facilitator Superfamily^32-483^E:5.9e-27	.	ExpAA=255.63^PredHel=11^Topology=o74-96i103-123o128-150i163-185o200-222i341-363o376-398i405-422o437-459i466-485o500-522i	.	KEGG:spo:SPCC417.10	GO:0032153^cellular_component^cell division site`GO:0051286^cellular_component^cell tip`GO:0005783^cellular_component^endoplasmic reticulum`GO:0005794^cellular_component^Golgi apparatus`GO:0016021^cellular_component^integral component of membrane`GO:0031224^cellular_component^intrinsic component of membrane`GO:0071916^molecular_function^dipeptide transmembrane transporter activity`GO:0022857^mole…	GO:0022857^molecular_function^transmembrane transporter activity`GO:0055085^biological_process^transmembrane transport	2.10878	DOWN_WT-518_UP_ter1-24
UMAG_04575	.	KIS67477	.	.	.	.	.	.	.	.	3.2514	DOWN_WT-518_UP_ter1-24
UMAG_04695	.	KIS66633	HNM1_YEAST | Choline transport protein	PF00324.23^AA_permease^Amino acid permease^54-496^E:1.7e-22`PF13520.8^AA_permease_2^Amino acid permease^57-482^E:1.1e-51	.	ExpAA=251.33^PredHel=11^Topology=i37-59o69-91i124-146o161-183i192-214o274-296i325-347o374-396i403-425o440-462i475-494o	.	KEGG:sce:YGL077C	GO:0071944^cellular_component^cell periphery`GO:0005783^cellular_component^endoplasmic reticulum`GO:0016021^cellular_component^integral component of membrane`GO:1901235^molecular_function^(R)-carnitine transmembrane transporter activity`GO:0015220^molecular_function^choline transmembrane transporter activity`GO:0034228^molecular_function^ethanolamine transmembrane transporter activity`GO:1900749^…	GO:0055085^biological_process^transmembrane transport`GO:0016020^cellular_component^membrane`GO:0022857^molecular_function^transmembrane transporter activity	2.48905	DOWN_WT-518_UP_ter1-24
UMAG_04703	.	KIS66641	PMM_SCHPO | Phosphomannomutase	PF08282.14^Hydrolase_3^haloacid dehalogenase-like hydrolase^16-209^E:8.4e-05`PF03332.15^PMM^Eukaryotic phosphomannomutase^35-269^E:2.2e-100	.	.	.	KEGG:spo:SPAC1556.07	GO:0005829^cellular_component^cytosol`GO:0005634^cellular_component^nucleus`GO:0046872^molecular_function^metal ion binding`GO:0004615^molecular_function^phosphomannomutase activity`GO:0009298^biological_process^GDP-mannose biosynthetic process`GO:0006013^biological_process^mannose metabolic process`GO:0006487^biological_process^protein N-linked glycosylation	GO:0004615^molecular_function^phosphomannomutase activity`GO:0009298^biological_process^GDP-mannose biosynthetic process	2.13142	DOWN_WT-518_UP_ter1-24
UMAG_04748	.	KIS66684	.	.	.	.	.	.	.	.	2.21977	DOWN_WT-518_UP_ter1-24
UMAG_04778	.	KIS66714	XBP1_YEAST | Transcriptional repressor XBP1	.	.	.	.	KEGG:sce:YIL101C	GO:0005737^cellular_component^cytoplasm`GO:0005634^cellular_component^nucleus`GO:0042597^cellular_component^periplasmic space`GO:0004067^molecular_function^asparaginase activity`GO:0003700^molecular_function^DNA-binding transcription factor activity`GO:0000981^molecular_function^DNA-binding transcription factor activity, RNA polymerase II-specific`GO:0043565^molecular_function^sequence-specific D…	.	3.53864	DOWN_WT-518_UP_ter1-24
UMAG_04801	.	KIS66737	GST2_SCHPO | Glutathione S-transferase 2	PF02798.22^GST_N^Glutathione S-transferase, N-terminal domain^4-83^E:3.6e-15`PF13409.8^GST_N_2^Glutathione S-transferase, N-terminal domain^15-85^E:5.5e-07`PF13417.8^GST_N_3^Glutathione S-transferase, N-terminal domain^19-89^E:4.4e-09`PF13410.8^GST_C_2^Glutathione S-transferase, C-terminal domain^142-209^E:3.5e-08`PF00043.27^GST_C^Glutathione S-transferase, C-terminal domain^143-210^E:1.7e-06	.	.	.	KEGG:spo:SPCC965.07c	GO:0005737^cellular_component^cytoplasm`GO:0005829^cellular_component^cytosol`GO:0005634^cellular_component^nucleus`GO:0004364^molecular_function^glutathione transferase activity`GO:1990748^biological_process^cellular detoxification`GO:0006749^biological_process^glutathione metabolic process	GO:0005515^molecular_function^protein binding`GO:0006749^biological_process^glutathione metabolic process	2.22538	DOWN_WT-518_UP_ter1-24
UMAG_04815	.	KIS66752	.	.	YES	ExpAA=19.49^PredHel=1^Topology=i7-29o	.	.	.	.	3.13438	DOWN_WT-518_UP_ter1-24
UMAG_04816	.	KIS66753	GUN1_USTMA | Endoglucanase 1	PF02015.18^Glyco_hydro_45^Glycosyl hydrolase family 45^32-239^E:2.1e-62	YES	.	.	KEGG:uma:UMAG_06332	GO:0005576^cellular_component^extracellular region`GO:0008810^molecular_function^cellulase activity`GO:0030245^biological_process^cellulose catabolic process	GO:0008810^molecular_function^cellulase activity`GO:0005975^biological_process^carbohydrate metabolic process	6.41545	DOWN_WT-518_UP_ter1-24
UMAG_04847	.	KIS66785	.	.	.	ExpAA=18.96^PredHel=1^Topology=o270-292i	.	.	.	.	2.78411	DOWN_WT-518_UP_ter1-24
UMAG_04922	.	KIS67049	Y2408_MYCS2 | Uncharacterized oxidoreductase MSMEG_2408/MSMEI_2347	PF00248.23^Aldo_ket_red^Aldo/keto reductase family^38-277^E:3.4e-47	.	.	COG0656^reductase	KEGG:msg:MSMEI_2347`KEGG:msm:MSMEG_2408	GO:0047834^molecular_function^D-threo-aldose 1-dehydrogenase activity	GO:0047834^molecular_function^D-threo-aldose 1-dehydrogenase activity	2.40964	DOWN_WT-518_UP_ter1-24
UMAG_04939	.	KIS67071	ARGI_NEUCR | Arginase	PF00491.23^Arginase^Arginase family^14-317^E:3e-79	.	.	.	KEGG:ncr:NCU02333	GO:0005737^cellular_component^cytoplasm`GO:0005829^cellular_component^cytosol`GO:0004053^molecular_function^arginase activity`GO:0030145^molecular_function^manganese ion binding`GO:0019547^biological_process^arginine catabolic process to ornithine`GO:0000050^biological_process^urea cycle	GO:0046872^molecular_function^metal ion binding	3.88313	DOWN_WT-518_UP_ter1-24
UMAG_04954	.	KIS67085	.	.	.	.	.	.	.	.	2.4924	DOWN_WT-518_UP_ter1-24
UMAG_04974	.	KIS67106	.	.	.	.	.	.	.	.	3.76417	DOWN_WT-518_UP_ter1-24
UMAG_05015	.	KIS67148	.	.	.	.	.	.	.	.	2.2028	DOWN_WT-518_UP_ter1-24
UMAG_05036	.	KIS67169	YHZ7_SCHPO | Probable glycosidase C21B10.07	.	YES	.	.	KEGG:spo:SPBC21B10.07	GO:0009277^cellular_component^fungal-type cell wall`GO:0016021^cellular_component^integral component of membrane`GO:0004553^molecular_function^hydrolase activity, hydrolyzing O-glycosyl compounds`GO:0071966^biological_process^fungal-type cell wall polysaccharide metabolic process`GO:0009251^biological_process^glucan catabolic process	.	3.08044	DOWN_WT-518_UP_ter1-24
UMAG_05037	.	KIS67170	GRHPR_HUMAN | Glyoxylate reductase/hydroxypyruvate reductase	PF00389.32^2-Hacid_dh^D-isomer specific 2-hydroxyacid dehydrogenase, catalytic domain^53-355^E:3.6e-14`PF02826.21^2-Hacid_dh_C^D-isomer specific 2-hydroxyacid dehydrogenase, NAD binding domain^131-335^E:1.4e-35	.	.	.	KEGG:hsa:9380	GO:1902494^cellular_component^catalytic complex`GO:0005737^cellular_component^cytoplasm`GO:0005829^cellular_component^cytosol`GO:0070062^cellular_component^extracellular exosome`GO:0005782^cellular_component^peroxisomal matrix`GO:0008465^molecular_function^glycerate dehydrogenase activity`GO:0030267^molecular_function^glyoxylate reductase (NADP+) activity`GO:0016618^molecular_function^hydroxypyru…	GO:0016616^molecular_function^oxidoreductase activity, acting on the CH-OH group of donors, NAD or NADP as acceptor`GO:0051287^molecular_function^NAD binding`GO:0055114^biological_process^obsolete oxidation-reduction process	2.38385	DOWN_WT-518_UP_ter1-24
UMAG_05038	.	KIS67171	AT1A1_BOVIN | Sodium/potassium-transporting ATPase subunit alpha-1	PF00690.28^Cation_ATPase_N^Cation transporter/ATPase, N-terminus^125-191^E:1.1e-10`PF00122.22^E1-E2_ATPase^E1-E2 ATPase^243-439^E:3.3e-39`PF00702.28^Hydrolase^haloacid dehalogenase-like hydrolase^458-745^E:1.2e-09`PF13246.8^Cation_ATPase^Cation transport ATPase (P-type)^512-629^E:1.6e-09`PF00702.28^Hydrolase^haloacid dehalogenase-like hydrolase^796-843^E:1.4e-06`PF00689.23^Cation_ATPase_C^Cation …	.	ExpAA=214.35^PredHel=10^Topology=i174-196o206-228i329-351o371-393i406-428o889-911i963-985o1020-1039i1060-1082o1092-1109i	.	KEGG:bta:282144	GO:0016323^cellular_component^basolateral plasma membrane`GO:0016021^cellular_component^integral component of membrane`GO:0045121^cellular_component^membrane raft`GO:0005886^cellular_component^plasma membrane`GO:0042383^cellular_component^sarcolemma`GO:0005524^molecular_function^ATP binding`GO:0046872^molecular_function^metal ion binding`GO:0005391^molecular_function^P-type sodium:potassium-excha…	.	2.57466	DOWN_WT-518_UP_ter1-24
UMAG_05068	.	KIS69995	ARS_PSEAE | Arylsulfatase	PF00884.25^Sulfatase^Sulfatase^10-438^E:2e-72	.	.	.	KEGG:pae:PA0183	GO:0005737^cellular_component^cytoplasm`GO:0004065^molecular_function^arylsulfatase activity`GO:0046872^molecular_function^metal ion binding`GO:0008081^molecular_function^phosphoric diester hydrolase activity	GO:0008484^molecular_function^sulfuric ester hydrolase activity	4.53352	DOWN_WT-518_UP_ter1-24
UMAG_05069	.	KIS69996	RED2_COCH4 | Dehydrogenase RED2	PF00106.27^adh_short^short chain dehydrogenase^115-302^E:2.5e-33`PF08659.12^KR^KR domain^116-270^E:2.5e-10`PF13561.8^adh_short_C2^Enoyl-(Acyl carrier protein) reductase^121-307^E:3.1e-22	.	ExpAA=43.54^PredHel=2^Topology=i21-43o63-85i	.	.	GO:0016021^cellular_component^integral component of membrane`GO:0004022^molecular_function^alcohol dehydrogenase (NAD+) activity	GO:0055114^biological_process^obsolete oxidation-reduction process	3.25485	DOWN_WT-518_UP_ter1-24
UMAG_05072	.	KIS69999	.	PF02363.21^C_tripleX^Cysteine rich repeat^49-52^E:12000`PF02363.21^C_tripleX^Cysteine rich repeat^344-355^E:0.55	YES	ExpAA=18.66^PredHel=1^Topology=i7-29o	.	.	.	.	2.67389	DOWN_WT-518_UP_ter1-24
UMAG_05122	.	KIS70048	JEN1_YEAST | Carboxylic acid transporter protein homolog	PF00083.26^Sugar_tr^Sugar (and other) transporter^43-291^E:5.5e-26`PF07690.18^MFS_1^Major Facilitator Superfamily^47-395^E:6.7e-27`PF00083.26^Sugar_tr^Sugar (and other) transporter^292-385^E:4.2e-10	.	ExpAA=210.18^PredHel=10^Topology=o47-69i82-99o109-126i133-155o165-187i194-216o253-272i324-341o351-373i433-455o	.	KEGG:sce:YKL217W	GO:0071944^cellular_component^cell periphery`GO:0000324^cellular_component^fungal-type vacuole`GO:0016021^cellular_component^integral component of membrane`GO:0005739^cellular_component^mitochondrion`GO:0005886^cellular_component^plasma membrane`GO:0046943^molecular_function^carboxylic acid transmembrane transporter activity`GO:0015355^molecular_function^secondary active monocarboxylate transmemb…	GO:0022857^molecular_function^transmembrane transporter activity`GO:0055085^biological_process^transmembrane transport`GO:0016021^cellular_component^integral component of membrane	4.08603	DOWN_WT-518_UP_ter1-24
UMAG_05132	.	KIS70058	VCX1_YEAST | Vacuolar calcium ion transporter	PF01699.26^Na_Ca_ex^Sodium/calcium exchanger protein^203-360^E:1.4e-17`PF01699.26^Na_Ca_ex^Sodium/calcium exchanger protein^386-528^E:2.6e-17	.	ExpAA=235.17^PredHel=10^Topology=o172-194i201-220o235-257i269-291o306-328i340-362o382-404i453-475o480-502i509-531o	.	KEGG:sce:YDL128W	GO:0000324^cellular_component^fungal-type vacuole`GO:0000329^cellular_component^fungal-type vacuole membrane`GO:0016021^cellular_component^integral component of membrane`GO:0015369^molecular_function^calcium:proton antiporter activity`GO:0046872^molecular_function^metal ion binding`GO:0015386^molecular_function^potassium:proton antiporter activity`GO:0070588^biological_process^calcium ion transme…	GO:0055085^biological_process^transmembrane transport`GO:0016021^cellular_component^integral component of membrane	2.12966	DOWN_WT-518_UP_ter1-24
UMAG_05153	.	KIS70080	MNN13_CANAL | Putative alpha-1,3-mannosyltransferase MNN13	PF11051.10^Mannosyl_trans3^Mannosyltransferase putative^190-449^E:3.4e-28	.	ExpAA=20.67^PredHel=1^Topology=i21-43o	.	KEGG:cal:CAALFM_C502570WA	GO:0005794^cellular_component^Golgi apparatus`GO:0000139^cellular_component^Golgi membrane`GO:0016021^cellular_component^integral component of membrane`GO:0000033^molecular_function^alpha-1,3-mannosyltransferase activity`GO:0006493^biological_process^protein O-linked glycosylation	GO:0016757^molecular_function^glycosyltransferase activity`GO:0006486^biological_process^protein glycosylation	2.05952	DOWN_WT-518_UP_ter1-24
UMAG_05226	.	KIS70155	.	.	.	ExpAA=85.70^PredHel=4^Topology=i20-42o83-105i126-148o168-190i	.	.	.	.	4.61536	DOWN_WT-518_UP_ter1-24
UMAG_05276	.	KIS66276	.	.	.	.	.	.	.	.	5.17596	DOWN_WT-518_UP_ter1-24
UMAG_05299	.	KIS66299	.	.	.	ExpAA=22.66^PredHel=1^Topology=i12-34o	.	.	.	.	2.78984	DOWN_WT-518_UP_ter1-24
UMAG_05361	.	KIS66366	PFMAY_PESFW | Laccase PFICI_06862	PF07732.17^Cu-oxidase_3^Multicopper oxidase^115-229^E:9.1e-34`PF00394.24^Cu-oxidase^Multicopper oxidase^258-437^E:4.2e-11`PF07731.16^Cu-oxidase_2^Multicopper oxidase^555-687^E:9.3e-24	.	ExpAA=22.98^PredHel=1^Topology=i20-42o	.	KEGG:pfy:PFICI_06862	GO:0009986^cellular_component^cell surface`GO:0005507^molecular_function^copper ion binding`GO:0016491^molecular_function^oxidoreductase activity`GO:0042438^biological_process^melanin biosynthetic process	GO:0005507^molecular_function^copper ion binding`GO:0055114^biological_process^obsolete oxidation-reduction process`GO:0016491^molecular_function^oxidoreductase activity	2.5766	DOWN_WT-518_UP_ter1-24
UMAG_05396	.	KIS66403	MFS1_CERS8 | MFS siderochrome iron transporter 1	PF07690.18^MFS_1^Major Facilitator Superfamily^254-659^E:1e-28`PF00083.26^Sugar_tr^Sugar (and other) transporter^261-439^E:6.5e-18`PF00083.26^Sugar_tr^Sugar (and other) transporter^464-661^E:4.3e-08	.	ExpAA=228.38^PredHel=10^Topology=i219-241o256-278i285-307o344-366i387-409o514-536i557-575o580-602i609-631o676-695i	.	.	GO:0016021^cellular_component^integral component of membrane`GO:0022857^molecular_function^transmembrane transporter activity	GO:0022857^molecular_function^transmembrane transporter activity`GO:0055085^biological_process^transmembrane transport`GO:0016021^cellular_component^integral component of membrane	3.19646	DOWN_WT-518_UP_ter1-24
UMAG_05414	.	KIS66423	MFS1_TRIRC | MFS-type efflux pump MFS1	PF07690.18^MFS_1^Major Facilitator Superfamily^75-478^E:2.1e-39	.	ExpAA=294.30^PredHel=13^Topology=o63-82i104-123o133-152i159-181o191-213i220-242o262-284i297-319o334-356i376-393o398-420i427-449o464-486i	.	.	GO:0016021^cellular_component^integral component of membrane`GO:0005886^cellular_component^plasma membrane`GO:0022857^molecular_function^transmembrane transporter activity	GO:0022857^molecular_function^transmembrane transporter activity`GO:0055085^biological_process^transmembrane transport	3.34872	DOWN_WT-518_UP_ter1-24
UMAG_05422	.	KIS66431	FACR1_XENLA | Fatty acyl-CoA reductase 1	PF01370.23^Epimerase^NAD dependent epimerase/dehydratase family^56-152^E:0.00015`PF07993.14^NAD_binding_4^Male sterility protein^58-316^E:3.3e-32	.	.	.	KEGG:xla:379278	GO:0005779^cellular_component^integral component of peroxisomal membrane`GO:0102965^molecular_function^alcohol-forming fatty acyl-CoA reductase activity`GO:0080019^molecular_function^fatty-acyl-CoA reductase (alcohol-forming) activity`GO:0008611^biological_process^ether lipid biosynthetic process`GO:0010025^biological_process^wax biosynthetic process	GO:0003824^molecular_function^catalytic activity	2.89614	DOWN_WT-518_UP_ter1-24
UMAG_05443	.	KIS66452	.	PF01535.22^PPR^PPR repeat^1155-1168^E:6300`PF01535.22^PPR^PPR repeat^1190-1211^E:3000`PF01535.22^PPR^PPR repeat^1378-1393^E:7900`PF01535.22^PPR^PPR repeat^1828-1849^E:1000`PF13176.8^TPR_7^Tetratricopeptide repeat^1870-1901^E:0.033`PF01535.22^PPR^PPR repeat^1873-1893^E:10	.	.	.	.	.	GO:0005515^molecular_function^protein binding	2.12177	DOWN_WT-518_UP_ter1-24
UMAG_05495	.	KIS66502	PAPI_STRMB | Papain inhibitor	.	YES	.	.	.	GO:0005615^cellular_component^extracellular space`GO:0004869^molecular_function^cysteine-type endopeptidase inhibitor activity`GO:0004867^molecular_function^serine-type endopeptidase inhibitor activity`GO:0010466^biological_process^negative regulation of peptidase activity	.	5.37208	DOWN_WT-518_UP_ter1-24
UMAG_05507	.	KIS66514	YHDF_BACSU | Uncharacterized oxidoreductase YhdF	PF00106.27^adh_short^short chain dehydrogenase^65-260^E:3.1e-43`PF08659.12^KR^KR domain^68-230^E:2.8e-07`PF13561.8^adh_short_C2^Enoyl-(Acyl carrier protein) reductase^74-310^E:6e-51	.	.	COG1028^Dehydrogenase reductase	KEGG:bsu:BSU09450	GO:0016491^molecular_function^oxidoreductase activity	GO:0055114^biological_process^obsolete oxidation-reduction process	2.78689	DOWN_WT-518_UP_ter1-24
UMAG_05581	.	KIS66592	CYSD_EMENI | Homocysteine synthase	PF01053.22^Cys_Met_Meta_PP^Cys/Met metabolism PLP-dependent enzyme^10-427^E:1e-146`PF01041.19^DegT_DnrJ_EryC1^DegT/DnrJ/EryC1/StrS aminotransferase family^63-187^E:1.4e-07`PF00155.23^Aminotran_1_2^Aminotransferase class I and II^66-227^E:1.4e-07`PF00266.21^Aminotran_5^Aminotransferase class-V^85-220^E:1.6e-08	.	.	.	KEGG:ani:AN8277.2	GO:0003961^molecular_function^O-acetylhomoserine aminocarboxypropyltransferase activity`GO:0030170^molecular_function^pyridoxal phosphate binding`GO:0019344^biological_process^cysteine biosynthetic process`GO:0006534^biological_process^cysteine metabolic process`GO:0019346^biological_process^transsulfuration	GO:0030170^molecular_function^pyridoxal phosphate binding`GO:0019346^biological_process^transsulfuration`GO:0009058^biological_process^biosynthetic process	-3.71829	UP_WT-518_DOWN_ter1-24
UMAG_05583	.	KIS66594	.	.	.	.	.	.	.	.	2.71622	DOWN_WT-518_UP_ter1-24
UMAG_05591	.	KIS66602	.	.	.	.	.	.	.	.	2.80248	DOWN_WT-518_UP_ter1-24
UMAG_05596	.	KIS66607	.	PF11911.10^DUF3429^Protein of unknown function (DUF3429)^133-290^E:3.7e-39	.	ExpAA=89.18^PredHel=4^Topology=i137-159o188-207i228-250o270-292i	.	.	.	.	2.8475	DOWN_WT-518_UP_ter1-24
UMAG_05604	.	KIS66616	.	.	YES	.	.	.	.	.	2.67805	DOWN_WT-518_UP_ter1-24
UMAG_05691	.	KIS66907	.	.	.	.	.	.	.	.	3.85126	DOWN_WT-518_UP_ter1-24
UMAG_05764	.	KIS66982	MAE1_SCHPO | Malic acid transport protein	PF03595.19^SLAC1^Voltage-dependent anion channel^31-377^E:5.8e-72	.	ExpAA=220.51^PredHel=10^Topology=i33-55o59-81i101-123o138-160i172-191o206-228i241-263o283-305i326-343o353-375i	.	KEGG:spo:SPAPB8E5.03	GO:0005783^cellular_component^endoplasmic reticulum`GO:0016021^cellular_component^integral component of membrane`GO:0015140^molecular_function^malate transmembrane transporter activity`GO:0015366^molecular_function^malate:proton symporter activity`GO:1901239^molecular_function^malonate(1-) transmembrane transporter activity`GO:0015141^molecular_function^succinate transmembrane transporter activit…	GO:0055085^biological_process^transmembrane transport`GO:0016021^cellular_component^integral component of membrane	3.89116	DOWN_WT-518_UP_ter1-24
UMAG_05780	.	KIS66998	.	.	YES	.	.	.	.	.	6.37113	DOWN_WT-518_UP_ter1-24
UMAG_05781	.	KIS66999	.	.	YES	.	.	.	.	.	2.75696	DOWN_WT-518_UP_ter1-24
UMAG_05807	.	KIS66065	KRE6_YEAST | Beta-glucan synthesis-associated protein KRE6	PF03935.17^SKN1_KRE6_Sbg1^Beta-glucan synthesis-associated protein SKN1/KRE6/Sbg1^74-587^E:1.4e-181	.	ExpAA=22.16^PredHel=1^Topology=i93-115o	.	KEGG:sce:YPR159W	GO:0005935^cellular_component^cellular bud neck`GO:0000139^cellular_component^Golgi membrane`GO:0030176^cellular_component^integral component of endoplasmic reticulum membrane`GO:0016021^cellular_component^integral component of membrane`GO:0005886^cellular_component^plasma membrane`GO:0030427^cellular_component^site of polarized growth`GO:0030133^cellular_component^transport vesicle`GO:0015926^mo…	.	2.43817	DOWN_WT-518_UP_ter1-24
UMAG_05809	.	KIS66066	KRE6_YEAST | Beta-glucan synthesis-associated protein KRE6	PF03935.17^SKN1_KRE6_Sbg1^Beta-glucan synthesis-associated protein SKN1/KRE6/Sbg1^47-563^E:6.1e-188	.	ExpAA=22.76^PredHel=1^Topology=i73-95o	.	KEGG:sce:YPR159W	GO:0005935^cellular_component^cellular bud neck`GO:0000139^cellular_component^Golgi membrane`GO:0030176^cellular_component^integral component of endoplasmic reticulum membrane`GO:0016021^cellular_component^integral component of membrane`GO:0005886^cellular_component^plasma membrane`GO:0030427^cellular_component^site of polarized growth`GO:0030133^cellular_component^transport vesicle`GO:0015926^mo…	.	3.62965	DOWN_WT-518_UP_ter1-24
UMAG_05861	.	KIS66120	LAC2_CRYNH | Laccase-2	PF07732.17^Cu-oxidase_3^Multicopper oxidase^162-277^E:5.9e-43`PF00394.24^Cu-oxidase^Multicopper oxidase^289-437^E:1.8e-29`PF07731.16^Cu-oxidase_2^Multicopper oxidase^573-681^E:2e-25	YES	.	.	.	GO:0005618^cellular_component^cell wall`GO:0005576^cellular_component^extracellular region`GO:0005507^molecular_function^copper ion binding`GO:0052716^molecular_function^hydroquinone:oxygen oxidoreductase activity	GO:0005507^molecular_function^copper ion binding`GO:0055114^biological_process^obsolete oxidation-reduction process`GO:0016491^molecular_function^oxidoreductase activity	5.35599	DOWN_WT-518_UP_ter1-24
UMAG_05880	.	KIS66141	MSMO_SCHPO | Methylsterol monooxygenase	PF04116.15^FA_hydroxylase^Fatty acid hydroxylase superfamily^151-286^E:5.5e-24	.	.	.	KEGG:spo:SPAC630.08c	GO:0005783^cellular_component^endoplasmic reticulum`GO:0005789^cellular_component^endoplasmic reticulum membrane`GO:0016021^cellular_component^integral component of membrane`GO:0016020^cellular_component^membrane`GO:0000254^molecular_function^C-4 methylsterol oxidase activity`GO:0005506^molecular_function^iron ion binding`GO:0016491^molecular_function^oxidoreductase activity`GO:0006696^biological…	GO:0005506^molecular_function^iron ion binding`GO:0016491^molecular_function^oxidoreductase activity`GO:0008610^biological_process^lipid biosynthetic process`GO:0055114^biological_process^obsolete oxidation-reduction process	2.32128	DOWN_WT-518_UP_ter1-24
UMAG_05889	.	KIS66151	AMT1_SCHPO | Ammonium transporter 1	PF00909.23^Ammonium_transp^Ammonium Transporter Family^34-438^E:1.7e-113	.	ExpAA=237.33^PredHel=11^Topology=o34-56i63-85o122-144i151-173o188-210i223-242o257-279i286-308o313-335i342-361o394-411i	.	KEGG:spo:SPCPB1C11.01	GO:0005794^cellular_component^Golgi apparatus`GO:0005887^cellular_component^integral component of plasma membrane`GO:0008519^molecular_function^ammonium transmembrane transporter activity`GO:0015398^molecular_function^high-affinity secondary active ammonium transmembrane transporter activity`GO:0072488^biological_process^ammonium transmembrane transport`GO:0019740^biological_process^nitrogen util…	GO:0008519^molecular_function^ammonium transmembrane transporter activity`GO:0015696^biological_process^ammonium transport`GO:0016020^cellular_component^membrane	2.38208	DOWN_WT-518_UP_ter1-24
UMAG_05917	.	KIS66180	CRYD_XENLA | Cryptochrome DASH	PF00875.20^DNA_photolyase^DNA photolyase^7-204^E:4.8e-23`PF03441.16^FAD_binding_7^FAD binding domain of DNA photolyase^372-575^E:2e-53	.	.	.	KEGG:xla:403387	GO:0003913^molecular_function^DNA photolyase activity`GO:0006281^biological_process^DNA repair`GO:0018298^biological_process^protein-chromophore linkage	.	2.37026	DOWN_WT-518_UP_ter1-24
UMAG_05933	.	KIS66197	SULH1_SCHPO | Probable sulfate permease C3H7.02	PF00916.22^Sulfate_transp^Sulfate permease family^79-469^E:1.3e-110`PF01740.23^STAS^STAS domain^552-685^E:1.3e-09	.	ExpAA=241.85^PredHel=11^Topology=i77-99o119-141i162-184o242-264i276-298o336-358i371-393o408-430i435-453o457-476i483-500o	.	KEGG:spo:SPBC3H7.02	GO:0005737^cellular_component^cytoplasm`GO:0005829^cellular_component^cytosol`GO:0005887^cellular_component^integral component of plasma membrane`GO:0015301^molecular_function^anion:anion antiporter activity`GO:0008271^molecular_function^secondary active sulfate transmembrane transporter activity`GO:0015116^molecular_function^sulfate transmembrane transporter activity`GO:1902358^biological_proces…	GO:0015116^molecular_function^sulfate transmembrane transporter activity`GO:0008272^biological_process^sulfate transport`GO:0016021^cellular_component^integral component of membrane	-2.22003	UP_WT-518_DOWN_ter1-24
UMAG_05948	.	KIS66213	.	.	YES	ExpAA=127.90^PredHel=4^Topology=o512-530i636-658o747-769i1074-1096o	.	.	.	.	2.27945	DOWN_WT-518_UP_ter1-24
UMAG_05967	.	KIS66230	OPS4_BEAB2 | FAD-dependent monooxygenase OpS4	PF01494.21^FAD_binding_3^FAD binding domain^10-373^E:1e-19`PF05834.14^Lycopene_cycl^Lycopene cyclase protein^12-173^E:1.1e-05`PF13450.8^NAD_binding_8^NAD(P)-binding Rossmann-like domain^14-41^E:3.9e-05	.	.	.	.	GO:0071949^molecular_function^FAD binding`GO:0004497^molecular_function^monooxygenase activity`GO:0009405^biological_process^obsolete pathogenesis	GO:0071949^molecular_function^FAD binding	2.36462	DOWN_WT-518_UP_ter1-24
UMAG_06063	.	KIS65974	DCE_SOLLC | Glutamate decarboxylase	PF00282.21^Pyridoxal_deC^Pyridoxal-dependent decarboxylase conserved domain^70-402^E:1.3e-65	.	.	.	.	GO:0005829^cellular_component^cytosol`GO:0009506^cellular_component^plasmodesma`GO:0005516^molecular_function^calmodulin binding`GO:0004351^molecular_function^glutamate decarboxylase activity`GO:0030170^molecular_function^pyridoxal phosphate binding`GO:0006538^biological_process^glutamate catabolic process	GO:0016831^molecular_function^carboxy-lyase activity`GO:0030170^molecular_function^pyridoxal phosphate binding`GO:0019752^biological_process^carboxylic acid metabolic process	3.2382	DOWN_WT-518_UP_ter1-24
UMAG_06128	.	KIS66038	.	.	YES	ExpAA=22.16^PredHel=1^Topology=i7-29o	.	.	.	.	2.44301	DOWN_WT-518_UP_ter1-24
UMAG_06138	.	KIS66047	PTR2_YEAST | Peptide transporter PTR2	PF00854.23^PTR2^POT family^160-577^E:5.9e-76	.	ExpAA=235.43^PredHel=11^Topology=o130-152i164-186o196-218i238-260o275-297i374-391o421-438i451-473o514-536i549-568o578-600i	.	KEGG:sce:YKR093W	GO:0071944^cellular_component^cell periphery`GO:0000324^cellular_component^fungal-type vacuole`GO:0016021^cellular_component^integral component of membrane`GO:0005886^cellular_component^plasma membrane`GO:0071916^molecular_function^dipeptide transmembrane transporter activity`GO:1904680^molecular_function^peptide transmembrane transporter activity`GO:0042937^molecular_function^tripeptide transmem…	GO:0022857^molecular_function^transmembrane transporter activity`GO:0055085^biological_process^transmembrane transport`GO:0016020^cellular_component^membrane	-7.10071	UP_WT-518_DOWN_ter1-24
UMAG_06146	.	KIS65766	.	.	YES	ExpAA=16.95^PredHel=1^Topology=i7-24o	.	.	.	.	5.13132	DOWN_WT-518_UP_ter1-24
UMAG_06222	.	KIS65844	.	.	YES	.	.	.	.	.	4.75974	DOWN_WT-518_UP_ter1-24
UMAG_06259	.	KIS65883	PPID_USTMA | Peptidyl-prolyl cis-trans isomerase D	PF00160.23^Pro_isomerase^Cyclophilin type peptidyl-prolyl cis-trans isomerase/CLD^32-184^E:1.5e-43`PF13181.8^TPR_8^Tetratricopeptide repeat^335-368^E:0.002	.	.	.	KEGG:uma:UMAG_06259	GO:0005737^cellular_component^cytoplasm`GO:0043231^cellular_component^intracellular membrane-bounded organelle`GO:0016018^molecular_function^cyclosporin A binding`GO:0003755^molecular_function^peptidyl-prolyl cis-trans isomerase activity`GO:0043022^molecular_function^ribosome binding`GO:0051082^molecular_function^unfolded protein binding`GO:0006457^biological_process^protein folding`GO:0000413^bi…	GO:0003755^molecular_function^peptidyl-prolyl cis-trans isomerase activity`GO:0000413^biological_process^protein peptidyl-prolyl isomerization`GO:0005515^molecular_function^protein binding	-2.11086	UP_WT-518_DOWN_ter1-24
UMAG_06274	.	KIS70183	LIPS_PIG | Hormone-sensitive lipase	PF07859.15^Abhydrolase_3^alpha/beta hydrolase fold^215-341^E:7.9e-23`PF07859.15^Abhydrolase_3^alpha/beta hydrolase fold^553-627^E:4.6e-06`PF00353.21^HemolysinCabind^RTX calcium-binding nonapeptide repeat (4 copies)^969-990^E:0.14	.	.	.	KEGG:ssc:397583	GO:0005901^cellular_component^caveola`GO:0005737^cellular_component^cytoplasm`GO:0005829^cellular_component^cytosol`GO:0005811^cellular_component^lipid droplet`GO:0016020^cellular_component^membrane`GO:0005739^cellular_component^mitochondrion`GO:0005634^cellular_component^nucleus`GO:0102259^molecular_function^1,2-diacylglycerol acylhydrolase activity`GO:0102258^molecular_function^1,3-diacylglycer…	GO:0016787^molecular_function^hydrolase activity`GO:0005509^molecular_function^calcium ion binding	3.22155	DOWN_WT-518_UP_ter1-24
UMAG_06308	.	KIS70223	RFX4_DANRE | Transcription factor RFX4	PF02257.17^RFX_DNA_binding^RFX DNA-binding domain^300-377^E:4.5e-23	.	.	.	KEGG:dre:403016	GO:0005634^cellular_component^nucleus`GO:0000981^molecular_function^DNA-binding transcription factor activity, RNA polymerase II-specific`GO:0000978^molecular_function^RNA polymerase II cis-regulatory region sequence-specific DNA binding`GO:0021914^biological_process^negative regulation of smoothened signaling pathway involved in ventral spinal cord patterning`GO:0006357^biological_process^regula…	GO:0003677^molecular_function^DNA binding`GO:0006355^biological_process^regulation of transcription, DNA-templated	2.13835	DOWN_WT-518_UP_ter1-24
UMAG_06332	.	KIS70247	GUN1_USTMA | Endoglucanase 1	PF02015.18^Glyco_hydro_45^Glycosyl hydrolase family 45^26-235^E:1.8e-126	YES	.	.	KEGG:uma:UMAG_06332	GO:0005576^cellular_component^extracellular region`GO:0008810^molecular_function^cellulase activity`GO:0030245^biological_process^cellulose catabolic process	GO:0008810^molecular_function^cellulase activity`GO:0005975^biological_process^carbohydrate metabolic process	3.74774	DOWN_WT-518_UP_ter1-24
UMAG_06334	.	KIS70249	BRE3_CAEBR | Beta-1,4-mannosyltransferase bre-3	PF01757.24^Acyl_transf_3^Acyltransferase family^128-515^E:4.6e-39`PF13632.8^Glyco_trans_2_3^Glycosyl transferase family group 2^798-1004^E:2.1e-30	.	ExpAA=245.16^PredHel=10^Topology=o300-322i377-399o430-452i459-481o496-518i632-654o669-691i958-980o990-1012i1032-1054o	.	KEGG:cbr:CBG10082	GO:0005737^cellular_component^cytoplasm`GO:0019187^molecular_function^beta-1,4-mannosyltransferase activity`GO:0016051^biological_process^carbohydrate biosynthetic process`GO:0006486^biological_process^protein glycosylation`GO:0009636^biological_process^response to toxic substance	GO:0016747^molecular_function^acyltransferase activity, transferring groups other than amino-acyl groups	3.98041	DOWN_WT-518_UP_ter1-24
UMAG_06335	.	KIS70250	.	.	.	ExpAA=196.77^PredHel=9^Topology=i144-161o166-188i266-288o338-360i367-389o409-431i452-474o489-511i532-554o	.	.	.	.	7.26798	DOWN_WT-518_UP_ter1-24
UMAG_06336	.	KIS70251	.	.	.	.	.	.	.	.	3.47074	DOWN_WT-518_UP_ter1-24
UMAG_06440	.	KIS65735	.	PF14295.8^PAN_4^PAN domain^100-120^E:0.26	YES	ExpAA=21.17^PredHel=1^Topology=i5-27o	.	.	.	.	2.83008	DOWN_WT-518_UP_ter1-24
UMAG_06490	.	KIS65651	YBN1_SCHPO | Putative inorganic phosphate transporter C8E4.01c	PF00083.26^Sugar_tr^Sugar (and other) transporter^39-513^E:8.5e-51`PF07690.18^MFS_1^Major Facilitator Superfamily^44-338^E:4.8e-13`PF07690.18^MFS_1^Major Facilitator Superfamily^369-523^E:4.4e-13	.	ExpAA=234.03^PredHel=11^Topology=i43-65o80-102i109-128o132-154i175-197o217-239i364-386o391-408i421-443o453-475i488-507o	.	KEGG:spo:SPBC8E4.01c	GO:0005887^cellular_component^integral component of plasma membrane`GO:0005315^molecular_function^inorganic phosphate transmembrane transporter activity`GO:0035435^biological_process^phosphate ion transmembrane transport	GO:0022857^molecular_function^transmembrane transporter activity`GO:0055085^biological_process^transmembrane transport`GO:0016021^cellular_component^integral component of membrane	-2.21934	UP_WT-518_DOWN_ter1-24
UMAG_06503	.	KIS65649	YHG3_SCHPO | Uncharacterized protein C1198.03c	PF15496.8^DUF4646^Domain of unknown function (DUF4646)^168-287^E:5.3e-36	.	.	.	KEGG:spo:SPBC1198.03c	GO:0032153^cellular_component^cell division site`GO:0051286^cellular_component^cell tip`GO:0005829^cellular_component^cytosol`GO:0005634^cellular_component^nucleus	.	2.88138	DOWN_WT-518_UP_ter1-24
UMAG_06504	.	KIS65647	.	.	.	ExpAA=148.85^PredHel=7^Topology=o7-29i36-58o73-95i115-134o154-176i189-208o218-240i	.	.	.	.	5.70629	DOWN_WT-518_UP_ter1-24
UMAG_10053	.	KIS71766	CAN_HAEIN | Carbonic anhydrase 2	PF00484.21^Pro_CA^Carbonic anhydrase^102-268^E:4.2e-33	.	.	COG0288^carbonic anhydrase	KEGG:hin:HI_1301	GO:0004089^molecular_function^carbonate dehydratase activity`GO:0008270^molecular_function^zinc ion binding`GO:0015976^biological_process^carbon utilization	GO:0004089^molecular_function^carbonate dehydratase activity`GO:0008270^molecular_function^zinc ion binding	2.42345	DOWN_WT-518_UP_ter1-24
UMAG_10062	.	KIS69618	BVMO2_STRCO | Baeyer-Villiger monooxygenase	PF00743.21^FMO-like^Flavin-binding monooxygenase-like^46-391^E:6.5e-18`PF07992.16^Pyr_redox_2^Pyridine nucleotide-disulphide oxidoreductase^46-244^E:4.6e-12`PF01266.26^DAO^FAD dependent oxidoreductase^46-97^E:6.8e-08`PF13454.8^NAD_binding_9^FAD-NAD(P)-binding^48-89^E:0.00017`PF13450.8^NAD_binding_8^NAD(P)-binding Rossmann-like domain^49-91^E:4.9e-08`PF13738.8^Pyr_redox_3^Pyridine nucleotide-disul…	.	ExpAA=70.52^PredHel=3^Topology=o10-32i44-66o472-494i	COG2072^Monooxygenase	KEGG:sco:SCO3172	GO:0050660^molecular_function^flavin adenine dinucleotide binding`GO:0004499^molecular_function^N,N-dimethylaniline monooxygenase activity`GO:0050661^molecular_function^NADP binding`GO:0016709^molecular_function^oxidoreductase activity, acting on paired donors, with incorporation or reduction of molecular oxygen, NAD(P)H as one donor, and incorporation of one atom of oxygen	GO:0004499^molecular_function^N,N-dimethylaniline monooxygenase activity`GO:0050660^molecular_function^flavin adenine dinucleotide binding`GO:0050661^molecular_function^NADP binding`GO:0055114^biological_process^obsolete oxidation-reduction process`GO:0016491^molecular_function^oxidoreductase activity	2.13803	DOWN_WT-518_UP_ter1-24
UMAG_10068	.	KIS69655	PPA_ASPFI | Acid phosphatase	PF16656.7^Pur_ac_phosph_N^Purple acid Phosphatase, N-terminal domain^34-119^E:1.1e-14`PF00149.30^Metallophos^Calcineurin-like phosphoesterase^176-395^E:1.5e-18`PF14008.8^Metallophos_C^Iron/zinc purple acid phosphatase-like protein C^417-478^E:2.2e-15	YES	.	.	.	GO:0005576^cellular_component^extracellular region`GO:0003993^molecular_function^acid phosphatase activity`GO:0046872^molecular_function^metal ion binding	GO:0003993^molecular_function^acid phosphatase activity`GO:0046872^molecular_function^metal ion binding`GO:0016787^molecular_function^hydrolase activity	2.17738	DOWN_WT-518_UP_ter1-24
UMAG_10131	.	KIS69841	PSD2_CANAL | Phosphatidylserine decarboxylase proenzyme 2	PF02666.17^PS_Dcarbxylase^Phosphatidylserine decarboxylase^178-397^E:2e-42	.	.	.	KEGG:cal:CAALFM_C504680WA	GO:0010008^cellular_component^endosome membrane`GO:0000139^cellular_component^Golgi membrane`GO:0005795^cellular_component^Golgi stack`GO:0046872^molecular_function^metal ion binding`GO:0004609^molecular_function^phosphatidylserine decarboxylase activity`GO:0036180^biological_process^filamentous growth of a population of unicellular organisms in response to biotic stimulus`GO:0036171^biological_p…	GO:0004609^molecular_function^phosphatidylserine decarboxylase activity`GO:0008654^biological_process^phospholipid biosynthetic process	2.08391	DOWN_WT-518_UP_ter1-24
UMAG_10208	.	KIS66372	.	.	YES	.	.	.	.	.	3.11514	DOWN_WT-518_UP_ter1-24
UMAG_10221	.	KIS66428	.	PF09362.12^DUF1996^Domain of unknown function (DUF1996)^48-273^E:1.9e-58	YES	.	.	.	.	.	2.16396	DOWN_WT-518_UP_ter1-24
UMAG_10242	.	KIS71439	.	.	.	.	.	.	.	.	3.28347	DOWN_WT-518_UP_ter1-24
UMAG_10339	.	KIS68992	FAS2_USTMA | Fatty acid synthase 2	PF17828.3^FAS_N^N-terminal domain in fatty acid synthase subunit beta^33-169^E:2.7e-12`PF16073.7^SAT^Starter unit:ACP transacylase in aflatoxin biosynthesis^199-455^E:4.1e-30`PF08354.12^DUF1729^Domain of unknown function (DUF1729)^767-1121^E:6.4e-161`PF17951.3^FAS_meander^Fatty acid synthase meander beta sheet domain^1183-1329^E:2.4e-46`PF13452.8^MaoC_dehydrat_N^N-terminal half of MaoC dehydratas…	.	.	.	KEGG:uma:UMAG_06460	GO:0005835^cellular_component^fatty acid synthase complex`GO:0004317^molecular_function^3-hydroxypalmitoyl-[acyl-carrier-protein] dehydratase activity`GO:0004315^molecular_function^3-oxoacyl-[acyl-carrier-protein] synthase activity`GO:0004318^molecular_function^enoyl-[acyl-carrier-protein] reductase (NADH) activity`GO:0008897^molecular_function^holo-[acyl-carrier-protein] synthase activity`GO:001…	GO:0004318^molecular_function^enoyl-[acyl-carrier-protein] reductase (NADH) activity`GO:0055114^biological_process^obsolete oxidation-reduction process`GO:0004317^molecular_function^3-hydroxypalmitoyl-[acyl-carrier-protein] dehydratase activity`GO:0008897^molecular_function^holo-[acyl-carrier-protein] synthase activity`GO:0000287^molecular_function^magnesium ion binding	2.7583	DOWN_WT-518_UP_ter1-24
UMAG_10392	.	KIS68606	IOLG_SALTY | Inositol 2-dehydrogenase	PF01408.24^GFO_IDH_MocA^Oxidoreductase family, NAD-binding Rossmann fold^7-128^E:1.4e-24`PF03447.18^NAD_binding_3^Homoserine dehydrogenase, NAD binding domain^13-126^E:1.6e-06	.	.	.	KEGG:stm:STM4425	GO:0050112^molecular_function^inositol 2-dehydrogenase activity`GO:0000166^molecular_function^nucleotide binding`GO:0019310^biological_process^inositol catabolic process	GO:0016491^molecular_function^oxidoreductase activity`GO:0050661^molecular_function^NADP binding`GO:0055114^biological_process^obsolete oxidation-reduction process	2.23411	DOWN_WT-518_UP_ter1-24
UMAG_10439	.	KIS68345	FN3KR_ORYSI | Protein-ribulosamine 3-kinase, chloroplastic	PF03881.16^Fructosamin_kin^Fructosamine kinase^33-224^E:4.4e-34	.	.	.	.	GO:0009507^cellular_component^chloroplast`GO:0005524^molecular_function^ATP binding`GO:0016301^molecular_function^kinase activity`GO:0102193^molecular_function^protein-ribulosamine 3-kinase activity	.	2.17387	DOWN_WT-518_UP_ter1-24
UMAG_10474	.	KIS68078	.	.	YES	.	.	.	.	.	4.59165	DOWN_WT-518_UP_ter1-24
UMAG_10529	.	KIS67337	PCL2_YEAST | PHO85 cyclin-2	PF00134.25^Cyclin_N^Cyclin, N-terminal domain^90-184^E:4.9e-08`PF08613.13^Cyclin^Cyclin^129-182^E:1.1e-05	.	.	.	KEGG:sce:YDL127W	GO:0005935^cellular_component^cellular bud neck`GO:0005934^cellular_component^cellular bud tip`GO:0000307^cellular_component^cyclin-dependent protein kinase holoenzyme complex`GO:0005737^cellular_component^cytoplasm`GO:0000131^cellular_component^incipient cellular bud site`GO:0005634^cellular_component^nucleus`GO:0016538^molecular_function^cyclin-dependent protein serine/threonine kinase regulato…	GO:0019901^molecular_function^protein kinase binding`GO:0000079^biological_process^regulation of cyclin-dependent protein serine/threonine kinase activity	3.38818	DOWN_WT-518_UP_ter1-24
UMAG_10540	.	KIS67365	BLI3_NEUCR | Protein bli-3	PF16242.7^Pyrid_ox_like^Pyridoxamine 5'-phosphate oxidase like^27-177^E:2.3e-26`PF01243.22^Putative_PNPOx^Pyridoxamine 5'-phosphate oxidase^31-112^E:1.7e-09	.	.	.	KEGG:ncr:NCU07267	.	.	2.51214	DOWN_WT-518_UP_ter1-24
UMAG_10781	.	KIS70239	YFCG_ECOLI | Disulfide-bond oxidoreductase YfcG	PF02798.22^GST_N^Glutathione S-transferase, N-terminal domain^4-88^E:2.2e-11`PF13417.8^GST_N_3^Glutathione S-transferase, N-terminal domain^10-94^E:2e-10`PF13409.8^GST_N_2^Glutathione S-transferase, N-terminal domain^12-89^E:1.4e-09`PF13410.8^GST_C_2^Glutathione S-transferase, C-terminal domain^150-216^E:3.1e-08`PF00043.27^GST_C^Glutathione S-transferase, C-terminal domain^156-221^E:1.8e-11	.	.	COG0625^glutathione Stransferase	KEGG:ecj:JW2299`KEGG:eco:b2302	GO:0015036^molecular_function^disulfide oxidoreductase activity`GO:0004601^molecular_function^peroxidase activity`GO:0006749^biological_process^glutathione metabolic process`GO:0006979^biological_process^response to oxidative stress	GO:0005515^molecular_function^protein binding`GO:0006749^biological_process^glutathione metabolic process	2.0973	DOWN_WT-518_UP_ter1-24
UMAG_10838	.	KIS68750	.	PF07855.14^ATG101^Autophagy-related protein 101^10-232^E:2.6e-19	.	.	.	.	.	GO:0006914^biological_process^autophagy	2.84455	DOWN_WT-518_UP_ter1-24
UMAG_10845	.	KIS67230	MUG_CITK8 | G/U mismatch-specific DNA glycosylase	PF03167.21^UDG^Uracil DNA glycosylase superfamily^164-257^E:3e-08	.	.	.	KEGG:cko:CKO_04467	GO:0005737^cellular_component^cytoplasm`GO:0003677^molecular_function^DNA binding`GO:0008263^molecular_function^pyrimidine-specific mismatch base pair DNA N-glycosylase activity`GO:0006285^biological_process^base-excision repair, AP site formation	.	2.60863	DOWN_WT-518_UP_ter1-24
UMAG_10888	.	KIS67649	.	.	.	.	.	.	.	.	3.32487	DOWN_WT-518_UP_ter1-24
UMAG_11008	.	KIS68792	HFM1_YEAST | ATP-dependent DNA helicase MER3	PF00270.31^DEAD^DEAD/DEAH box helicase^165-315^E:2.4e-22`PF04851.17^ResIII^Type III restriction enzyme, res subunit^165-286^E:9.1e-11`PF00271.33^Helicase_C^Helicase conserved C-terminal domain^447-529^E:3.4e-08`PF02889.18^Sec63^Sec63 Brl domain^651-896^E:4.1e-25	.	.	.	KEGG:sce:YGL251C	GO:0005634^cellular_component^nucleus`GO:0005524^molecular_function^ATP binding`GO:0003678^molecular_function^DNA helicase activity`GO:0000404^molecular_function^heteroduplex DNA loop binding`GO:0046872^molecular_function^metal ion binding`GO:0006268^biological_process^DNA unwinding involved in DNA replication`GO:0007129^biological_process^homologous chromosome pairing at meiosis`GO:0051321^biolo…	GO:0003676^molecular_function^nucleic acid binding`GO:0005524^molecular_function^ATP binding`GO:0003677^molecular_function^DNA binding`GO:0016787^molecular_function^hydrolase activity	2.42725	DOWN_WT-518_UP_ter1-24
UMAG_11054	.	KIS67979	FKB1A_EMENI | FK506-binding protein 1A	PF00254.30^FKBP_C^FKBP-type peptidyl-prolyl cis-trans isomerase^12-106^E:3.3e-30	.	.	.	KEGG:ani:AN3598.2	GO:0005737^cellular_component^cytoplasm`GO:0003755^molecular_function^peptidyl-prolyl cis-trans isomerase activity`GO:0061077^biological_process^chaperone-mediated protein folding`GO:0000413^biological_process^protein peptidyl-prolyl isomerization`GO:0031929^biological_process^TOR signaling	GO:0003755^molecular_function^peptidyl-prolyl cis-trans isomerase activity	2.17499	DOWN_WT-518_UP_ter1-24
UMAG_11093	.	KIS68420	.	.	.	.	.	.	.	.	2.16037	DOWN_WT-518_UP_ter1-24
UMAG_11112	.	KIS67601	PATE_ASPCL | Patulin synthase	PF00732.21^GMC_oxred_N^GMC oxidoreductase^39-349^E:1.6e-60`PF01266.26^DAO^FAD dependent oxidoreductase^39-331^E:3.8e-07`PF13450.8^NAD_binding_8^NAD(P)-binding Rossmann-like domain^42-76^E:6e-07`PF05199.15^GMC_oxred_C^GMC oxidoreductase^451-588^E:3.8e-36	YES	ExpAA=20.78^PredHel=1^Topology=i13-32o	.	KEGG:act:ACLA_093600	GO:0005938^cellular_component^cell cortex`GO:0005618^cellular_component^cell wall`GO:0005576^cellular_component^extracellular region`GO:0005773^cellular_component^vacuole`GO:0050660^molecular_function^flavin adenine dinucleotide binding`GO:0016614^molecular_function^oxidoreductase activity, acting on CH-OH group of donors	GO:0016614^molecular_function^oxidoreductase activity, acting on CH-OH group of donors`GO:0050660^molecular_function^flavin adenine dinucleotide binding`GO:0055114^biological_process^obsolete oxidation-reduction process`GO:0016491^molecular_function^oxidoreductase activity	4.11151	DOWN_WT-518_UP_ter1-24
UMAG_11138	.	KIS70469	.	PF00096.28^zf-C2H2^Zinc finger, C2H2 type^518-540^E:0.0053	.	.	.	.	.	.	2.43543	DOWN_WT-518_UP_ter1-24
UMAG_11150	.	KIS67266	YHD5_SCHPO | Uncharacterized permease C1683.05	PF02133.17^Transp_cyt_pur^Permease for cytosine/purines, uracil, thiamine, allantoin^75-495^E:2.5e-74	YES	ExpAA=237.03^PredHel=11^Topology=o113-135i156-178o207-229i236-258o273-292i313-335o355-377i398-415o425-447i475-494o504-523i	.	KEGG:spo:SPBC1683.05	GO:0005794^cellular_component^Golgi apparatus`GO:0000139^cellular_component^Golgi membrane`GO:0016021^cellular_component^integral component of membrane`GO:0005886^cellular_component^plasma membrane`GO:0015205^molecular_function^nucleobase transmembrane transporter activity`GO:0015837^biological_process^amine transport`GO:0015851^biological_process^nucleobase transport	GO:0022857^molecular_function^transmembrane transporter activity`GO:0055085^biological_process^transmembrane transport`GO:0016020^cellular_component^membrane	3.21809	DOWN_WT-518_UP_ter1-24
UMAG_11181	.	KIS66611	LEU3_PICAN | 3-isopropylmalate dehydrogenase	PF00180.22^Iso_dh^Isocitrate/isopropylmalate dehydrogenase^14-368^E:3.1e-98	.	.	.	.	GO:0005737^cellular_component^cytoplasm`GO:0003862^molecular_function^3-isopropylmalate dehydrogenase activity`GO:0000287^molecular_function^magnesium ion binding`GO:0051287^molecular_function^NAD binding`GO:0009082^biological_process^branched-chain amino acid biosynthetic process`GO:0009098^biological_process^leucine biosynthetic process	GO:0016616^molecular_function^oxidoreductase activity, acting on the CH-OH group of donors, NAD or NADP as acceptor`GO:0055114^biological_process^obsolete oxidation-reduction process	2.36222	DOWN_WT-518_UP_ter1-24
UMAG_11203	.	KIS66008	.	.	.	.	.	.	.	.	3.49369	DOWN_WT-518_UP_ter1-24
UMAG_11249	.	KIS70920	UFAA1_MYCTU | Tuberculostearic acid methyltransferase UfaA1	PF02353.22^CMAS^Mycolic acid cyclopropane synthetase^173-430^E:1e-65`PF13489.8^Methyltransf_23^Methyltransferase domain^225-354^E:6.3e-09`PF13847.8^Methyltransf_31^Methyltransferase domain^243-360^E:1.2e-07`PF13649.8^Methyltransf_25^Methyltransferase domain^247-345^E:8.5e-09`PF08241.14^Methyltransf_11^Methyltransferase domain^248-347^E:6.9e-07	.	.	COG2230^cyclopropane-fatty-acyl-phospholipid synthase	KEGG:mtu:Rv0447c`KEGG:mtv:RVBD_0447c	GO:0008168^molecular_function^methyltransferase activity`GO:0071555^biological_process^cell wall organization`GO:0006633^biological_process^fatty acid biosynthetic process`GO:0032259^biological_process^methylation	GO:0008168^molecular_function^methyltransferase activity	3.41948	DOWN_WT-518_UP_ter1-24
UMAG_11337	.	KIS71528	FAAA_DICDI | Fumarylacetoacetase	PF09298.13^FAA_hydrolase_N^Fumarylacetoacetase N-terminal^16-133^E:9.7e-22`PF01557.20^FAA_hydrolase^Fumarylacetoacetate (FAA) hydrolase family^139-441^E:3.7e-44	.	.	.	KEGG:ddi:DDB_G0271094	GO:0004334^molecular_function^fumarylacetoacetase activity`GO:0046872^molecular_function^metal ion binding`GO:1902000^biological_process^homogentisate catabolic process`GO:0006559^biological_process^L-phenylalanine catabolic process`GO:0006572^biological_process^tyrosine catabolic process	GO:0004334^molecular_function^fumarylacetoacetase activity`GO:0009072^biological_process^aromatic amino acid family metabolic process`GO:0003824^molecular_function^catalytic activity	3.29667	DOWN_WT-518_UP_ter1-24
UMAG_11338	.	KIS71536	FER8_USTMA | Fe-regulated protein 8	PF07992.16^Pyr_redox_2^Pyridine nucleotide-disulphide oxidoreductase^14-322^E:1.2e-30`PF00070.29^Pyr_redox^Pyridine nucleotide-disulphide oxidoreductase^171-245^E:2.9e-11	.	.	.	KEGG:uma:UMAG_11338	GO:0005737^cellular_component^cytoplasm`GO:0004174^molecular_function^electron-transferring-flavoprotein dehydrogenase activity`GO:0050660^molecular_function^flavin adenine dinucleotide binding`GO:0009405^biological_process^obsolete pathogenesis	GO:0016491^molecular_function^oxidoreductase activity`GO:0055114^biological_process^obsolete oxidation-reduction process	-2.72062	UP_WT-518_DOWN_ter1-24
UMAG_11339	.	KIS71537	FER7_USTMA | Siderophore transporter fer7	PF07690.18^MFS_1^Major Facilitator Superfamily^92-530^E:1.2e-17	.	ExpAA=250.22^PredHel=12^Topology=i82-104o119-141i153-175o208-230i243-265o314-336i348-370o380-399i420-442o452-471i520-542o592-614i	.	KEGG:uma:UMAG_11339	GO:0005887^cellular_component^integral component of plasma membrane`GO:0022857^molecular_function^transmembrane transporter activity`GO:0009405^biological_process^obsolete pathogenesis`GO:0055085^biological_process^transmembrane transport	GO:0022857^molecular_function^transmembrane transporter activity`GO:0055085^biological_process^transmembrane transport	-4.79131	UP_WT-518_DOWN_ter1-24
UMAG_11364	.	KIS70547	NAGA_CAEEL | N-acetylglucosamine-6-phosphate deacetylase	PF01979.22^Amidohydro_1^Amidohydrolase family^383-450^E:5.5e-08`PF07969.13^Amidohydro_3^Amidohydrolase family^396-450^E:1.6e-08	.	.	.	.	GO:0046872^molecular_function^metal ion binding`GO:0047419^molecular_function^N-acetylgalactosamine-6-phosphate deacetylase activity`GO:0008448^molecular_function^N-acetylglucosamine-6-phosphate deacetylase activity`GO:0005975^biological_process^carbohydrate metabolic process`GO:0006046^biological_process^N-acetylglucosamine catabolic process	GO:0016787^molecular_function^hydrolase activity	3.27967	DOWN_WT-518_UP_ter1-24
UMAG_11400	.	KIS69755	THI4_USTMA | Thiamine thiazole synthase	PF01946.19^Thi4^Thi4 family^70-308^E:8.7e-101`PF01266.26^DAO^FAD dependent oxidoreductase^88-135^E:4.7e-08`PF05834.14^Lycopene_cycl^Lycopene cyclase protein^88-121^E:1.3e-05`PF00890.26^FAD_binding_2^FAD binding domain^88-119^E:7.3e-05`PF13450.8^NAD_binding_8^NAD(P)-binding Rossmann-like domain^91-144^E:4.8e-07	.	ExpAA=16.35^PredHel=1^Topology=i84-106o	.	KEGG:uma:UMAG_11400	GO:0005829^cellular_component^cytosol`GO:0005634^cellular_component^nucleus`GO:0005506^molecular_function^iron ion binding`GO:0016763^molecular_function^pentosyltransferase activity`GO:0009228^biological_process^thiamine biosynthetic process`GO:0052837^biological_process^thiazole biosynthetic process	GO:0016491^molecular_function^oxidoreductase activity`GO:0055114^biological_process^obsolete oxidation-reduction process	3.98936	DOWN_WT-518_UP_ter1-24
UMAG_11430	.	KIS72077	YAS2_SCHPO | CRAL-TRIO domain-containing protein C3H8.02	PF03765.17^CRAL_TRIO_N^CRAL/TRIO, N-terminal domain^97-140^E:1.3e-08`PF00650.22^CRAL_TRIO^CRAL/TRIO domain^174-318^E:3.5e-32`PF13716.8^CRAL_TRIO_2^Divergent CRAL/TRIO domain^188-318^E:3.2e-06	.	.	.	KEGG:spo:SPAC3H8.02	GO:0005737^cellular_component^cytoplasm`GO:0120014^molecular_function^phospholipid transfer activity`GO:0120010^biological_process^intermembrane phospholipid transfer	.	2.79949	DOWN_WT-518_UP_ter1-24
UMAG_11483	.	KIS68860	PIMT_MOUSE | Protein-L-isoaspartate(D-aspartate) O-methyltransferase	PF01135.21^PCMT^Protein-L-isoaspartate(D-aspartate) O-methyltransferase (PCMT)^10-223^E:1.8e-65`PF06325.15^PrmA^Ribosomal protein L11 methyltransferase (PrmA)^75-133^E:0.00019`PF13847.8^Methyltransf_31^Methyltransferase domain^79-140^E:8.1e-08`PF13649.8^Methyltransf_25^Methyltransferase domain^84-160^E:9.5e-08`PF08241.14^Methyltransf_11^Methyltransferase domain^85-161^E:0.00022	.	.	.	.	GO:0016323^cellular_component^basolateral plasma membrane`GO:0031526^cellular_component^brush border membrane`GO:0005737^cellular_component^cytoplasm`GO:0005829^cellular_component^cytosol`GO:0005615^cellular_component^extracellular space`GO:0043005^cellular_component^neuron projection`GO:0043204^cellular_component^perikaryon`GO:0004719^molecular_function^protein-L-isoaspartate (D-aspartate) O-met…	GO:0008168^molecular_function^methyltransferase activity	2.45927	DOWN_WT-518_UP_ter1-24
UMAG_11528	.	KIS68046	AIFA_DICDI | Apoptosis-inducing factor homolog A	PF07992.16^Pyr_redox_2^Pyridine nucleotide-disulphide oxidoreductase^5-262^E:6e-23`PF00070.29^Pyr_redox^Pyridine nucleotide-disulphide oxidoreductase^149-214^E:7.7e-10	.	.	.	KEGG:ddi:DDB_G0285003	GO:0005737^cellular_component^cytoplasm`GO:0005811^cellular_component^lipid droplet`GO:0004174^molecular_function^electron-transferring-flavoprotein dehydrogenase activity`GO:0050660^molecular_function^flavin adenine dinucleotide binding	GO:0016491^molecular_function^oxidoreductase activity`GO:0055114^biological_process^obsolete oxidation-reduction process	3.95754	DOWN_WT-518_UP_ter1-24
UMAG_11619	.	KIS72277	RL22_SCHPO | 60S ribosomal protein L22	PF13457.8^GW^GW (Gly-Tryp) dipeptide domain^6-74^E:0.05`PF01776.19^Ribosomal_L22e^Ribosomal L22e protein family^15-122^E:6.9e-47	.	.	.	KEGG:spo:SPAC11E3.15	GO:0005829^cellular_component^cytosol`GO:0022625^cellular_component^cytosolic large ribosomal subunit`GO:0005730^cellular_component^nucleolus`GO:0003723^molecular_function^RNA binding`GO:0003735^molecular_function^structural constituent of ribosome`GO:0002181^biological_process^cytoplasmic translation	GO:0003735^molecular_function^structural constituent of ribosome`GO:0006412^biological_process^translation`GO:0005840^cellular_component^ribosome	-2.23033	UP_WT-518_DOWN_ter1-24
UMAG_11677	.	KIS70322	CEK1_SCHPO | Serine/threonine-protein kinase cek1	PF13426.9^PAS_9^PAS domain^2452-2511^E:0.13`PF00069.27^Pkinase^Protein kinase domain^3141-3287^E:7.2e-39`PF07714.19^PK_Tyr_Ser-Thr^Protein tyrosine and serine/threonine kinase^3141-3287^E:5.5e-20`PF00069.27^Pkinase^Protein kinase domain^3437-3541^E:5e-17`PF00072.26^Response_reg^Response regulator receiver domain^3881-3989^E:2.2e-08	.	.	.	KEGG:spo:SPCC1450.11c	GO:0005737^cellular_component^cytoplasm`GO:0005829^cellular_component^cytosol`GO:0005634^cellular_component^nucleus`GO:0005524^molecular_function^ATP binding`GO:0106310^molecular_function^protein serine kinase activity`GO:0004674^molecular_function^protein serine/threonine kinase activity`GO:0106311^molecular_function^protein threonine kinase activity`GO:0035556^biological_process^intracellular s…	GO:0004672^molecular_function^protein kinase activity`GO:0005524^molecular_function^ATP binding`GO:0006468^biological_process^protein phosphorylation`GO:0000160^biological_process^phosphorelay signal transduction system	2.5332	DOWN_WT-518_UP_ter1-24
UMAG_11742	.	KIS67947	.	.	.	.	.	.	.	.	3.75943	DOWN_WT-518_UP_ter1-24
UMAG_11773	.	KIS69994	YIQ6_YEAST | Uncharacterized transporter YIL166C	PF07690.18^MFS_1^Major Facilitator Superfamily^94-470^E:2.3e-36	.	ExpAA=255.33^PredHel=12^Topology=i86-105o125-147i152-174o179-201i214-236o246-268i331-353o363-385i392-411o421-443i455-474o484-506i	.	KEGG:sce:YIL166C	GO:0071944^cellular_component^cell periphery`GO:0000324^cellular_component^fungal-type vacuole`GO:0016021^cellular_component^integral component of membrane`GO:0031224^cellular_component^intrinsic component of membrane`GO:0015116^molecular_function^sulfate transmembrane transporter activity`GO:1901682^molecular_function^sulfur compound transmembrane transporter activity`GO:0022857^molecular_functi…	GO:0022857^molecular_function^transmembrane transporter activity`GO:0055085^biological_process^transmembrane transport	4.38313	DOWN_WT-518_UP_ter1-24
UMAG_11776	.	KIS70001	AYT1_YEAST | Trichothecene 3-O-acetyltransferase	PF02458.17^Transferase^Transferase family^136-452^E:3.9e-25	.	.	.	KEGG:sce:YLL063C	GO:0016747^molecular_function^acyltransferase activity, transferring groups other than amino-acyl groups`GO:0045462^molecular_function^trichothecene 3-O-acetyltransferase activity`GO:0043387^biological_process^mycotoxin catabolic process	GO:0016747^molecular_function^acyltransferase activity, transferring groups other than amino-acyl groups	2.58425	DOWN_WT-518_UP_ter1-24
UMAG_11922	.	KIS69353	CDA2_CRYNB | Chitin deacetylase 2	PF01522.23^Polysacc_deac_1^Polysaccharide deacetylase^174-293^E:1.2e-30	YES	.	.	KEGG:cnb:CNBD2840	GO:0031225^cellular_component^anchored component of membrane`GO:0005618^cellular_component^cell wall`GO:0005576^cellular_component^extracellular region`GO:0005886^cellular_component^plasma membrane`GO:0004099^molecular_function^chitin deacetylase activity`GO:0046872^molecular_function^metal ion binding`GO:0071555^biological_process^cell wall organization`GO:0006032^biological_process^chitin catab…	GO:0016810^molecular_function^hydrolase activity, acting on carbon-nitrogen (but not peptide) bonds`GO:0005975^biological_process^carbohydrate metabolic process	4.85613	DOWN_WT-518_UP_ter1-24
UMAG_11935	.	KIS68931	.	.	.	.	.	.	.	.	4.87003	DOWN_WT-518_UP_ter1-24
UMAG_11961	.	KIS68054	YOAF_SHIFL | Uncharacterized protein YoaF	PF03891.17^DUF333^Domain of unknown function (DUF333)^39-85^E:5.1e-25	.	.	.	KEGG:sfl:SF1431`KEGG:sfx:S1546	.	.	2.48512	DOWN_WT-518_UP_ter1-24
UMAG_11978	.	KIS67381	YHU5_SCHPO | UPF0641 membrane protein PJ4664.05	PF04750.16^Far-17a_AIG1^FAR-17a/AIG1-like protein^11-216^E:9.4e-37	.	ExpAA=116.36^PredHel=4^Topology=i46-68o83-105i164-181o201-223i	.	KEGG:spo:SPBPJ4664.05	GO:0005783^cellular_component^endoplasmic reticulum`GO:0005789^cellular_component^endoplasmic reticulum membrane`GO:0016021^cellular_component^integral component of membrane	GO:0016021^cellular_component^integral component of membrane	2.06493	DOWN_WT-518_UP_ter1-24
UMAG_11984	.	KIS67402	.	.	.	ExpAA=148.51^PredHel=5^Topology=o5-27i39-61o71-93i143-165o185-207i	.	.	.	.	3.73844	DOWN_WT-518_UP_ter1-24
UMAG_12024	.	KIS66981	SHOX_HUMAN | Short stature homeobox protein	PF00046.31^Homeodomain^Homeodomain^55-109^E:1.9e-11	.	.	.	KEGG:hsa:6473	GO:0000785^cellular_component^chromatin`GO:0043231^cellular_component^intracellular membrane-bounded organelle`GO:0005654^cellular_component^nucleoplasm`GO:0005634^cellular_component^nucleus`GO:0001228^molecular_function^DNA-binding transcription activator activity, RNA polymerase II-specific`GO:0000981^molecular_function^DNA-binding transcription factor activity, RNA polymerase II-specific`GO:00…	GO:0003677^molecular_function^DNA binding	3.10898	DOWN_WT-518_UP_ter1-24
UMAG_12030	.	KIS66238	.	.	.	.	.	.	.	.	3.5197	DOWN_WT-518_UP_ter1-24
UMAG_12031	.	KIS66240	.	.	.	.	.	.	.	.	6.56351	DOWN_WT-518_UP_ter1-24
UMAG_12032	.	KIS66241	TLH1_SCHPO | ATP-dependent DNA helicase tlh1	PF00271.33^Helicase_C^Helicase conserved C-terminal domain^183-288^E:1.6e-07	.	ExpAA=40.37^PredHel=2^Topology=o15-35i119-141o	.	KEGG:spo:SPAC212.11	GO:0005694^cellular_component^chromosome`GO:0140445^cellular_component^chromosome, telomeric repeat region`GO:0005634^cellular_component^nucleus`GO:0043138^molecular_function^3'-5' DNA helicase activity`GO:0005524^molecular_function^ATP binding`GO:0003676^molecular_function^nucleic acid binding`GO:0008270^molecular_function^zinc ion binding`GO:0000722^biological_process^telomere maintenance via r…	.	5.20673	DOWN_WT-518_UP_ter1-24
UMAG_12096	.	KIS69637	YEO2_SCHPO | Uncharacterized protein C17G6.02c	PF04479.15^RTA1^RTA1 like protein^66-278^E:9.9e-61	.	ExpAA=154.06^PredHel=7^Topology=o32-54i61-78o91-113i133-155o170-192i213-235o255-277i	.	KEGG:spo:SPAC17G6.02c	GO:0032153^cellular_component^cell division site`GO:0051286^cellular_component^cell tip`GO:0005737^cellular_component^cytoplasm`GO:0000324^cellular_component^fungal-type vacuole`GO:0005794^cellular_component^Golgi apparatus`GO:0016021^cellular_component^integral component of membrane`GO:0005886^cellular_component^plasma membrane`GO:0140326^molecular_function^ATPase-coupled intramembrane lipid tra…	GO:0016021^cellular_component^integral component of membrane	2.3025	DOWN_WT-518_UP_ter1-24
UMAG_12124	.	KIS71134	.	.	.	.	.	.	.	.	2.0115	DOWN_WT-518_UP_ter1-24
UMAG_12127	.	KIS71223	.	.	YES	.	.	.	.	.	2.12197	DOWN_WT-518_UP_ter1-24
UMAG_12146	.	KIS72169	.	.	.	.	.	.	.	.	2.61855	DOWN_WT-518_UP_ter1-24
UMAG_12149	.	KIS71875	.	.	.	.	.	.	.	.	2.18368	DOWN_WT-518_UP_ter1-24
UMAG_12155	.	KIS72050	MSH5_YEAST | MutS protein homolog 5	PF05192.20^MutS_III^MutS domain III^284-546^E:2e-15`PF00488.23^MutS_V^MutS domain V^644-835^E:3.4e-37	.	.	.	KEGG:sce:YDL154W	GO:0062128^cellular_component^MutSgamma complex`GO:0000228^cellular_component^nuclear chromosome`GO:0005634^cellular_component^nucleus`GO:0005524^molecular_function^ATP binding`GO:0008094^molecular_function^ATPase, acting on DNA`GO:0030983^molecular_function^mismatched DNA binding`GO:0000710^biological_process^meiotic mismatch repair`GO:0007131^biological_process^reciprocal meiotic recombination	GO:0005524^molecular_function^ATP binding`GO:0030983^molecular_function^mismatched DNA binding`GO:0006298^biological_process^mismatch repair	3.79776	DOWN_WT-518_UP_ter1-24
UMAG_12161	.	KIS70481	LIP5_CANAL | Lipase 5	PF03583.16^LIP^Secretory lipase^133-410^E:2.6e-68	.	.	.	KEGG:cal:CAALFM_C702830CA	GO:0005576^cellular_component^extracellular region`GO:0016298^molecular_function^lipase activity`GO:0004806^molecular_function^triglyceride lipase activity`GO:0009267^biological_process^cellular response to starvation`GO:0030447^biological_process^filamentous growth`GO:0036180^biological_process^filamentous growth of a population of unicellular organisms in response to biotic stimulus`GO:0036170^…	GO:0004806^molecular_function^triglyceride lipase activity`GO:0016042^biological_process^lipid catabolic process	-2.49727	UP_WT-518_DOWN_ter1-24
UMAG_12256	.	KIS67747	.	.	.	.	.	.	.	.	3.76823	DOWN_WT-518_UP_ter1-24
UMAG_12281	.	KIS66716	.	.	YES	.	.	.	.	.	7.61507	DOWN_WT-518_UP_ter1-24
UMAG_12298	.	KIS67190	YBH6_SCHPO | Uncharacterized membrane protein C3B8.06	PF10348.11^DUF2427^Domain of unknown function (DUF2427)^266-350^E:3.5e-16`PF10355.11^Ytp1^Protein of unknown function (Ytp1)^615-937^E:1.5e-103	YES	ExpAA=255.19^PredHel=12^Topology=i12-34o272-294i301-323o338-360i605-627o642-664i698-720o730-749i809-831o841-863i876-895o910-932i	.	.	GO:0005783^cellular_component^endoplasmic reticulum`GO:0005789^cellular_component^endoplasmic reticulum membrane`GO:0016021^cellular_component^integral component of membrane	.	2.98061	DOWN_WT-518_UP_ter1-24
UMAG_12302	.	KIS66296	.	.	YES	.	.	.	.	.	2.56049	DOWN_WT-518_UP_ter1-24
UMAG_12305	.	KIS66515	GTPB1_RAT | GTP-binding protein 1	PF00009.29^GTP_EFTU^Elongation factor Tu GTP binding domain^189-415^E:1.4e-20	.	.	.	KEGG:rno:300077	GO:0000177^cellular_component^cytoplasmic exosome (RNase complex)`GO:0005829^cellular_component^cytosol`GO:0005525^molecular_function^GTP binding`GO:0003924^molecular_function^GTPase activity`GO:0003746^molecular_function^translation elongation factor activity`GO:0046039^biological_process^GTP metabolic process`GO:0061014^biological_process^positive regulation of mRNA catabolic process`GO:0006414…	GO:0003924^molecular_function^GTPase activity`GO:0005525^molecular_function^GTP binding	2.24034	DOWN_WT-518_UP_ter1-24
UMAG_12330	.	KIS65870	.	.	YES	.	.	.	.	.	3.2236	DOWN_WT-518_UP_ter1-24
UMAG_12336	.	KIS65658	MSH4_HUMAN | MutS protein homolog 4	PF05192.20^MutS_III^MutS domain III^421-738^E:2e-31`PF05190.20^MutS_IV^MutS family domain IV^608-696^E:9.8e-05`PF00488.23^MutS_V^MutS domain V^801-987^E:2.8e-49	.	.	.	KEGG:hsa:4438	GO:0005694^cellular_component^chromosome`GO:0005634^cellular_component^nucleus`GO:0005713^cellular_component^recombination nodule`GO:0000795^cellular_component^synaptonemal complex`GO:0005524^molecular_function^ATP binding`GO:0008094^molecular_function^ATPase, acting on DNA`GO:0003677^molecular_function^DNA binding`GO:0030983^molecular_function^mismatched DNA binding`GO:0007292^biological_process…	GO:0005524^molecular_function^ATP binding`GO:0030983^molecular_function^mismatched DNA binding`GO:0006298^biological_process^mismatch repair	2.45418	DOWN_WT-518_UP_ter1-24
UMAG_12339	.	KIS65749	.	.	.	.	.	.	.	.	3.03455	DOWN_WT-518_UP_ter1-24
UMAG_15043	.	KIS70577	ATN5_YEAST | Sodium transport ATPase 5	PF00690.28^Cation_ATPase_N^Cation transporter/ATPase, N-terminus^37-98^E:5.2e-10`PF00122.22^E1-E2_ATPase^E1-E2 ATPase^138-260^E:6.9e-32`PF00122.22^E1-E2_ATPase^E1-E2 ATPase^296-369^E:1e-07`PF00702.28^Hydrolase^haloacid dehalogenase-like hydrolase^388-770^E:5e-20`PF13246.8^Cation_ATPase^Cation transport ATPase (P-type)^476-580^E:1.9e-19`PF00689.23^Cation_ATPase_C^Cation transporting ATPase, C-term…	.	ExpAA=212.69^PredHel=10^Topology=i83-105o109-128i306-325o335-357i814-836o846-868i897-919o939-961i990-1008o1023-1045i	.	KEGG:sce:YDR038C	GO:0071944^cellular_component^cell periphery`GO:0016021^cellular_component^integral component of membrane`GO:0005886^cellular_component^plasma membrane`GO:0005524^molecular_function^ATP binding`GO:0016887^molecular_function^ATP hydrolysis activity`GO:0015662^molecular_function^P-type ion transporter activity`GO:0008553^molecular_function^P-type proton-exporting transporter activity`GO:0008554^mol…	.	-2.13318	UP_WT-518_DOWN_ter1-24
UMAG_15051	.	KIS72394	YEPB_SCHPO | Uncharacterized beta-glucan synthesis-associated protein C23H3.11c	PF03935.17^SKN1_KRE6_Sbg1^Beta-glucan synthesis-associated protein SKN1/KRE6/Sbg1^86-587^E:2.4e-184	.	ExpAA=22.55^PredHel=1^Topology=i99-121o	.	KEGG:spo:SPAC23H3.11c	GO:0005783^cellular_component^endoplasmic reticulum`GO:0030176^cellular_component^integral component of endoplasmic reticulum membrane`GO:0005886^cellular_component^plasma membrane`GO:0015926^molecular_function^glucosidase activity`GO:0006078^biological_process^(1->6)-beta-D-glucan biosynthetic process`GO:0031505^biological_process^fungal-type cell wall organization	.	3.92952	DOWN_WT-518_UP_ter1-24
UMAG_15083	.	KIS68215	.	.	.	.	.	.	.	.	2.19924	DOWN_WT-518_UP_ter1-24
UMAG_15097	.	KIS69350	.	.	.	.	.	.	.	.	2.40253	DOWN_WT-518_UP_ter1-24
UMAG_15100	.	KIS67065	.	.	.	.	.	.	.	.	2.54301	DOWN_WT-518_UP_ter1-24

## Sheet: Table S4 ter1-02 vs. ter1-24
gene_id	RNAMMER	prot_id	sprot_Top_BLASTP_hit	Pfam	SignalP	TmHMM	eggnog	Kegg	gene_ontology_BLASTP	gene_ontology_Pfam	logFC	Regulation
UMAG_00011	.	KIS71565	AMDS_ASPOR | Acetamidase	PF01425.23^Amidase^Amidase^88-550^E:2.2e-96	.	.	.	.	GO:0004040^molecular_function^amidase activity`GO:0043864^molecular_function^indoleacetamide hydrolase activity	.	-2.01248	UP_ter1-02_DOWN_ter1-24
UMAG_00027	.	KIS71584	.	.	YES	.	.	.	.	.	2.41216	DOWN_ter1-02_UP_ter1-24
UMAG_00029	.	KIS71586	MIOX_BOVIN | Inositol oxygenase	PF05153.17^MIOX^Myo-inositol oxygenase^85-331^E:5.7e-121	.	.	.	KEGG:bta:508591	GO:0005737^cellular_component^cytoplasm`GO:0008199^molecular_function^ferric iron binding`GO:0050113^molecular_function^inositol oxygenase activity`GO:0019310^biological_process^inositol catabolic process	GO:0005506^molecular_function^iron ion binding`GO:0050113^molecular_function^inositol oxygenase activity`GO:0019310^biological_process^inositol catabolic process`GO:0055114^biological_process^obsolete oxidation-reduction process`GO:0005737^cellular_component^cytoplasm	-2.59266	UP_ter1-02_DOWN_ter1-24
UMAG_00076	.	KIS71635	YI31_SCHPO | Putative purine permease C1399.01c	PF00860.22^Xan_ur_permease^Permease family^104-523^E:1e-55	.	ExpAA=253.18^PredHel=10^Topology=i172-194o214-236i243-265o294-316i323-345o409-431i451-473o478-500i507-526o546-568i	.	KEGG:spo:SPAC1399.01c	GO:0000324^cellular_component^fungal-type vacuole`GO:0005887^cellular_component^integral component of plasma membrane`GO:0005774^cellular_component^vacuolar membrane`GO:0042907^molecular_function^xanthine transmembrane transporter activity`GO:1904082^biological_process^pyrimidine nucleobase transmembrane transport`GO:0042906^biological_process^xanthine transport	GO:0022857^molecular_function^transmembrane transporter activity`GO:0055085^biological_process^transmembrane transport`GO:0016020^cellular_component^membrane	-2.74547	UP_ter1-02_DOWN_ter1-24
UMAG_00229	.	KIS71796	.	.	.	.	.	.	.	.	2.56971	DOWN_ter1-02_UP_ter1-24
UMAG_00254	.	KIS71824	ELAV4_HUMAN | ELAV-like protein 4	PF00076.24^RRM_1^RNA recognition motif. (a.k.a. RRM, RBD, or RNP domain)^12-80^E:7.1e-11`PF13893.8^RRM_5^RNA recognition motif. (a.k.a. RRM, RBD, or RNP domain)^13-89^E:0.0003	.	.	.	KEGG:hsa:1996	GO:0030424^cellular_component^axon`GO:0005737^cellular_component^cytoplasm`GO:0030425^cellular_component^dendrite`GO:0030426^cellular_component^growth cone`GO:0043204^cellular_component^perikaryon`GO:1990904^cellular_component^ribonucleoprotein complex`GO:0035925^molecular_function^mRNA 3'-UTR AU-rich region binding`GO:0003730^molecular_function^mRNA 3'-UTR binding`GO:0008143^molecular_function^p…	GO:0003676^molecular_function^nucleic acid binding	-3.78476	UP_ter1-02_DOWN_ter1-24
UMAG_00309	.	KIS71881	.	.	YES	.	.	.	.	.	-3.72397	UP_ter1-02_DOWN_ter1-24
UMAG_00395	.	KIS71970	RDS1_SCHPO | Protein rds1	PF13668.8^Ferritin_2^Ferritin-like domain^82-210^E:2.4e-19	YES	ExpAA=20.66^PredHel=1^Topology=i7-29o	.	KEGG:spo:SPAC343.12	GO:0005783^cellular_component^endoplasmic reticulum	.	-5.9384	UP_ter1-02_DOWN_ter1-24
UMAG_00465	.	KIS72043	.	.	.	ExpAA=153.62^PredHel=7^Topology=i146-168o202-224i231-253o257-279i284-303o313-335i371-393o	.	.	.	.	-2.35655	UP_ter1-02_DOWN_ter1-24
UMAG_00466	.	KIS72044	.	.	YES	.	.	.	.	.	-7.6913	UP_ter1-02_DOWN_ter1-24
UMAG_00792	.	KIS72389	.	.	YES	.	.	.	.	.	-3.14989	UP_ter1-02_DOWN_ter1-24
UMAG_00876	.	KIS70953	EXG_PICAN | Glucan 1,3-beta-glucosidase	PF00150.20^Cellulase^Cellulase (glycosyl hydrolase family 5)^267-560^E:2.8e-12`PF08191.13^LRR_adjacent^LRR adjacent^345-381^E:0.17	YES	.	.	.	GO:0005576^cellular_component^extracellular region`GO:0004338^molecular_function^glucan exo-1,3-beta-glucosidase activity`GO:0005975^biological_process^carbohydrate metabolic process`GO:0071555^biological_process^cell wall organization	GO:0004553^molecular_function^hydrolase activity, hydrolyzing O-glycosyl compounds`GO:0071704^biological_process^organic substance metabolic process	-2.31062	UP_ter1-02_DOWN_ter1-24
UMAG_00879	.	KIS70957	ERIB_HERER | Short-chain dehydrogenase/reductase eriB	PF00106.27^adh_short^short chain dehydrogenase^38-178^E:3.2e-13`PF08659.12^KR^KR domain^39-169^E:1.8e-06`PF13561.8^adh_short_C2^Enoyl-(Acyl carrier protein) reductase^99-191^E:1.1e-06	.	.	.	.	GO:0016491^molecular_function^oxidoreductase activity	GO:0055114^biological_process^obsolete oxidation-reduction process	3.07033	DOWN_ter1-02_UP_ter1-24
UMAG_00913	.	KIS70996	GLOX_PHACH | Aldehyde oxidase GLOX	PF07250.13^Glyoxal_oxid_N^Glyoxal oxidase N-terminus^117-293^E:2.7e-31`PF09118.13^DUF1929^Domain of unknown function (DUF1929)^463-560^E:3.1e-27	YES	.	.	KEGG:ag:AAA33747	GO:0005615^cellular_component^extracellular space`GO:0004031^molecular_function^aldehyde oxidase activity`GO:0102797^molecular_function^geranial:oxygen oxidoreductase activity`GO:0102798^molecular_function^heptaldehyde:oxygen oxidoreductase activity`GO:0050665^biological_process^hydrogen peroxide biosynthetic process	.	-2.20197	UP_ter1-02_DOWN_ter1-24
UMAG_00955	.	KIS71038	ACO1_AJECA | Acyl-CoA desaturase	PF00487.26^FA_desaturase^Fatty acid desaturase^87-303^E:1.2e-14`PF00173.30^Cyt-b5^Cytochrome b5-like Heme/Steroid binding domain^363-427^E:5.3e-13	.	ExpAA=90.06^PredHel=3^Topology=i58-80o85-107i197-219o	.	.	GO:0016021^cellular_component^integral component of membrane`GO:0020037^molecular_function^heme binding`GO:0046872^molecular_function^metal ion binding`GO:0004768^molecular_function^stearoyl-CoA 9-desaturase activity`GO:0006636^biological_process^unsaturated fatty acid biosynthetic process	GO:0006629^biological_process^lipid metabolic process	2.15911	DOWN_ter1-02_UP_ter1-24
UMAG_01052	.	KIS71142	.	.	.	.	.	.	.	.	3.61606	DOWN_ter1-02_UP_ter1-24
UMAG_01077	.	KIS71168	.	.	.	.	.	.	.	.	2.37269	DOWN_ter1-02_UP_ter1-24
UMAG_01130	.	KIS71226	USTQ_ASPFN | Tyrosinase ustQ	PF00264.22^Tyrosinase^Common central domain of tyrosinase^111-301^E:1.9e-14	YES	.	.	KEGG:afv:AFLA_095060	GO:0016021^cellular_component^integral component of membrane`GO:0046872^molecular_function^metal ion binding`GO:0004503^molecular_function^monophenol monooxygenase activity	GO:0016491^molecular_function^oxidoreductase activity	2.80119	DOWN_ter1-02_UP_ter1-24
UMAG_01177	.	KIS71277	SYFM_YEAST | Phenylalanine--tRNA ligase, mitochondrial	PF01409.22^tRNA-synt_2d^tRNA synthetases class II core domain (F)^113-225^E:6.6e-18`PF01409.22^tRNA-synt_2d^tRNA synthetases class II core domain (F)^314-398^E:3.1e-26`PF03147.16^FDX-ACB^Ferredoxin-fold anticodon binding domain^429-522^E:3.7e-24	.	.	.	KEGG:sce:YPR047W	GO:0005737^cellular_component^cytoplasm`GO:0005759^cellular_component^mitochondrial matrix`GO:0005739^cellular_component^mitochondrion`GO:0005524^molecular_function^ATP binding`GO:0004826^molecular_function^phenylalanine-tRNA ligase activity`GO:0000049^molecular_function^tRNA binding`GO:0070156^biological_process^mitochondrial phenylalanyl-tRNA aminoacylation`GO:0006432^biological_process^phenyla…	GO:0000049^molecular_function^tRNA binding`GO:0004812^molecular_function^aminoacyl-tRNA ligase activity`GO:0005524^molecular_function^ATP binding`GO:0043039^biological_process^tRNA aminoacylation	2.32495	DOWN_ter1-02_UP_ter1-24
UMAG_01237	.	KIS71337	.	.	YES	.	.	.	.	.	-5.0151	UP_ter1-02_DOWN_ter1-24
UMAG_01238	.	KIS71338	.	.	YES	.	.	.	.	.	-5.81523	UP_ter1-02_DOWN_ter1-24
UMAG_01431	.	KIS71538	FER6_USTMA | Multidrug resistance protein fer6	PF00664.25^ABC_membrane^ABC transporter transmembrane region^95-374^E:1.5e-27`PF00005.29^ABC_tran^ABC transporter^461-595^E:3.5e-19`PF00664.25^ABC_membrane^ABC transporter transmembrane region^811-1039^E:1.1e-36`PF00005.29^ABC_tran^ABC transporter^1114-1256^E:6.4e-28	YES	ExpAA=260.65^PredHel=9^Topology=i93-115o141-163i220-242o247-269i330-352o781-803i815-837o898-932i998-1020o	.	KEGG:uma:UMAG_01431	GO:0016021^cellular_component^integral component of membrane`GO:0016020^cellular_component^membrane`GO:0005524^molecular_function^ATP binding`GO:0042626^molecular_function^ATPase-coupled transmembrane transporter activity`GO:0009405^biological_process^obsolete pathogenesis`GO:0055085^biological_process^transmembrane transport	GO:0005524^molecular_function^ATP binding`GO:0042626^molecular_function^ATPase-coupled transmembrane transporter activity`GO:0055085^biological_process^transmembrane transport`GO:0016021^cellular_component^integral component of membrane	-2.67447	UP_ter1-02_DOWN_ter1-24
UMAG_01432	.	KIS71539	FER5_USTMA | Acyltransferase fer5	PF13523.8^Acetyltransf_8^Acetyltransferase (GNAT) domain^262-384^E:1.7e-27	.	.	.	KEGG:uma:UMAG_01432	GO:0016410^molecular_function^N-acyltransferase activity`GO:0009405^biological_process^obsolete pathogenesis`GO:0019290^biological_process^siderophore biosynthetic process	.	-2.92005	UP_ter1-02_DOWN_ter1-24
UMAG_01433	.	KIS71540	FER4_USTMA | Enoyl-CoA isomerase/hydratase fer4	PF00378.22^ECH_1^Enoyl-CoA hydratase/isomerase^19-273^E:7.4e-54`PF16113.7^ECH_2^Enoyl-CoA hydratase/isomerase^22-213^E:3.4e-27	.	.	.	KEGG:uma:UMAG_01433	GO:0005739^cellular_component^mitochondrion`GO:0004300^molecular_function^enoyl-CoA hydratase activity`GO:0016853^molecular_function^isomerase activity`GO:0006635^biological_process^fatty acid beta-oxidation`GO:0009405^biological_process^obsolete pathogenesis	GO:0003824^molecular_function^catalytic activity`GO:0003860^molecular_function^3-hydroxyisobutyryl-CoA hydrolase activity	-5.92461	UP_ter1-02_DOWN_ter1-24
UMAG_01443	.	KIS70267	.	.	.	.	.	.	.	.	-6.83653	UP_ter1-02_DOWN_ter1-24
UMAG_01523	.	KIS70353	SLP1_DROME | Fork head domain transcription factor slp1	PF00250.20^Forkhead^Forkhead domain^132-213^E:1.9e-22	.	.	.	KEGG:dme:Dmel_CG16738	GO:0005634^cellular_component^nucleus`GO:0000981^molecular_function^DNA-binding transcription factor activity, RNA polymerase II-specific`GO:0000978^molecular_function^RNA polymerase II cis-regulatory region sequence-specific DNA binding`GO:0000977^molecular_function^RNA polymerase II transcription regulatory region sequence-specific DNA binding`GO:0009653^biological_process^anatomical structure …	GO:0003700^molecular_function^DNA-binding transcription factor activity`GO:0043565^molecular_function^sequence-specific DNA binding`GO:0006355^biological_process^regulation of transcription, DNA-templated	-3.21269	UP_ter1-02_DOWN_ter1-24
UMAG_01690	.	KIS70519	.	.	YES	.	.	.	.	.	-2.20781	UP_ter1-02_DOWN_ter1-24
UMAG_01723	.	KIS70555	CYP1_USTMD | Cytochrome P450 monooxygenase cyp1	PF00067.24^p450^Cytochrome P450^75-541^E:3.1e-57	.	.	.	.	GO:0020037^molecular_function^heme binding`GO:0005506^molecular_function^iron ion binding`GO:0004497^molecular_function^monooxygenase activity`GO:0016705^molecular_function^oxidoreductase activity, acting on paired donors, with incorporation or reduction of molecular oxygen	GO:0005506^molecular_function^iron ion binding`GO:0016705^molecular_function^oxidoreductase activity, acting on paired donors, with incorporation or reduction of molecular oxygen`GO:0020037^molecular_function^heme binding`GO:0055114^biological_process^obsolete oxidation-reduction process	-5.46295	UP_ter1-02_DOWN_ter1-24
UMAG_01725	.	KIS70557	.	.	YES	ExpAA=37.12^PredHel=1^Topology=o156-175i	.	.	.	.	-3.69217	UP_ter1-02_DOWN_ter1-24
UMAG_01758	.	KIS70592	MRP1_MOUSE | Multidrug resistance-associated protein 1	PF00664.25^ABC_membrane^ABC transporter transmembrane region^355-631^E:2.3e-07`PF00005.29^ABC_tran^ABC transporter^704-839^E:1.1e-20`PF00664.25^ABC_membrane^ABC transporter transmembrane region^964-1217^E:6.3e-21`PF00005.29^ABC_tran^ABC transporter^1308-1455^E:4e-28	.	ExpAA=333.59^PredHel=12^Topology=o20-42i77-99o114-136i392-414o477-499i580-602o617-635i964-986o1001-1023i1077-1099o1104-1121i1187-1209o	.	KEGG:mmu:17250	GO:0016324^cellular_component^apical plasma membrane`GO:0009925^cellular_component^basal plasma membrane`GO:0016323^cellular_component^basolateral plasma membrane`GO:0005737^cellular_component^cytoplasm`GO:0005887^cellular_component^integral component of plasma membrane`GO:0016328^cellular_component^lateral plasma membrane`GO:0016020^cellular_component^membrane`GO:0005886^cellular_component^plasm…	GO:0005524^molecular_function^ATP binding`GO:0042626^molecular_function^ATPase-coupled transmembrane transporter activity`GO:0055085^biological_process^transmembrane transport`GO:0016021^cellular_component^integral component of membrane	-2.69296	UP_ter1-02_DOWN_ter1-24
UMAG_01788	.	KIS70623	CDA_PESTX | Chitin deacetylase	PF01522.23^Polysacc_deac_1^Polysaccharide deacetylase^79-198^E:2e-21	YES	.	.	.	GO:0005576^cellular_component^extracellular region`GO:0008061^molecular_function^chitin binding`GO:0004099^molecular_function^chitin deacetylase activity`GO:0046872^molecular_function^metal ion binding`GO:0071555^biological_process^cell wall organization`GO:0006032^biological_process^chitin catabolic process`GO:0042783^biological_process^evasion of host immune response`GO:0009405^biological_proce…	GO:0016810^molecular_function^hydrolase activity, acting on carbon-nitrogen (but not peptide) bonds`GO:0005975^biological_process^carbohydrate metabolic process	-3.47685	UP_ter1-02_DOWN_ter1-24
UMAG_01911	.	KIS70756	DBR_TOBAC | 2-alkenal reductase (NADP(+)-dependent)	PF16884.7^ADH_N_2^N-terminal domain of oxidoreductase^38-114^E:9.8e-15`PF00107.28^ADH_zinc_N^Zinc-binding dehydrogenase^172-300^E:2e-21`PF13602.8^ADH_zinc_N_2^Zinc-binding dehydrogenase^204-348^E:7.5e-07	.	.	.	KEGG:ag:BAA89423`KEGG:nta:107830910	GO:0032440^molecular_function^2-alkenal reductase [NAD(P)+] activity	GO:0055114^biological_process^obsolete oxidation-reduction process	-2.4919	UP_ter1-02_DOWN_ter1-24
UMAG_01933	.	KIS70781	.	.	.	.	.	.	.	.	2.68969	DOWN_ter1-02_UP_ter1-24
UMAG_01934	.	KIS70782	ERG2_USTMA | C-8 sterol isomerase	PF04622.14^ERG2_Sigma1R^ERG2 and Sigma1 receptor like protein^30-240^E:7.1e-89	.	ExpAA=31.74^PredHel=1^Topology=i21-43o	.	KEGG:uma:UMAG_01934	GO:0005783^cellular_component^endoplasmic reticulum`GO:0005789^cellular_component^endoplasmic reticulum membrane`GO:0016021^cellular_component^integral component of membrane`GO:0016853^molecular_function^isomerase activity`GO:0006696^biological_process^ergosterol biosynthetic process	.	2.68643	DOWN_ter1-02_UP_ter1-24
UMAG_01945	.	KIS70794	INVX_SCHPO | Putative invertase	PF00251.22^Glyco_hydro_32N^Glycosyl hydrolases family 32 N-terminal domain^81-379^E:6.8e-87`PF08244.14^Glyco_hydro_32C^Glycosyl hydrolases family 32 C terminal^399-573^E:8.6e-12	YES	.	.	KEGG:spo:SPAC8E11.01c	GO:0005737^cellular_component^cytoplasm`GO:0005829^cellular_component^cytosol`GO:0000324^cellular_component^fungal-type vacuole`GO:0005634^cellular_component^nucleus`GO:0004575^molecular_function^sucrose alpha-glucosidase activity`GO:0005987^biological_process^sucrose catabolic process	.	2.46581	DOWN_ter1-02_UP_ter1-24
UMAG_01949	.	KIS70798	.	.	YES	ExpAA=41.85^PredHel=2^Topology=o10-29i269-291o	.	.	.	.	-3.30312	UP_ter1-02_DOWN_ter1-24
UMAG_02004	.	KIS70859	.	PF11274.10^DUF3074^Protein of unknown function (DUF3074)^86-291^E:5.9e-45	.	.	.	.	.	.	2.11872	DOWN_ter1-02_UP_ter1-24
UMAG_02008	.	KIS70863	YIZG_SCHPO | Uncharacterized transporter C1002.16c	PF07690.18^MFS_1^Major Facilitator Superfamily^73-467^E:1.7e-31`PF00083.26^Sugar_tr^Sugar (and other) transporter^201-425^E:1e-07	.	ExpAA=245.72^PredHel=12^Topology=i68-87o107-129i134-156o166-185i198-220o230-249i323-345o365-384i391-413o418-440i452-474o484-506i	.	KEGG:spo:SPAC1002.16c	GO:0032153^cellular_component^cell division site`GO:0051286^cellular_component^cell tip`GO:0005794^cellular_component^Golgi apparatus`GO:0016021^cellular_component^integral component of membrane`GO:0031224^cellular_component^intrinsic component of membrane`GO:0046943^molecular_function^carboxylic acid transmembrane transporter activity`GO:0022857^molecular_function^transmembrane transporter activ…	GO:0022857^molecular_function^transmembrane transporter activity`GO:0055085^biological_process^transmembrane transport`GO:0016021^cellular_component^integral component of membrane	-2.77443	UP_ter1-02_DOWN_ter1-24
UMAG_02203	.	KIS69672	NAH2_SCHPO | Probable Na(+)/H(+) antiporter C3A11.09	PF00999.23^Na_H_Exchanger^Sodium/hydrogen exchanger family^26-422^E:3.6e-44	.	ExpAA=202.53^PredHel=8^Topology=i9-31o35-57i104-126o201-223i244-263o325-343i364-386o406-428i	.	KEGG:spo:SPAC3A11.09	GO:0016021^cellular_component^integral component of membrane`GO:0005886^cellular_component^plasma membrane`GO:0015385^molecular_function^sodium:proton antiporter activity`GO:0030007^biological_process^cellular potassium ion homeostasis`GO:0036376^biological_process^sodium ion export across plasma membrane`GO:0035725^biological_process^sodium ion transmembrane transport	GO:0015299^molecular_function^solute:proton antiporter activity`GO:0006812^biological_process^cation transport`GO:0055085^biological_process^transmembrane transport`GO:0016021^cellular_component^integral component of membrane	2.00725	DOWN_ter1-02_UP_ter1-24
UMAG_02215	.	KIS69684	DMOA_HYPSL | Dimethyl-sulfide monooxygenase	PF00296.22^Bac_luciferase^Luciferase-like monooxygenase^47-418^E:1.1e-61	.	.	.	KEGG:ag:ADU77278	GO:0018633^molecular_function^dimethyl sulfide monooxygenase activity	GO:0016705^molecular_function^oxidoreductase activity, acting on paired donors, with incorporation or reduction of molecular oxygen`GO:0055114^biological_process^obsolete oxidation-reduction process	-2.78407	UP_ter1-02_DOWN_ter1-24
UMAG_02224	.	KIS69694	ZDH16_MOUSE | Palmitoyltransferase ZDHHC16	PF01529.22^DHHC^DHHC palmitoyltransferase^387-501^E:6.5e-31	.	ExpAA=104.50^PredHel=5^Topology=i21-43o63-81i94-113o423-445i464-486o	.	KEGG:mmu:74168	GO:0005789^cellular_component^endoplasmic reticulum membrane`GO:0005794^cellular_component^Golgi apparatus`GO:0016021^cellular_component^integral component of membrane`GO:0016409^molecular_function^palmitoyltransferase activity`GO:0019706^molecular_function^protein-cysteine S-palmitoyltransferase activity`GO:0006915^biological_process^apoptotic process`GO:0006974^biological_process^cellular respo…	GO:0016409^molecular_function^palmitoyltransferase activity	2.85113	DOWN_ter1-02_UP_ter1-24
UMAG_02314	.	KIS69790	.	.	.	.	.	.	.	.	-2.6443	UP_ter1-02_DOWN_ter1-24
UMAG_02423	.	KIS69909	.	PF00641.20^zf-RanBP^Zn-finger in Ran binding protein and others^292-313^E:0.0022	.	.	.	.	.	.	-2.85389	UP_ter1-02_DOWN_ter1-24
UMAG_02625	.	KIS69282	DUR31_SCHPO | Probable urea active transporter 1	PF00474.19^SSF^Sodium:solute symporter family^49-398^E:1e-17	.	ExpAA=330.75^PredHel=15^Topology=o10-32i53-75o85-107i134-156o161-183i195-217o256-275i288-310o358-380i401-423o428-450i457-479o494-516i592-614o624-646i	.	KEGG:spo:SPBC23G7.13c	GO:0016021^cellular_component^integral component of membrane`GO:0005886^cellular_component^plasma membrane`GO:0015489^molecular_function^putrescine transmembrane transporter activity`GO:0015606^molecular_function^spermidine transmembrane transporter activity`GO:0015204^molecular_function^urea transmembrane transporter activity`GO:0015847^biological_process^putrescine transport`GO:0015848^biologic…	GO:0022857^molecular_function^transmembrane transporter activity`GO:0055085^biological_process^transmembrane transport`GO:0016020^cellular_component^membrane	-4.99817	UP_ter1-02_DOWN_ter1-24
UMAG_02753	.	KIS69422	PXG2_ARATH | Peroxygenase 2	PF05042.15^Caleosin^Caleosin related protein^60-234^E:2.7e-68	.	ExpAA=45.01^PredHel=2^Topology=o84-106i193-211o	.	KEGG:ath:AT5G55240	GO:0016021^cellular_component^integral component of membrane`GO:0005811^cellular_component^lipid droplet`GO:0005509^molecular_function^calcium ion binding`GO:0004392^molecular_function^heme oxygenase (decyclizing) activity`GO:0071614^molecular_function^linoleic acid epoxygenase activity`GO:0004497^molecular_function^monooxygenase activity`GO:1990137^molecular_function^plant seed peroxidase activi…	.	-3.18688	UP_ter1-02_DOWN_ter1-24
UMAG_02763	.	KIS69432	YSL2_ARATH | Metal-nicotianamine transporter YSL2	PF03169.17^OPT^OPT oligopeptide transporter protein^98-732^E:1.1e-101	.	ExpAA=292.78^PredHel=13^Topology=i99-121o126-143i167-189o204-222i263-285o328-350i391-410o453-475i482-504o573-595i633-655o675-697i710-732o	.	KEGG:ath:AT5G24380	GO:0016021^cellular_component^integral component of membrane`GO:0016020^cellular_component^membrane`GO:0005886^cellular_component^plasma membrane`GO:0051980^molecular_function^iron-nicotianamine transmembrane transporter activity`GO:0010039^biological_process^response to iron ion`GO:0010043^biological_process^response to zinc ion`GO:0048316^biological_process^seed development	GO:0055085^biological_process^transmembrane transport	-4.87015	UP_ter1-02_DOWN_ter1-24
UMAG_02774	.	KIS69442	AOX_CRYNH | Alternative oxidase, mitochondrial	PF01786.19^AOX^Alternative oxidase^84-395^E:3.1e-99	.	ExpAA=24.57^PredHel=1^Topology=o294-316i	.	.	GO:0016021^cellular_component^integral component of membrane`GO:0005743^cellular_component^mitochondrial inner membrane`GO:0070469^cellular_component^respirasome`GO:0009916^molecular_function^alternative oxidase activity`GO:0046872^molecular_function^metal ion binding	GO:0009916^molecular_function^alternative oxidase activity`GO:0055114^biological_process^obsolete oxidation-reduction process	2.64776	DOWN_ter1-02_UP_ter1-24
UMAG_02801	.	KIS69470	DHE4_EMENI | NADP-specific glutamate dehydrogenase	PF02812.20^ELFV_dehydrog_N^Glu/Leu/Phe/Val dehydrogenase, dimerisation domain^41-169^E:6.4e-46`PF00208.23^ELFV_dehydrog^Glutamate/Leucine/Phenylalanine/Valine dehydrogenase^186-452^E:2.7e-77	.	.	.	KEGG:ani:AN4376.2	GO:0005829^cellular_component^cytosol`GO:0005576^cellular_component^extracellular region`GO:0004354^molecular_function^glutamate dehydrogenase (NADP+) activity`GO:0097308^biological_process^cellular response to farnesol`GO:0006537^biological_process^glutamate biosynthetic process	GO:0016491^molecular_function^oxidoreductase activity`GO:0006520^biological_process^cellular amino acid metabolic process`GO:0055114^biological_process^obsolete oxidation-reduction process	-2.6849	UP_ter1-02_DOWN_ter1-24
UMAG_02803	.	KIS69472	BGBP_PENMO | Beta-1,3-glucan-binding protein	PF00722.23^Glyco_hydro_16^Glycosyl hydrolases family 16^289-435^E:1.6e-15	.	ExpAA=23.04^PredHel=1^Topology=i182-204o	.	.	GO:0005576^cellular_component^extracellular region`GO:0001872^molecular_function^(1->3)-beta-D-glucan binding`GO:0004553^molecular_function^hydrolase activity, hydrolyzing O-glycosyl compounds`GO:0005975^biological_process^carbohydrate metabolic process`GO:0045087^biological_process^innate immune response	GO:0004553^molecular_function^hydrolase activity, hydrolyzing O-glycosyl compounds`GO:0005975^biological_process^carbohydrate metabolic process	-11.8999	UP_ter1-02_DOWN_ter1-24
UMAG_02835	.	KIS68845	ABAA_EMENI | Conidiophore development regulator abaA	PF01285.20^TEA^TEA/ATTS domain^413-478^E:4.1e-28	.	.	.	KEGG:ani:AN0422.2	GO:0005634^cellular_component^nucleus`GO:0005667^cellular_component^transcription regulator complex`GO:0003700^molecular_function^DNA-binding transcription factor activity`GO:0000981^molecular_function^DNA-binding transcription factor activity, RNA polymerase II-specific`GO:0000978^molecular_function^RNA polymerase II cis-regulatory region sequence-specific DNA binding`GO:0000976^molecular_functi…	GO:0003700^molecular_function^DNA-binding transcription factor activity`GO:0006355^biological_process^regulation of transcription, DNA-templated	2.65041	DOWN_ter1-02_UP_ter1-24
UMAG_02984	.	KIS69005	SOXC_RHOSG | Dibenzothiophene desulfurization enzyme C	PF02771.18^Acyl-CoA_dh_N^Acyl-CoA dehydrogenase, N-terminal domain^62-143^E:4.7e-08`PF08028.13^Acyl-CoA_dh_2^Acyl-CoA dehydrogenase, C-terminal domain^275-413^E:1.5e-09	.	.	.	.	GO:0050660^molecular_function^flavin adenine dinucleotide binding`GO:0016627^molecular_function^oxidoreductase activity, acting on the CH-CH group of donors`GO:0018896^biological_process^dibenzothiophene catabolic process	GO:0016627^molecular_function^oxidoreductase activity, acting on the CH-CH group of donors`GO:0050660^molecular_function^flavin adenine dinucleotide binding`GO:0055114^biological_process^obsolete oxidation-reduction process	-2.89843	UP_ter1-02_DOWN_ter1-24
UMAG_02994	.	KIS69016	SPO5_SCHPO | Sporulation-specific protein 5	PF00076.24^RRM_1^RNA recognition motif. (a.k.a. RRM, RBD, or RNP domain)^231-293^E:4.8e-11`PF00076.24^RRM_1^RNA recognition motif. (a.k.a. RRM, RBD, or RNP domain)^319-386^E:1.5e-12	.	.	.	KEGG:spo:SPBC29A10.02	GO:0005737^cellular_component^cytoplasm`GO:0005829^cellular_component^cytosol`GO:0005634^cellular_component^nucleus`GO:1990904^cellular_component^ribonucleoprotein complex`GO:0003723^molecular_function^RNA binding`GO:0030437^biological_process^ascospore formation`GO:0031322^biological_process^ascospore-type prospore-specific spindle pole body remodeling`GO:0007127^biological_process^meiosis I`GO:…	GO:0003676^molecular_function^nucleic acid binding	2.59197	DOWN_ter1-02_UP_ter1-24
UMAG_03023	.	KIS69044	RNY1A_CANAL | Ribonuclease T2-like 1-A	PF00445.20^Ribonuclease_T2^Ribonuclease T2 family^82-263^E:2.5e-33	YES	.	.	KEGG:cal:CAALFM_C504400WA	GO:0005576^cellular_component^extracellular region`GO:0005775^cellular_component^vacuolar lumen`GO:0004521^molecular_function^endoribonuclease activity`GO:0016829^molecular_function^lyase activity`GO:0033897^molecular_function^ribonuclease T2 activity`GO:0003723^molecular_function^RNA binding`GO:0006401^biological_process^RNA catabolic process	GO:0003723^molecular_function^RNA binding`GO:0033897^molecular_function^ribonuclease T2 activity	-4.19356	UP_ter1-02_DOWN_ter1-24
UMAG_03115	.	KIS69144	MMF1_USTMA | MFS-type efflux pump MMF1	PF07690.18^MFS_1^Major Facilitator Superfamily^93-494^E:6e-36`PF00083.26^Sugar_tr^Sugar (and other) transporter^94-258^E:9.3e-14	.	ExpAA=279.59^PredHel=13^Topology=i87-109o124-146i159-181o214-236i243-265o280-302i309-331o354-376i389-411o416-438i445-467o482-504i556-573o	.	KEGG:uma:UMAG_03115	GO:0005887^cellular_component^integral component of plasma membrane`GO:0022857^molecular_function^transmembrane transporter activity`GO:0055085^biological_process^transmembrane transport	GO:0022857^molecular_function^transmembrane transporter activity`GO:0055085^biological_process^transmembrane transport`GO:0016021^cellular_component^integral component of membrane	-2.05571	UP_ter1-02_DOWN_ter1-24
UMAG_03116	.	KIS69145	MAC1_USTMA | Acyl-CoA-dependent acyltransferase MAC1	PF07428.13^Tri3^15-O-acetyltransferase Tri3^36-175^E:1.1e-05	.	.	.	KEGG:uma:UMAG_03116	GO:0016407^molecular_function^acetyltransferase activity`GO:0043386^biological_process^mycotoxin biosynthetic process	GO:0016407^molecular_function^acetyltransferase activity`GO:0043386^biological_process^mycotoxin biosynthetic process	-4.05016	UP_ter1-02_DOWN_ter1-24
UMAG_03138	.	KIS68565	.	.	YES	.	.	.	.	.	-3.87882	UP_ter1-02_DOWN_ter1-24
UMAG_03148	.	KIS68575	ABCG1_PETHY | ABC transporter G family member 1	PF00005.29^ABC_tran^ABC transporter^56-203^E:5.9e-27`PF19055.2^ABC2_membrane_7^ABC-2 type transporter^233-289^E:3.3e-07`PF01061.26^ABC2_membrane^ABC-2 type transporter^396-602^E:1.1e-30	.	ExpAA=144.10^PredHel=6^Topology=o410-432i445-467o487-509i522-539o543-565i647-669o	.	KEGG:ath:AT1G17840	GO:0016021^cellular_component^integral component of membrane`GO:0005886^cellular_component^plasma membrane`GO:0140359^molecular_function^ABC-type transporter activity`GO:0005524^molecular_function^ATP binding`GO:0010597^biological_process^green leaf volatile biosynthetic process`GO:0055085^biological_process^transmembrane transport	GO:0005524^molecular_function^ATP binding`GO:0042626^molecular_function^ATPase-coupled transmembrane transporter activity`GO:0016020^cellular_component^membrane	9.05171	DOWN_ter1-02_UP_ter1-24
UMAG_03149	.	KIS68576	MOCOS_SOLLC | Molybdenum cofactor sulfurase	PF00266.21^Aminotran_5^Aminotransferase class-V^62-376^E:7.3e-18	.	.	.	KEGG:sly:543832	GO:0016829^molecular_function^lyase activity`GO:0008265^molecular_function^Mo-molybdopterin cofactor sulfurase activity`GO:0102867^molecular_function^molybdenum cofactor sulfurtransferase activity`GO:0030151^molecular_function^molybdenum ion binding`GO:0030170^molecular_function^pyridoxal phosphate binding`GO:0006777^biological_process^Mo-molybdopterin cofactor biosynthetic process	.	6.0963	DOWN_ter1-02_UP_ter1-24
UMAG_03274	.	KIS68706	COLL2_MIMIV | Collagen-like protein 2	.	YES	.	.	KEGG:vg:9924803	.	.	-2.77243	UP_ter1-02_DOWN_ter1-24
UMAG_03284	.	KIS68717	.	PF12585.10^DUF3759^Protein of unknown function (DUF3759)^13-103^E:2.9e-35	.	.	.	.	.	.	2.68587	DOWN_ter1-02_UP_ter1-24
UMAG_03317	.	KIS68751	PRM1_USTMA | Plasma membrane fusion protein PRM1	.	.	ExpAA=126.40^PredHel=5^Topology=o53-75i167-189o331-353i430-452o642-664i	.	KEGG:uma:UMAG_03317	GO:0016021^cellular_component^integral component of membrane`GO:0043332^cellular_component^mating projection tip`GO:0005886^cellular_component^plasma membrane`GO:0032220^biological_process^plasma membrane fusion involved in cytogamy	.	2.6118	DOWN_ter1-02_UP_ter1-24
UMAG_03392	.	KIS68293	.	.	YES	.	.	.	.	.	-6.0699	UP_ter1-02_DOWN_ter1-24
UMAG_03402	.	KIS68303	FUS7_GIBF5 | Putative aldehyde dehydrogenase FUS7	PF00171.24^Aldedh^Aldehyde dehydrogenase family^24-476^E:1.2e-146`PF05893.16^LuxC^Acyl-CoA reductase (LuxC)^54-311^E:0.00012	.	.	.	.	GO:0004029^molecular_function^aldehyde dehydrogenase (NAD+) activity`GO:0043878^molecular_function^glyceraldehyde-3-phosphate dehydrogenase (NAD+) (non-phosphorylating) activity	GO:0016491^molecular_function^oxidoreductase activity`GO:0055114^biological_process^obsolete oxidation-reduction process`GO:0003995^molecular_function^acyl-CoA dehydrogenase activity`GO:0008218^biological_process^bioluminescence	-4.49775	UP_ter1-02_DOWN_ter1-24
UMAG_03411	.	KIS68312	XIN1_USTMA | Endo-1,4-beta-xylanase UM03411	PF00331.22^Glyco_hydro_10^Glycosyl hydrolase family 10^40-337^E:1.1e-106	YES	ExpAA=17.81^PredHel=1^Topology=i5-24o	.	KEGG:uma:UMAG_03411	GO:0005576^cellular_component^extracellular region`GO:0031176^molecular_function^endo-1,4-beta-xylanase activity`GO:0045493^biological_process^xylan catabolic process	GO:0004553^molecular_function^hydrolase activity, hydrolyzing O-glycosyl compounds`GO:0005975^biological_process^carbohydrate metabolic process	3.65053	DOWN_ter1-02_UP_ter1-24
UMAG_03475	.	KIS68381	PHO4_NEUCR | Phosphate-repressible phosphate permease pho-4	PF01384.22^PHO4^Phosphate transporter family^25-609^E:2.3e-120	.	ExpAA=222.30^PredHel=10^Topology=o10-27i48-70o85-107i119-136o146-168i181-203o218-240i470-492o502-524i594-616o	.	KEGG:ncr:NCU09564	GO:0005887^cellular_component^integral component of plasma membrane`GO:0005315^molecular_function^inorganic phosphate transmembrane transporter activity`GO:0015319^molecular_function^sodium:inorganic phosphate symporter activity`GO:0035435^biological_process^phosphate ion transmembrane transport	GO:0005315^molecular_function^inorganic phosphate transmembrane transporter activity`GO:0006817^biological_process^phosphate ion transport`GO:0016020^cellular_component^membrane	-3.42223	UP_ter1-02_DOWN_ter1-24
UMAG_03485	.	KIS68391	.	PF05870.13^PA_decarbox^Phenolic acid decarboxylase (PAD)^38-112^E:1.3e-08	.	.	.	.	.	GO:0016831^molecular_function^carboxy-lyase activity	2.50614	DOWN_ter1-02_UP_ter1-24
UMAG_03547	.	KIS68460	.	.	.	.	.	.	.	.	-2.02169	UP_ter1-02_DOWN_ter1-24
UMAG_03593	.	KIS68507	ERG3_LEPMC | Delta(7)-sterol 5(6)-desaturase	PF04116.15^FA_hydroxylase^Fatty acid hydroxylase superfamily^206-334^E:3.2e-24	.	ExpAA=80.79^PredHel=3^Topology=o120-142i163-182o197-219i	.	.	GO:0005789^cellular_component^endoplasmic reticulum membrane`GO:0016021^cellular_component^integral component of membrane`GO:0005506^molecular_function^iron ion binding`GO:0016491^molecular_function^oxidoreductase activity`GO:0016126^biological_process^sterol biosynthetic process	GO:0005506^molecular_function^iron ion binding`GO:0016491^molecular_function^oxidoreductase activity`GO:0008610^biological_process^lipid biosynthetic process`GO:0055114^biological_process^obsolete oxidation-reduction process	2.50584	DOWN_ter1-02_UP_ter1-24
UMAG_03635	.	KIS68548	.	.	.	.	.	.	.	.	-4.27312	UP_ter1-02_DOWN_ter1-24
UMAG_03636	.	KIS68053	.	.	.	.	.	.	.	.	-3.9622	UP_ter1-02_DOWN_ter1-24
UMAG_03642	.	KIS68059	.	PF14295.8^PAN_4^PAN domain^150-173^E:0.042	.	.	.	.	.	.	-3.67805	UP_ter1-02_DOWN_ter1-24
UMAG_03728	.	KIS68147	I23O1_MOUSE | Indoleamine 2,3-dioxygenase 1	PF01231.20^IDO^Indoleamine 2,3-dioxygenase^67-455^E:1.2e-32	.	.	.	KEGG:mmu:15930	GO:0005737^cellular_component^cytoplasm`GO:0005829^cellular_component^cytosol`GO:0030485^cellular_component^smooth muscle contractile fiber`GO:0032421^cellular_component^stereocilium bundle`GO:0016597^molecular_function^amino acid binding`GO:0020037^molecular_function^heme binding`GO:0033754^molecular_function^indoleamine 2,3-dioxygenase activity`GO:0046872^molecular_function^metal ion binding`GO…	GO:0020037^molecular_function^heme binding	2.421	DOWN_ter1-02_UP_ter1-24
UMAG_03881	.	KIS67824	HSP30_EMENI | 30 kDa heat shock protein	PF00011.23^HSP20^Hsp20/alpha crystallin family^59-102^E:0.00025`PF17886.3^ArsA_HSP20^HSP20-like domain found in ArsA^63-194^E:2.2e-05`PF00011.23^HSP20^Hsp20/alpha crystallin family^151-211^E:4e-10	.	.	.	KEGG:ani:AN2530.2	GO:0097308^biological_process^cellular response to farnesol`GO:0034605^biological_process^cellular response to heat	.	-2.75562	UP_ter1-02_DOWN_ter1-24
UMAG_03924	.	KIS67868	REP1_USTMA | Repellent protein 1	.	YES	.	.	KEGG:uma:UMAG_03924	GO:0005576^cellular_component^extracellular region`GO:0030446^cellular_component^hyphal cell wall`GO:0005199^molecular_function^structural constituent of cell wall`GO:0071555^biological_process^cell wall organization`GO:0030448^biological_process^hyphal growth	.	-3.70422	UP_ter1-02_DOWN_ter1-24
UMAG_03990	.	KIS67939	CPNA_COMTE | Cyclopentanol dehydrogenase	PF00106.27^adh_short^short chain dehydrogenase^20-160^E:1.9e-21`PF13561.8^adh_short_C2^Enoyl-(Acyl carrier protein) reductase^25-159^E:1.6e-14`PF00106.27^adh_short^short chain dehydrogenase^209-277^E:6e-18`PF13561.8^adh_short_C2^Enoyl-(Acyl carrier protein) reductase^211-322^E:2.4e-21	.	.	.	.	GO:0055041^molecular_function^cyclopentanol dehydrogenase activity`GO:0033022^biological_process^cyclopentanol catabolic process	GO:0055114^biological_process^obsolete oxidation-reduction process	-2.04872	UP_ter1-02_DOWN_ter1-24
UMAG_04038	.	KIS67995	.	.	YES	.	.	.	.	.	-2.12272	UP_ter1-02_DOWN_ter1-24
UMAG_04094	.	KIS68052	.	PF12013.10^OrsD^Orsellinic acid/F9775 biosynthesis cluster protein D^4-117^E:1.7e-32	.	.	.	.	.	.	-7.65167	UP_ter1-02_DOWN_ter1-24
UMAG_04097	.	KIS67595	NTNG_NECSZ | Non-reducing polyketide synthase ntnG	PF00698.23^Acyl_transf_1^Acyl transferase domain^2-147^E:8.3e-14`PF14765.8^PS-DH^Polyketide synthase dehydratase^319-625^E:1.6e-09	.	.	.	.	GO:0031177^molecular_function^phosphopantetheine binding`GO:0016746^molecular_function^acyltransferase activity`GO:0009058^biological_process^biosynthetic process	.	-3.45324	UP_ter1-02_DOWN_ter1-24
UMAG_04101	.	KIS67599	MYBA_CHICK | Myb-related protein A	PF00249.33^Myb_DNA-binding^Myb-like DNA-binding domain^5-49^E:2.5e-09`PF13921.8^Myb_DNA-bind_6^Myb-like DNA-binding domain^8-70^E:2e-12`PF00249.33^Myb_DNA-binding^Myb-like DNA-binding domain^59-103^E:2e-11`PF13921.8^Myb_DNA-bind_6^Myb-like DNA-binding domain^66-121^E:5.8e-10`PF00249.33^Myb_DNA-binding^Myb-like DNA-binding domain^110-154^E:6.5e-10`PF13921.8^Myb_DNA-bind_6^Myb-like DNA-binding doma…	.	.	.	KEGG:gga:396158	GO:0005634^cellular_component^nucleus`GO:0003700^molecular_function^DNA-binding transcription factor activity`GO:0043565^molecular_function^sequence-specific DNA binding	.	-3.40075	UP_ter1-02_DOWN_ter1-24
UMAG_04106	.	KIS67604	GEDA_ASPTN | O-methyltransferase gedA	PF00891.20^Methyltransf_2^O-methyltransferase domain^249-445^E:8.1e-24	.	.	.	KEGG:afm:AFUA_4G14580	GO:0008171^molecular_function^O-methyltransferase activity`GO:0032259^biological_process^methylation	GO:0008171^molecular_function^O-methyltransferase activity	-2.59496	UP_ter1-02_DOWN_ter1-24
UMAG_04109	.	KIS67607	CY231_POSPM | Cytochrome P450 monooxygenase 231	PF00067.24^p450^Cytochrome P450^65-530^E:1.4e-70	.	.	.	.	GO:0016021^cellular_component^integral component of membrane`GO:0020037^molecular_function^heme binding`GO:0005506^molecular_function^iron ion binding`GO:0004497^molecular_function^monooxygenase activity`GO:0016705^molecular_function^oxidoreductase activity, acting on paired donors, with incorporation or reduction of molecular oxygen	GO:0005506^molecular_function^iron ion binding`GO:0016705^molecular_function^oxidoreductase activity, acting on paired donors, with incorporation or reduction of molecular oxygen`GO:0020037^molecular_function^heme binding`GO:0055114^biological_process^obsolete oxidation-reduction process	-2.27196	UP_ter1-02_DOWN_ter1-24
UMAG_04114	.	KIS67612	PPB_YEAST | Repressible alkaline phosphatase	PF00245.22^Alk_phosphatase^Alkaline phosphatase^37-499^E:3.6e-90	YES	.	.	KEGG:sce:YDR481C	GO:0000329^cellular_component^fungal-type vacuole membrane`GO:0016021^cellular_component^integral component of membrane`GO:0004035^molecular_function^alkaline phosphatase activity`GO:0047386^molecular_function^fructose-2,6-bisphosphate 6-phosphatase activity`GO:0046872^molecular_function^metal ion binding`GO:0016311^biological_process^dephosphorylation`GO:0046496^biological_process^nicotinamide n…	GO:0016791^molecular_function^phosphatase activity	-3.87609	UP_ter1-02_DOWN_ter1-24
UMAG_04165	.	KIS67661	RFA3_SCHPO | Replication factor A protein 3	PF08661.13^Rep_fac-A_3^Replication factor A protein 3^1-110^E:2.6e-32	.	.	.	KEGG:spo:SPCC23B6.05c	GO:0140445^cellular_component^chromosome, telomeric repeat region`GO:0005829^cellular_component^cytosol`GO:0005662^cellular_component^DNA replication factor A complex`GO:0005634^cellular_component^nucleus`GO:0035861^cellular_component^site of double-strand break`GO:0003684^molecular_function^damaged DNA binding`GO:0006284^biological_process^base-excision repair`GO:0006260^biological_process^DNA r…	GO:0003677^molecular_function^DNA binding`GO:0006260^biological_process^DNA replication`GO:0006281^biological_process^DNA repair`GO:0006310^biological_process^DNA recombination`GO:0005634^cellular_component^nucleus	-2.09827	UP_ter1-02_DOWN_ter1-24
UMAG_04186	.	KIS67684	DIP5_YEAST | Dicarboxylic amino acid permease	PF13520.8^AA_permease_2^Amino acid permease^48-470^E:9.4e-36`PF00324.23^AA_permease^Amino acid permease^49-511^E:3.5e-115	.	ExpAA=247.46^PredHel=11^Topology=o49-71i76-98o132-154i161-183o187-209i245-267o282-304i379-398o408-430i451-473o488-507i	.	KEGG:sce:YPL265W	GO:0071944^cellular_component^cell periphery`GO:0000324^cellular_component^fungal-type vacuole`GO:0000329^cellular_component^fungal-type vacuole membrane`GO:0016021^cellular_component^integral component of membrane`GO:0005886^cellular_component^plasma membrane`GO:0015171^molecular_function^amino acid transmembrane transporter activity`GO:0005310^molecular_function^dicarboxylic acid transmembrane …	GO:0022857^molecular_function^transmembrane transporter activity`GO:0055085^biological_process^transmembrane transport`GO:0016020^cellular_component^membrane	-2.07082	UP_ter1-02_DOWN_ter1-24
UMAG_04248	.	KIS67750	.	.	YES	.	.	.	.	.	2.46627	DOWN_ter1-02_UP_ter1-24
UMAG_04282	.	KIS67787	PHYA_ASPOR | 3-phytase A	PF00328.24^His_Phos_2^Histidine phosphatase superfamily (branch 2)^128-488^E:2.4e-40	YES	.	.	KEGG:aor:AO090023000692	GO:0005576^cellular_component^extracellular region`GO:0016158^molecular_function^3-phytase activity	.	2.55651	DOWN_ter1-02_UP_ter1-24
UMAG_04308	.	KIS67201	.	.	.	.	.	.	.	.	-6.67905	UP_ter1-02_DOWN_ter1-24
UMAG_04309	.	KIS67202	AXHA1_EMENI | Probable alpha-L-arabinofuranosidase axhA-1	PF03664.15^Glyco_hydro_62^Glycosyl hydrolase family 62^30-298^E:1.3e-143	YES	.	.	KEGG:ani:AN2632.2	GO:0005576^cellular_component^extracellular region`GO:0046556^molecular_function^alpha-L-arabinofuranosidase activity`GO:0046373^biological_process^L-arabinose metabolic process`GO:0045493^biological_process^xylan catabolic process	GO:0046556^molecular_function^alpha-L-arabinofuranosidase activity`GO:0046373^biological_process^L-arabinose metabolic process	-3.62571	UP_ter1-02_DOWN_ter1-24
UMAG_04335	.	KIS67231	.	PF00339.31^Arrestin_N^Arrestin (or S-antigen), N-terminal domain^41-168^E:1.4e-05	.	.	.	.	.	.	2.84536	DOWN_ter1-02_UP_ter1-24
UMAG_04353	.	KIS67249	CSLC4_ARATH | Xyloglucan glycosyltransferase 4	PF13641.8^Glyco_tranf_2_3^Glycosyltransferase like family 2^112-330^E:6.5e-21`PF13506.8^Glyco_transf_21^Glycosyl transferase family 21^185-329^E:5.8e-08`PF13632.8^Glyco_trans_2_3^Glycosyl transferase family group 2^191-420^E:1.6e-18	.	ExpAA=111.95^PredHel=5^Topology=i7-29o34-56i371-390o405-427i440-462o	.	KEGG:ath:AT3G28180	GO:0005768^cellular_component^endosome`GO:0005794^cellular_component^Golgi apparatus`GO:0000139^cellular_component^Golgi membrane`GO:0000138^cellular_component^Golgi trans cisterna`GO:0016021^cellular_component^integral component of membrane`GO:0005886^cellular_component^plasma membrane`GO:0005802^cellular_component^trans-Golgi network`GO:0042803^molecular_function^protein homodimerization activi…	GO:0016757^molecular_function^glycosyltransferase activity	-3.34625	UP_ter1-02_DOWN_ter1-24
UMAG_04410	.	KIS67309	MIRC_ASPFU | MFS siderochrome iron transporter C	PF07690.18^MFS_1^Major Facilitator Superfamily^56-468^E:2.1e-13	.	ExpAA=290.87^PredHel=14^Topology=i45-62o82-104i116-133o138-160i173-192o202-224i248-270o285-307i326-348o363-385i392-411o421-443i455-477o529-551i	.	KEGG:afm:AFUA_2G05730	GO:0005887^cellular_component^integral component of plasma membrane`GO:0015343^molecular_function^siderophore transmembrane transporter activity`GO:0022857^molecular_function^transmembrane transporter activity`GO:0010106^biological_process^cellular response to iron ion starvation`GO:0044718^biological_process^siderophore transmembrane transport`GO:0055085^biological_process^transmembrane transport	GO:0022857^molecular_function^transmembrane transporter activity`GO:0055085^biological_process^transmembrane transport	-4.14893	UP_ter1-02_DOWN_ter1-24
UMAG_04433	.	KIS67333	SC3_SCHCO | Fruiting body protein SC3	PF01185.20^Hydrophobin^Fungal hydrophobin^750-825^E:3.5e-14	YES	.	.	.	GO:0005576^cellular_component^extracellular region`GO:0009277^cellular_component^fungal-type cell wall`GO:0005199^molecular_function^structural constituent of cell wall	GO:0005199^molecular_function^structural constituent of cell wall`GO:0009277^cellular_component^fungal-type cell wall	-3.98585	UP_ter1-02_DOWN_ter1-24
UMAG_04503	.	KIS67403	AGALD_ASPNC | Probable alpha-galactosidase D	PF16499.7^Melibiase_2^Alpha galactosidase A^61-336^E:9.8e-49`PF02065.20^Melibiase^Melibiase^77-131^E:6e-05`PF17801.3^Melibiase_C^Alpha galactosidase C-terminal beta sandwich domain^350-421^E:3.2e-12	YES	.	.	KEGG:ang:ANI_1_276124	GO:0005576^cellular_component^extracellular region`GO:0052692^molecular_function^raffinose alpha-galactosidase activity`GO:0000272^biological_process^polysaccharide catabolic process	GO:0004553^molecular_function^hydrolase activity, hydrolyzing O-glycosyl compounds`GO:0005975^biological_process^carbohydrate metabolic process	-3.39032	UP_ter1-02_DOWN_ter1-24
UMAG_04523	.	KIS67424	AMT2_SCHPO | Ammonium transporter 2	PF00909.23^Ammonium_transp^Ammonium Transporter Family^49-455^E:3.6e-107	.	ExpAA=237.08^PredHel=11^Topology=o47-69i76-98o138-160i165-187o202-224i244-266o270-292i299-321o325-344i357-379o399-421i	.	KEGG:spo:SPAC664.14	GO:0005887^cellular_component^integral component of plasma membrane`GO:0008519^molecular_function^ammonium transmembrane transporter activity`GO:0015200^molecular_function^methylammonium transmembrane transporter activity`GO:0072488^biological_process^ammonium transmembrane transport`GO:0072489^biological_process^methylammonium transmembrane transport`GO:0019740^biological_process^nitrogen utiliz…	GO:0008519^molecular_function^ammonium transmembrane transporter activity`GO:0015696^biological_process^ammonium transport`GO:0016020^cellular_component^membrane	-4.73274	UP_ter1-02_DOWN_ter1-24
UMAG_04526	.	KIS67428	.	.	.	.	.	.	.	.	-5.56828	UP_ter1-02_DOWN_ter1-24
UMAG_04553	.	KIS67454	GHITM_HUMAN | Growth hormone-inducible transmembrane protein	PF01027.22^Bax1-I^Inhibitor of apoptosis-promoting Bax1^151-364^E:2.3e-36	.	ExpAA=129.63^PredHel=6^Topology=i115-137o157-179i186-208o240-262i269-291o301-320i	.	KEGG:hsa:27069	GO:0070062^cellular_component^extracellular exosome`GO:0031305^cellular_component^integral component of mitochondrial inner membrane`GO:0005739^cellular_component^mitochondrion`GO:0006915^biological_process^apoptotic process`GO:0007007^biological_process^inner mitochondrial membrane organization`GO:0090201^biological_process^negative regulation of release of cytochrome c from mitochondria`GO:1905…	.	2.02754	DOWN_ter1-02_UP_ter1-24
UMAG_04601	.	KIS67505	.	.	YES	ExpAA=43.12^PredHel=2^Topology=o10-32i369-391o	.	.	.	.	2.92069	DOWN_ter1-02_UP_ter1-24
UMAG_04693	.	KIS66631	.	.	.	.	.	.	.	.	-6.04995	UP_ter1-02_DOWN_ter1-24
UMAG_04887	.	KIS66827	.	.	.	.	.	.	.	.	-2.24782	UP_ter1-02_DOWN_ter1-24
UMAG_04910	.	KIS67038	.	.	.	.	.	.	.	.	-5.1253	UP_ter1-02_DOWN_ter1-24
UMAG_04939	.	KIS67071	ARGI_NEUCR | Arginase	PF00491.23^Arginase^Arginase family^14-317^E:3e-79	.	.	.	KEGG:ncr:NCU02333	GO:0005737^cellular_component^cytoplasm`GO:0005829^cellular_component^cytosol`GO:0004053^molecular_function^arginase activity`GO:0030145^molecular_function^manganese ion binding`GO:0019547^biological_process^arginine catabolic process to ornithine`GO:0000050^biological_process^urea cycle	GO:0046872^molecular_function^metal ion binding	3.89501	DOWN_ter1-02_UP_ter1-24
UMAG_05036	.	KIS67169	YHZ7_SCHPO | Probable glycosidase C21B10.07	.	YES	.	.	KEGG:spo:SPBC21B10.07	GO:0009277^cellular_component^fungal-type cell wall`GO:0016021^cellular_component^integral component of membrane`GO:0004553^molecular_function^hydrolase activity, hydrolyzing O-glycosyl compounds`GO:0071966^biological_process^fungal-type cell wall polysaccharide metabolic process`GO:0009251^biological_process^glucan catabolic process	.	2.36035	DOWN_ter1-02_UP_ter1-24
UMAG_05068	.	KIS69995	ARS_PSEAE | Arylsulfatase	PF00884.25^Sulfatase^Sulfatase^10-438^E:2e-72	.	.	.	KEGG:pae:PA0183	GO:0005737^cellular_component^cytoplasm`GO:0004065^molecular_function^arylsulfatase activity`GO:0046872^molecular_function^metal ion binding`GO:0008081^molecular_function^phosphoric diester hydrolase activity	GO:0008484^molecular_function^sulfuric ester hydrolase activity	6.2381	DOWN_ter1-02_UP_ter1-24
UMAG_05079	.	KIS70007	MTT1_USTMD | Mitochondrial tricarboxylate transporter 1	PF00153.29^Mito_carr^Mitochondrial carrier protein^8-102^E:8.2e-18`PF00153.29^Mito_carr^Mitochondrial carrier protein^107-201^E:3.4e-16`PF00153.29^Mito_carr^Mitochondrial carrier protein^209-294^E:3.1e-18	.	ExpAA=58.62^PredHel=2^Topology=o208-230i277-296o	.	.	GO:0016021^cellular_component^integral component of membrane`GO:0031966^cellular_component^mitochondrial membrane`GO:0055085^biological_process^transmembrane transport	.	-7.07735	UP_ter1-02_DOWN_ter1-24
UMAG_05080	.	KIS70008	RIA1_USTMD | Regulator of itaconic acid biosynthesis	PF00010.28^HLH^Helix-loop-helix DNA-binding domain^87-137^E:4.8e-08	.	.	.	.	GO:0005634^cellular_component^nucleus`GO:0046983^molecular_function^protein dimerization activity	GO:0046983^molecular_function^protein dimerization activity	-3.81788	UP_ter1-02_DOWN_ter1-24
UMAG_05122	.	KIS70048	JEN1_YEAST | Carboxylic acid transporter protein homolog	PF00083.26^Sugar_tr^Sugar (and other) transporter^43-291^E:5.5e-26`PF07690.18^MFS_1^Major Facilitator Superfamily^47-395^E:6.7e-27`PF00083.26^Sugar_tr^Sugar (and other) transporter^292-385^E:4.2e-10	.	ExpAA=210.18^PredHel=10^Topology=o47-69i82-99o109-126i133-155o165-187i194-216o253-272i324-341o351-373i433-455o	.	KEGG:sce:YKL217W	GO:0071944^cellular_component^cell periphery`GO:0000324^cellular_component^fungal-type vacuole`GO:0016021^cellular_component^integral component of membrane`GO:0005739^cellular_component^mitochondrion`GO:0005886^cellular_component^plasma membrane`GO:0046943^molecular_function^carboxylic acid transmembrane transporter activity`GO:0015355^molecular_function^secondary active monocarboxylate transmemb…	GO:0022857^molecular_function^transmembrane transporter activity`GO:0055085^biological_process^transmembrane transport`GO:0016021^cellular_component^integral component of membrane	3.42686	DOWN_ter1-02_UP_ter1-24
UMAG_05226	.	KIS70155	.	.	.	ExpAA=85.70^PredHel=4^Topology=i20-42o83-105i126-148o168-190i	.	.	.	.	3.598	DOWN_ter1-02_UP_ter1-24
UMAG_05299	.	KIS66299	.	.	.	ExpAA=22.66^PredHel=1^Topology=i12-34o	.	.	.	.	2.06782	DOWN_ter1-02_UP_ter1-24
UMAG_05308	.	KIS66308	.	.	YES	.	.	.	.	.	-2.94937	UP_ter1-02_DOWN_ter1-24
UMAG_05310	.	KIS66310	.	.	YES	.	.	.	.	.	-9.23971	UP_ter1-02_DOWN_ter1-24
UMAG_05314	.	KIS66314	.	.	YES	ExpAA=17.21^PredHel=1^Topology=i7-24o	.	.	.	.	-3.06099	UP_ter1-02_DOWN_ter1-24
UMAG_05422	.	KIS66431	FACR1_XENLA | Fatty acyl-CoA reductase 1	PF01370.23^Epimerase^NAD dependent epimerase/dehydratase family^56-152^E:0.00015`PF07993.14^NAD_binding_4^Male sterility protein^58-316^E:3.3e-32	.	.	.	KEGG:xla:379278	GO:0005779^cellular_component^integral component of peroxisomal membrane`GO:0102965^molecular_function^alcohol-forming fatty acyl-CoA reductase activity`GO:0080019^molecular_function^fatty-acyl-CoA reductase (alcohol-forming) activity`GO:0008611^biological_process^ether lipid biosynthetic process`GO:0010025^biological_process^wax biosynthetic process	GO:0003824^molecular_function^catalytic activity	2.33621	DOWN_ter1-02_UP_ter1-24
UMAG_05436	.	KIS66445	.	.	.	.	.	.	.	.	-9.35669	UP_ter1-02_DOWN_ter1-24
UMAG_05439	.	KIS66448	GBPA_SHEON | GlcNAc-binding protein A	PF03067.17^LPMO_10^Lytic polysaccharide mono-oxygenase, cellulose-degrading^33-200^E:2.4e-36	.	ExpAA=20.89^PredHel=1^Topology=o15-37i	COG3397^Chitin-binding, domain 3 protein	KEGG:son:SO_1072	GO:0005576^cellular_component^extracellular region`GO:0008061^molecular_function^chitin binding	.	-3.66507	UP_ter1-02_DOWN_ter1-24
UMAG_05443	.	KIS66452	.	PF01535.22^PPR^PPR repeat^1155-1168^E:6300`PF01535.22^PPR^PPR repeat^1190-1211^E:3000`PF01535.22^PPR^PPR repeat^1378-1393^E:7900`PF01535.22^PPR^PPR repeat^1828-1849^E:1000`PF13176.8^TPR_7^Tetratricopeptide repeat^1870-1901^E:0.033`PF01535.22^PPR^PPR repeat^1873-1893^E:10	.	.	.	.	.	GO:0005515^molecular_function^protein binding	2.17002	DOWN_ter1-02_UP_ter1-24
UMAG_05467	.	KIS66473	MCP2_SCHPO | Meiotic coiled-coil protein 2	PF00806.21^PUF^Pumilio-family RNA binding repeat^439-460^E:5.1`PF00806.21^PUF^Pumilio-family RNA binding repeat^462-481^E:1.5`PF00806.21^PUF^Pumilio-family RNA binding repeat^494-526^E:4e-06`PF00806.21^PUF^Pumilio-family RNA binding repeat^538-564^E:250`PF00806.21^PUF^Pumilio-family RNA binding repeat^572-605^E:0.51`PF00806.21^PUF^Pumilio-family RNA binding repeat^611-634^E:0.0095	.	.	.	KEGG:spo:SPCC1682.08c	GO:0005737^cellular_component^cytoplasm`GO:0000932^cellular_component^P-body`GO:0003730^molecular_function^mRNA 3'-UTR binding`GO:0003729^molecular_function^mRNA binding`GO:0051321^biological_process^meiotic cell cycle`GO:0000288^biological_process^nuclear-transcribed mRNA catabolic process, deadenylation-dependent decay`GO:0010608^biological_process^posttranscriptional regulation of gene express…	GO:0003723^molecular_function^RNA binding	-3.14894	UP_ter1-02_DOWN_ter1-24
UMAG_05528	.	KIS66534	ASL1_SCHPO | Alkali-sensitive linkage protein 1	PF11790.10^Glyco_hydro_cc^Glycosyl hydrolase catalytic core^70-294^E:4.3e-63	YES	.	.	KEGG:spo:SPAC13G6.10c	GO:0005783^cellular_component^endoplasmic reticulum`GO:0010339^cellular_component^external side of cell wall`GO:0005576^cellular_component^extracellular region`GO:0009277^cellular_component^fungal-type cell wall`GO:0005794^cellular_component^Golgi apparatus`GO:0004553^molecular_function^hydrolase activity, hydrolyzing O-glycosyl compounds`GO:0071966^biological_process^fungal-type cell wall polysa…	.	-4.94584	UP_ter1-02_DOWN_ter1-24
UMAG_05581	.	KIS66592	CYSD_EMENI | Homocysteine synthase	PF01053.22^Cys_Met_Meta_PP^Cys/Met metabolism PLP-dependent enzyme^10-427^E:1e-146`PF01041.19^DegT_DnrJ_EryC1^DegT/DnrJ/EryC1/StrS aminotransferase family^63-187^E:1.4e-07`PF00155.23^Aminotran_1_2^Aminotransferase class I and II^66-227^E:1.4e-07`PF00266.21^Aminotran_5^Aminotransferase class-V^85-220^E:1.6e-08	.	.	.	KEGG:ani:AN8277.2	GO:0003961^molecular_function^O-acetylhomoserine aminocarboxypropyltransferase activity`GO:0030170^molecular_function^pyridoxal phosphate binding`GO:0019344^biological_process^cysteine biosynthetic process`GO:0006534^biological_process^cysteine metabolic process`GO:0019346^biological_process^transsulfuration	GO:0030170^molecular_function^pyridoxal phosphate binding`GO:0019346^biological_process^transsulfuration`GO:0009058^biological_process^biosynthetic process	-4.26148	UP_ter1-02_DOWN_ter1-24
UMAG_05586	.	KIS66597	HQD2_CANAL | Catechol 1,2-dioxygenase	PF04444.16^Dioxygenase_N^Catechol dioxygenase N terminus^32-104^E:6.4e-26`PF00775.23^Dioxygenase_C^Dioxygenase^125-311^E:3.2e-42	.	.	.	KEGG:cal:CAALFM_C402230CA	GO:0018576^molecular_function^catechol 1,2-dioxygenase activity`GO:0008199^molecular_function^ferric iron binding`GO:0005506^molecular_function^iron ion binding`GO:0016702^molecular_function^oxidoreductase activity, acting on single donors with incorporation of molecular oxygen, incorporation of two atoms of oxygen`GO:0019615^biological_process^catechol catabolic process, ortho-cleavage`GO:001961…	GO:0005506^molecular_function^iron ion binding`GO:0018576^molecular_function^catechol 1,2-dioxygenase activity`GO:0009712^biological_process^catechol-containing compound metabolic process`GO:0055114^biological_process^obsolete oxidation-reduction process`GO:0003824^molecular_function^catalytic activity`GO:0008199^molecular_function^ferric iron binding`GO:0006725^biological_process^cellular aromat…	-2.63799	UP_ter1-02_DOWN_ter1-24
UMAG_05617	.	KIS66628	NLHH_MYCTU | Carboxylesterase NlhH	PF00135.30^COesterase^Carboxylesterase family^69-183^E:4.1e-07`PF07859.15^Abhydrolase_3^alpha/beta hydrolase fold^90-303^E:1.2e-45	.	.	COG0657^alpha beta hydrolase fold-3 domain protein	KEGG:mtu:Rv1399c	GO:0008126^molecular_function^acetylesterase activity`GO:0080030^molecular_function^methyl indole-3-acetate esterase activity`GO:0034338^molecular_function^short-chain carboxylesterase activity`GO:0009056^biological_process^catabolic process	GO:0016787^molecular_function^hydrolase activity	-2.13164	UP_ter1-02_DOWN_ter1-24
UMAG_05621	.	KIS66831	.	.	.	.	.	.	.	.	-5.96673	UP_ter1-02_DOWN_ter1-24
UMAG_05721	.	KIS66939	SRE2_SCHPO | Putative transcription factor sre2	PF00010.28^HLH^Helix-loop-helix DNA-binding domain^428-507^E:2.4e-18	.	.	.	KEGG:spo:SPBC354.05c	GO:0000785^cellular_component^chromatin`GO:0005737^cellular_component^cytoplasm`GO:0016021^cellular_component^integral component of membrane`GO:0005634^cellular_component^nucleus`GO:0000981^molecular_function^DNA-binding transcription factor activity, RNA polymerase II-specific`GO:0046983^molecular_function^protein dimerization activity`GO:0000978^molecular_function^RNA polymerase II cis-regulato…	GO:0046983^molecular_function^protein dimerization activity	2.90412	DOWN_ter1-02_UP_ter1-24
UMAG_05764	.	KIS66982	MAE1_SCHPO | Malic acid transport protein	PF03595.19^SLAC1^Voltage-dependent anion channel^31-377^E:5.8e-72	.	ExpAA=220.51^PredHel=10^Topology=i33-55o59-81i101-123o138-160i172-191o206-228i241-263o283-305i326-343o353-375i	.	KEGG:spo:SPAPB8E5.03	GO:0005783^cellular_component^endoplasmic reticulum`GO:0016021^cellular_component^integral component of membrane`GO:0015140^molecular_function^malate transmembrane transporter activity`GO:0015366^molecular_function^malate:proton symporter activity`GO:1901239^molecular_function^malonate(1-) transmembrane transporter activity`GO:0015141^molecular_function^succinate transmembrane transporter activit…	GO:0055085^biological_process^transmembrane transport`GO:0016021^cellular_component^integral component of membrane	3.65335	DOWN_ter1-02_UP_ter1-24
UMAG_05798	.	KIS66055	ARMB_ARMGA | Orsellinic acid synthase armB	PF16073.7^SAT^Starter unit:ACP transacylase in aflatoxin biosynthesis^59-320^E:3.5e-21	.	.	.	.	GO:0004315^molecular_function^3-oxoacyl-[acyl-carrier-protein] synthase activity`GO:0031177^molecular_function^phosphopantetheine binding`GO:0006633^biological_process^fatty acid biosynthetic process`GO:0009405^biological_process^obsolete pathogenesis	.	-2.7307	UP_ter1-02_DOWN_ter1-24
UMAG_05880	.	KIS66141	MSMO_SCHPO | Methylsterol monooxygenase	PF04116.15^FA_hydroxylase^Fatty acid hydroxylase superfamily^151-286^E:5.5e-24	.	.	.	KEGG:spo:SPAC630.08c	GO:0005783^cellular_component^endoplasmic reticulum`GO:0005789^cellular_component^endoplasmic reticulum membrane`GO:0016021^cellular_component^integral component of membrane`GO:0016020^cellular_component^membrane`GO:0000254^molecular_function^C-4 methylsterol oxidase activity`GO:0005506^molecular_function^iron ion binding`GO:0016491^molecular_function^oxidoreductase activity`GO:0006696^biological…	GO:0005506^molecular_function^iron ion binding`GO:0016491^molecular_function^oxidoreductase activity`GO:0008610^biological_process^lipid biosynthetic process`GO:0055114^biological_process^obsolete oxidation-reduction process	3.51644	DOWN_ter1-02_UP_ter1-24
UMAG_05889	.	KIS66151	AMT1_SCHPO | Ammonium transporter 1	PF00909.23^Ammonium_transp^Ammonium Transporter Family^34-438^E:1.7e-113	.	ExpAA=237.33^PredHel=11^Topology=o34-56i63-85o122-144i151-173o188-210i223-242o257-279i286-308o313-335i342-361o394-411i	.	KEGG:spo:SPCPB1C11.01	GO:0005794^cellular_component^Golgi apparatus`GO:0005887^cellular_component^integral component of plasma membrane`GO:0008519^molecular_function^ammonium transmembrane transporter activity`GO:0015398^molecular_function^high-affinity secondary active ammonium transmembrane transporter activity`GO:0072488^biological_process^ammonium transmembrane transport`GO:0019740^biological_process^nitrogen util…	GO:0008519^molecular_function^ammonium transmembrane transporter activity`GO:0015696^biological_process^ammonium transport`GO:0016020^cellular_component^membrane	-3.47683	UP_ter1-02_DOWN_ter1-24
UMAG_05932	.	KIS66196	.	.	YES	.	.	.	.	.	-4.71168	UP_ter1-02_DOWN_ter1-24
UMAG_05933	.	KIS66197	SULH1_SCHPO | Probable sulfate permease C3H7.02	PF00916.22^Sulfate_transp^Sulfate permease family^79-469^E:1.3e-110`PF01740.23^STAS^STAS domain^552-685^E:1.3e-09	.	ExpAA=241.85^PredHel=11^Topology=i77-99o119-141i162-184o242-264i276-298o336-358i371-393o408-430i435-453o457-476i483-500o	.	KEGG:spo:SPBC3H7.02	GO:0005737^cellular_component^cytoplasm`GO:0005829^cellular_component^cytosol`GO:0005887^cellular_component^integral component of plasma membrane`GO:0015301^molecular_function^anion:anion antiporter activity`GO:0008271^molecular_function^secondary active sulfate transmembrane transporter activity`GO:0015116^molecular_function^sulfate transmembrane transporter activity`GO:1902358^biological_proces…	GO:0015116^molecular_function^sulfate transmembrane transporter activity`GO:0008272^biological_process^sulfate transport`GO:0016021^cellular_component^integral component of membrane	-2.26997	UP_ter1-02_DOWN_ter1-24
UMAG_05981	.	KIS65892	MDRA_ASPFU | Major facilitator superfamily multidrug transporter mdrA	PF07690.18^MFS_1^Major Facilitator Superfamily^81-464^E:2e-37`PF00083.26^Sugar_tr^Sugar (and other) transporter^113-271^E:2.1e-07`PF06609.15^TRI12^Fungal trichothecene efflux pump (TRI12)^115-263^E:4.9e-07	.	ExpAA=251.99^PredHel=12^Topology=i73-92o107-129i136-158o164-186i199-221o226-248i303-325o340-357i384-406o411-433i445-467o477-499i	.	KEGG:afm:AFUA_1G13800	GO:0016021^cellular_component^integral component of membrane`GO:0005886^cellular_component^plasma membrane`GO:0042910^molecular_function^xenobiotic transmembrane transporter activity`GO:1990961^biological_process^xenobiotic detoxification by transmembrane export across the plasma membrane	GO:0022857^molecular_function^transmembrane transporter activity`GO:0055085^biological_process^transmembrane transport`GO:0016021^cellular_component^integral component of membrane	2.07985	DOWN_ter1-02_UP_ter1-24
UMAG_06012	.	KIS65924	PUT4_YEAST | Proline-specific permease	PF00324.23^AA_permease^Amino acid permease^50-512^E:1.4e-124`PF13520.8^AA_permease_2^Amino acid permease^52-481^E:4.7e-34	.	ExpAA=246.37^PredHel=11^Topology=o51-73i80-102o131-153i160-177o187-209i239-261o280-302i376-398o408-430i453-475o485-504i	.	KEGG:sce:YOR348C	GO:0016021^cellular_component^integral component of membrane`GO:0005886^cellular_component^plasma membrane`GO:0015171^molecular_function^amino acid transmembrane transporter activity`GO:0015193^molecular_function^L-proline transmembrane transporter activity`GO:0015175^molecular_function^neutral amino acid transmembrane transporter activity`GO:0003333^biological_process^amino acid transmembrane tr…	GO:0055085^biological_process^transmembrane transport`GO:0016020^cellular_component^membrane`GO:0022857^molecular_function^transmembrane transporter activity	2.33502	DOWN_ter1-02_UP_ter1-24
UMAG_06042	.	KIS65953	BUT81_GIBZE | 2-oxoglutarate-dependent dioxygenase FG08081	PF14226.8^DIOX_N^non-haem dioxygenase in morphine synthesis N-terminal^30-132^E:1.9e-11`PF03171.22^2OG-FeII_Oxy^2OG-Fe(II) oxygenase superfamily^198-299^E:1.1e-11	.	.	.	KEGG:fgr:FGSG_08081	GO:0051213^molecular_function^dioxygenase activity`GO:0046872^molecular_function^metal ion binding	GO:0016491^molecular_function^oxidoreductase activity`GO:0055114^biological_process^obsolete oxidation-reduction process	-2.30614	UP_ter1-02_DOWN_ter1-24
UMAG_06138	.	KIS66047	PTR2_YEAST | Peptide transporter PTR2	PF00854.23^PTR2^POT family^160-577^E:5.9e-76	.	ExpAA=235.43^PredHel=11^Topology=o130-152i164-186o196-218i238-260o275-297i374-391o421-438i451-473o514-536i549-568o578-600i	.	KEGG:sce:YKR093W	GO:0071944^cellular_component^cell periphery`GO:0000324^cellular_component^fungal-type vacuole`GO:0016021^cellular_component^integral component of membrane`GO:0005886^cellular_component^plasma membrane`GO:0071916^molecular_function^dipeptide transmembrane transporter activity`GO:1904680^molecular_function^peptide transmembrane transporter activity`GO:0042937^molecular_function^tripeptide transmem…	GO:0022857^molecular_function^transmembrane transporter activity`GO:0055085^biological_process^transmembrane transport`GO:0016020^cellular_component^membrane	-6.70475	UP_ter1-02_DOWN_ter1-24
UMAG_06146	.	KIS65766	.	.	YES	ExpAA=16.95^PredHel=1^Topology=i7-24o	.	.	.	.	2.14471	DOWN_ter1-02_UP_ter1-24
UMAG_06255	.	KIS65879	.	.	YES	ExpAA=17.74^PredHel=1^Topology=i7-29o	.	.	.	.	-3.03644	UP_ter1-02_DOWN_ter1-24
UMAG_06335	.	KIS70250	.	.	.	ExpAA=196.77^PredHel=9^Topology=i144-161o166-188i266-288o338-360i367-389o409-431i452-474o489-511i532-554o	.	.	.	.	2.71365	DOWN_ter1-02_UP_ter1-24
UMAG_06356	.	KIS65652	.	.	.	.	.	.	.	.	-3.33679	UP_ter1-02_DOWN_ter1-24
UMAG_06370	.	KIS65667	TROPJ_TALSN | Decarboxylase tropJ	PF00596.23^Aldolase_II^Class II Aldolase and Adducin N-terminal domain^37-262^E:1.2e-28	YES	ExpAA=39.04^PredHel=2^Topology=i7-29o355-374i	.	.	GO:0046872^molecular_function^metal ion binding`GO:0016491^molecular_function^oxidoreductase activity	.	-2.20092	UP_ter1-02_DOWN_ter1-24
UMAG_06404	.	KIS65704	PRX1_YEAST | Peroxiredoxin PRX1, mitochondrial	PF00578.23^AhpC-TSA^AhpC/TSA family^7-143^E:6.4e-30`PF08534.12^Redoxin^Redoxin^7-150^E:1.4e-10`PF10417.11^1-cysPrx_C^C-terminal domain of 1-Cys peroxiredoxin^164-199^E:1.2e-08	.	.	.	KEGG:sce:YBL064C	GO:0005829^cellular_component^cytosol`GO:0005739^cellular_component^mitochondrion`GO:0004601^molecular_function^peroxidase activity`GO:0008379^molecular_function^thioredoxin peroxidase activity`GO:0045454^biological_process^cell redox homeostasis`GO:0034599^biological_process^cellular response to oxidative stress`GO:1903205^biological_process^regulation of hydrogen peroxide-induced cell death`GO:…	GO:0016209^molecular_function^antioxidant activity`GO:0016491^molecular_function^oxidoreductase activity`GO:0055114^biological_process^obsolete oxidation-reduction process`GO:0051920^molecular_function^peroxiredoxin activity	-2.688	UP_ter1-02_DOWN_ter1-24
UMAG_06414	.	KIS65714	PKS2_METAF | Polyketide synthase 2	PF16073.7^SAT^Starter unit:ACP transacylase in aflatoxin biosynthesis^47-347^E:3.1e-15`PF00109.28^ketoacyl-synt^Beta-ketoacyl synthase, N-terminal domain^501-751^E:5.4e-56`PF02801.24^Ketoacyl-synt_C^Beta-ketoacyl synthase, C-terminal domain^763-880^E:1.2e-13`PF00550.27^PP-binding^Phosphopantetheine attachment site^1630-1696^E:4.3e-10`PF00550.27^PP-binding^Phosphopantetheine attachment site^1758-1…	.	.	.	.	GO:0004315^molecular_function^3-oxoacyl-[acyl-carrier-protein] synthase activity`GO:0031177^molecular_function^phosphopantetheine binding`GO:0006633^biological_process^fatty acid biosynthetic process	GO:0009058^biological_process^biosynthetic process	-3.31402	UP_ter1-02_DOWN_ter1-24
UMAG_06418	.	KIS65718	USTP_USTVR | Non-reducing polyketide synthase ustP	PF00109.28^ketoacyl-synt^Beta-ketoacyl synthase, N-terminal domain^382-632^E:5.8e-51`PF02801.24^Ketoacyl-synt_C^Beta-ketoacyl synthase, C-terminal domain^640-758^E:1.1e-28`PF00698.23^Acyl_transf_1^Acyl transferase domain^925-1228^E:1.2e-33`PF14765.8^PS-DH^Polyketide synthase dehydratase^1369-1655^E:5e-15`PF00975.22^Thioesterase^Thioesterase domain^1763-1893^E:4.3e-20	.	.	.	.	GO:0004315^molecular_function^3-oxoacyl-[acyl-carrier-protein] synthase activity`GO:0031177^molecular_function^phosphopantetheine binding`GO:0006633^biological_process^fatty acid biosynthetic process	GO:0009058^biological_process^biosynthetic process	-2.88521	UP_ter1-02_DOWN_ter1-24
UMAG_06419	.	KIS65719	MLCF_PENCI | Esterase mlcF	PF03959.15^FSH1^Serine hydrolase (FSH1)^4-304^E:7.4e-21	.	.	.	.	GO:0016787^molecular_function^hydrolase activity	.	-2.39142	UP_ter1-02_DOWN_ter1-24
UMAG_06440	.	KIS65735	.	PF14295.8^PAN_4^PAN domain^100-120^E:0.26	YES	ExpAA=21.17^PredHel=1^Topology=i5-27o	.	.	.	.	2.44239	DOWN_ter1-02_UP_ter1-24
UMAG_06464	.	KIS65760	ORF1_USTMA | Probable alcohol acetyltransferase orf1	.	.	.	.	KEGG:uma:UMAG_06464	.	.	-3.67104	UP_ter1-02_DOWN_ter1-24
UMAG_06465	.	KIS65761	ORF2_USTMA | Ustilagic acid biosynthesis cluster protein orf2	PF13622.8^4HBT_3^Thioesterase-like superfamily^62-351^E:5.5e-16	.	.	.	KEGG:uma:UMAG_06465	.	.	-2.14264	UP_ter1-02_DOWN_ter1-24
UMAG_06467	.	KIS65763	UGT1_USTMA | Glycosyltransferase ugt1	PF00201.20^UDPGT^UDP-glucoronosyl and UDP-glucosyl transferase^367-539^E:4.6e-19	.	.	.	KEGG:uma:UMAG_06467	GO:0043231^cellular_component^intracellular membrane-bounded organelle`GO:0008194^molecular_function^UDP-glycosyltransferase activity	GO:0008194^molecular_function^UDP-glycosyltransferase activity	-2.43197	UP_ter1-02_DOWN_ter1-24
UMAG_06474	.	KIS70896	.	PF12013.10^OrsD^Orsellinic acid/F9775 biosynthesis cluster protein D^5-117^E:2.5e-26`PF12661.9^hEGF^Human growth factor-like EGF^85-97^E:0.075	.	.	.	.	.	.	-2.25905	UP_ter1-02_DOWN_ter1-24
UMAG_06476	.	KIS70898	.	.	.	.	.	.	.	.	-4.02897	UP_ter1-02_DOWN_ter1-24
UMAG_06479	.	KIS66444	.	.	.	.	.	.	.	.	-4.77116	UP_ter1-02_DOWN_ter1-24
UMAG_06490	.	KIS65651	YBN1_SCHPO | Putative inorganic phosphate transporter C8E4.01c	PF00083.26^Sugar_tr^Sugar (and other) transporter^39-513^E:8.5e-51`PF07690.18^MFS_1^Major Facilitator Superfamily^44-338^E:4.8e-13`PF07690.18^MFS_1^Major Facilitator Superfamily^369-523^E:4.4e-13	.	ExpAA=234.03^PredHel=11^Topology=i43-65o80-102i109-128o132-154i175-197o217-239i364-386o391-408i421-443o453-475i488-507o	.	KEGG:spo:SPBC8E4.01c	GO:0005887^cellular_component^integral component of plasma membrane`GO:0005315^molecular_function^inorganic phosphate transmembrane transporter activity`GO:0035435^biological_process^phosphate ion transmembrane transport	GO:0022857^molecular_function^transmembrane transporter activity`GO:0055085^biological_process^transmembrane transport`GO:0016021^cellular_component^integral component of membrane	-3.7521	UP_ter1-02_DOWN_ter1-24
UMAG_06505	.	KIS69154	.	.	.	.	.	.	.	.	-2.11884	UP_ter1-02_DOWN_ter1-24
UMAG_06508	.	KIS70887	TCPD_CLAP2 | 4-O-dimethylallyl-L-tyrosine synthase	PF11991.10^Trp_DMAT^Tryptophan dimethylallyltransferase^35-424^E:7.3e-73	.	.	.	.	GO:0016765^molecular_function^transferase activity, transferring alkyl or aryl (other than methyl) groups`GO:0009820^biological_process^alkaloid metabolic process	GO:0016765^molecular_function^transferase activity, transferring alkyl or aryl (other than methyl) groups`GO:0009820^biological_process^alkaloid metabolic process	-4.55021	UP_ter1-02_DOWN_ter1-24
UMAG_06509	.	KIS70888	PALY_USTMA | Phenylalanine ammonia-lyase	PF00221.21^Lyase_aromatic^Aromatic amino acid lyase^50-601^E:1.3e-127	.	.	.	KEGG:uma:UMAG_00078	GO:0005737^cellular_component^cytoplasm`GO:0016841^molecular_function^ammonia-lyase activity`GO:0045548^molecular_function^phenylalanine ammonia-lyase activity`GO:0009800^biological_process^cinnamic acid biosynthetic process`GO:0006559^biological_process^L-phenylalanine catabolic process	.	-3.84979	UP_ter1-02_DOWN_ter1-24
UMAG_10055	.	KIS69585	GGT1_ARTBC | Glutathione hydrolase proenzyme	PF01019.23^G_glu_transpept^Gamma-glutamyltranspeptidase^81-626^E:1.3e-135	YES	.	.	KEGG:abe:ARB_02921	GO:0005576^cellular_component^extracellular region`GO:0036374^molecular_function^glutathione hydrolase activity`GO:0102953^molecular_function^hypoglycin A gamma-glutamyl transpeptidase activity`GO:0103068^molecular_function^leukotriene C4 gamma-glutamyl transferase activity`GO:0006750^biological_process^glutathione biosynthetic process`GO:0006751^biological_process^glutathione catabolic process	.	-2.09165	UP_ter1-02_DOWN_ter1-24
UMAG_10208	.	KIS66372	.	.	YES	.	.	.	.	.	3.46175	DOWN_ter1-02_UP_ter1-24
UMAG_10210	.	KIS66375	CTR4_CRYNH | Copper transport protein CTR4	PF04145.17^Ctr^Ctr copper transporter family^28-198^E:1.2e-35	.	ExpAA=56.19^PredHel=3^Topology=o50-69i157-179o183-200i	.	.	GO:0016021^cellular_component^integral component of membrane`GO:0005375^molecular_function^copper ion transmembrane transporter activity	GO:0005375^molecular_function^copper ion transmembrane transporter activity`GO:0035434^biological_process^copper ion transmembrane transport`GO:0016021^cellular_component^integral component of membrane	2.72532	DOWN_ter1-02_UP_ter1-24
UMAG_10220	.	KIS66427	.	.	.	.	.	.	.	.	2.37187	DOWN_ter1-02_UP_ter1-24
UMAG_10221	.	KIS66428	.	PF09362.12^DUF1996^Domain of unknown function (DUF1996)^48-273^E:1.9e-58	YES	.	.	.	.	.	2.14924	DOWN_ter1-02_UP_ter1-24
UMAG_10339	.	KIS68992	FAS2_USTMA | Fatty acid synthase 2	PF17828.3^FAS_N^N-terminal domain in fatty acid synthase subunit beta^33-169^E:2.7e-12`PF16073.7^SAT^Starter unit:ACP transacylase in aflatoxin biosynthesis^199-455^E:4.1e-30`PF08354.12^DUF1729^Domain of unknown function (DUF1729)^767-1121^E:6.4e-161`PF17951.3^FAS_meander^Fatty acid synthase meander beta sheet domain^1183-1329^E:2.4e-46`PF13452.8^MaoC_dehydrat_N^N-terminal half of MaoC dehydratas…	.	.	.	KEGG:uma:UMAG_06460	GO:0005835^cellular_component^fatty acid synthase complex`GO:0004317^molecular_function^3-hydroxypalmitoyl-[acyl-carrier-protein] dehydratase activity`GO:0004315^molecular_function^3-oxoacyl-[acyl-carrier-protein] synthase activity`GO:0004318^molecular_function^enoyl-[acyl-carrier-protein] reductase (NADH) activity`GO:0008897^molecular_function^holo-[acyl-carrier-protein] synthase activity`GO:001…	GO:0004318^molecular_function^enoyl-[acyl-carrier-protein] reductase (NADH) activity`GO:0055114^biological_process^obsolete oxidation-reduction process`GO:0004317^molecular_function^3-hydroxypalmitoyl-[acyl-carrier-protein] dehydratase activity`GO:0008897^molecular_function^holo-[acyl-carrier-protein] synthase activity`GO:0000287^molecular_function^magnesium ion binding	2.24564	DOWN_ter1-02_UP_ter1-24
UMAG_10364	.	KIS69062	KRE6_YEAST | Beta-glucan synthesis-associated protein KRE6	PF03935.17^SKN1_KRE6_Sbg1^Beta-glucan synthesis-associated protein SKN1/KRE6/Sbg1^110-632^E:9.4e-188	.	ExpAA=22.65^PredHel=1^Topology=i149-171o	.	KEGG:sce:YPR159W	GO:0005935^cellular_component^cellular bud neck`GO:0000139^cellular_component^Golgi membrane`GO:0030176^cellular_component^integral component of endoplasmic reticulum membrane`GO:0016021^cellular_component^integral component of membrane`GO:0005886^cellular_component^plasma membrane`GO:0030427^cellular_component^site of polarized growth`GO:0030133^cellular_component^transport vesicle`GO:0015926^mo…	.	-2.89352	UP_ter1-02_DOWN_ter1-24
UMAG_10365	.	KIS69069	YBT1_YEAST | ATP-dependent bile acid permease	PF00664.25^ABC_membrane^ABC transporter transmembrane region^502-665^E:2.5e-14`PF00005.29^ABC_tran^ABC transporter^776-931^E:7.1e-13`PF00664.25^ABC_membrane^ABC transporter transmembrane region^1141-1376^E:5.4e-28`PF00005.29^ABC_tran^ABC transporter^1471-1666^E:1.1e-22	.	ExpAA=361.04^PredHel=14^Topology=o39-61i126-148o163-185i197-219o234-256i355-377o416-438i523-545o549-571i625-647o1124-1146i1181-1203o1266-1288i1359-1381o	.	KEGG:sce:YLL048C	GO:0005783^cellular_component^endoplasmic reticulum`GO:0000324^cellular_component^fungal-type vacuole`GO:0000329^cellular_component^fungal-type vacuole membrane`GO:0016021^cellular_component^integral component of membrane`GO:0016020^cellular_component^membrane`GO:0005524^molecular_function^ATP binding`GO:0033285^molecular_function^ATPase-coupled monocarboxylic acid transmembrane transporter activ…	GO:0005524^molecular_function^ATP binding`GO:0042626^molecular_function^ATPase-coupled transmembrane transporter activity`GO:0055085^biological_process^transmembrane transport`GO:0016021^cellular_component^integral component of membrane	-2.09174	UP_ter1-02_DOWN_ter1-24
UMAG_10413	.	KIS67745	.	.	.	ExpAA=135.71^PredHel=6^Topology=o15-34i55-77o92-114i121-143o167-189i209-231o	.	.	.	.	-2.45747	UP_ter1-02_DOWN_ter1-24
UMAG_10419	.	KIS67766	CHIB1_ASPFU | Endochitinase B1	PF00704.30^Glyco_hydro_18^Glycosyl hydrolases family 18^118-457^E:4.3e-86	.	.	.	KEGG:afm:AFUA_8G01410	GO:0005576^cellular_component^extracellular region`GO:0008061^molecular_function^chitin binding`GO:0004568^molecular_function^chitinase activity`GO:0016757^molecular_function^glycosyltransferase activity`GO:0006032^biological_process^chitin catabolic process`GO:0000272^biological_process^polysaccharide catabolic process	GO:0005975^biological_process^carbohydrate metabolic process	-2.37344	UP_ter1-02_DOWN_ter1-24
UMAG_10474	.	KIS68078	.	.	YES	.	.	.	.	.	2.93069	DOWN_ter1-02_UP_ter1-24
UMAG_10483	.	KIS68096	MABA_MYCS2 | 3-oxoacyl-[acyl-carrier-protein] reductase MabA	PF00106.27^adh_short^short chain dehydrogenase^18-213^E:1.5e-30`PF08659.12^KR^KR domain^19-171^E:8e-07`PF13561.8^adh_short_C2^Enoyl-(Acyl carrier protein) reductase^23-262^E:2.5e-38	.	.	COG1028^Dehydrogenase reductase	KEGG:msg:MSMEI_3069`KEGG:msm:MSMEG_3150	GO:0005618^cellular_component^cell wall`GO:0005576^cellular_component^extracellular region`GO:0102131^molecular_function^3-oxo-glutaryl-[acp] methyl ester reductase activity`GO:0102132^molecular_function^3-oxo-pimeloyl-[acp] methyl ester reductase activity`GO:0004316^molecular_function^3-oxoacyl-[acyl-carrier-protein] reductase (NADPH) activity`GO:0018454^molecular_function^acetoacetyl-CoA reduct…	GO:0055114^biological_process^obsolete oxidation-reduction process	3.00488	DOWN_ter1-02_UP_ter1-24
UMAG_10529	.	KIS67337	PCL2_YEAST | PHO85 cyclin-2	PF00134.25^Cyclin_N^Cyclin, N-terminal domain^90-184^E:4.9e-08`PF08613.13^Cyclin^Cyclin^129-182^E:1.1e-05	.	.	.	KEGG:sce:YDL127W	GO:0005935^cellular_component^cellular bud neck`GO:0005934^cellular_component^cellular bud tip`GO:0000307^cellular_component^cyclin-dependent protein kinase holoenzyme complex`GO:0005737^cellular_component^cytoplasm`GO:0000131^cellular_component^incipient cellular bud site`GO:0005634^cellular_component^nucleus`GO:0016538^molecular_function^cyclin-dependent protein serine/threonine kinase regulato…	GO:0019901^molecular_function^protein kinase binding`GO:0000079^biological_process^regulation of cyclin-dependent protein serine/threonine kinase activity	2.53533	DOWN_ter1-02_UP_ter1-24
UMAG_10543	.	KIS66245	GLOA_GLAL2 | Nonribosomal peptide synthetase gloA	PF00501.30^AMP-binding^AMP-binding enzyme^342-590^E:1.1e-39`PF00550.27^PP-binding^Phosphopantetheine attachment site^717-781^E:2e-08`PF00668.22^Condensation^Condensation domain^833-1233^E:1.1e-33`PF00501.30^AMP-binding^AMP-binding enzyme^1270-1487^E:9.3e-26`PF00501.30^AMP-binding^AMP-binding enzyme^1503-1648^E:1.1e-25`PF00550.27^PP-binding^Phosphopantetheine attachment site^1800-1853^E:7e-05`PF00…	.	.	.	KEGG:glz:GLAREA_10035	GO:0016874^molecular_function^ligase activity`GO:0031177^molecular_function^phosphopantetheine binding	GO:0003824^molecular_function^catalytic activity	-2.24896	UP_ter1-02_DOWN_ter1-24
UMAG_10557	.	KIS66315	.	.	YES	ExpAA=21.21^PredHel=1^Topology=i7-29o	.	.	.	.	-3.76886	UP_ter1-02_DOWN_ter1-24
UMAG_10664	.	KIS68194	.	PF04199.15^Cyclase^Putative cyclase^296-503^E:7.8e-12	.	.	.	.	.	GO:0004061^molecular_function^arylformamidase activity`GO:0019441^biological_process^tryptophan catabolic process to kynurenine	-2.73722	UP_ter1-02_DOWN_ter1-24
UMAG_10837	.	KIS68749	YQJ7_SCHPO | Uncharacterized protein C1840.07c	PF00149.30^Metallophos^Calcineurin-like phosphoesterase^65-310^E:1.1e-10	.	.	.	KEGG:spo:SPCC1840.07c	GO:0005783^cellular_component^endoplasmic reticulum`GO:0000328^cellular_component^fungal-type vacuole lumen`GO:0000298^molecular_function^endopolyphosphatase activity`GO:0006112^biological_process^energy reserve metabolic process`GO:0006798^biological_process^polyphosphate catabolic process	GO:0016787^molecular_function^hydrolase activity	2.39868	DOWN_ter1-02_UP_ter1-24
UMAG_10838	.	KIS68750	.	PF07855.14^ATG101^Autophagy-related protein 101^10-232^E:2.6e-19	.	.	.	.	.	GO:0006914^biological_process^autophagy	2.74982	DOWN_ter1-02_UP_ter1-24
UMAG_11005	.	KIS65691	COX15_YEAST | Cytochrome c oxidase assembly protein COX15	PF02628.17^COX15-CtaA^Cytochrome oxidase assembly protein^135-271^E:2.1e-47`PF02628.17^COX15-CtaA^Cytochrome oxidase assembly protein^333-577^E:2.1e-35	.	ExpAA=193.29^PredHel=9^Topology=o20-42i130-152o217-234i247-265o342-364i409-431o475-497i541-563o573-595i	.	KEGG:sce:YER141W	GO:0016021^cellular_component^integral component of membrane`GO:0005743^cellular_component^mitochondrial inner membrane`GO:0005739^cellular_component^mitochondrion`GO:0016653^molecular_function^oxidoreductase activity, acting on NAD(P)H, heme protein as acceptor`GO:0016627^molecular_function^oxidoreductase activity, acting on the CH-CH group of donors`GO:0006784^biological_process^heme A biosynth…	GO:0016627^molecular_function^oxidoreductase activity, acting on the CH-CH group of donors`GO:0006784^biological_process^heme A biosynthetic process`GO:0055114^biological_process^obsolete oxidation-reduction process`GO:0016021^cellular_component^integral component of membrane	2.09137	DOWN_ter1-02_UP_ter1-24
UMAG_11054	.	KIS67979	FKB1A_EMENI | FK506-binding protein 1A	PF00254.30^FKBP_C^FKBP-type peptidyl-prolyl cis-trans isomerase^12-106^E:3.3e-30	.	.	.	KEGG:ani:AN3598.2	GO:0005737^cellular_component^cytoplasm`GO:0003755^molecular_function^peptidyl-prolyl cis-trans isomerase activity`GO:0061077^biological_process^chaperone-mediated protein folding`GO:0000413^biological_process^protein peptidyl-prolyl isomerization`GO:0031929^biological_process^TOR signaling	GO:0003755^molecular_function^peptidyl-prolyl cis-trans isomerase activity	2.2766	DOWN_ter1-02_UP_ter1-24
UMAG_11063	.	KIS68003	T1841_DICDI | Transmembrane protein 184 homolog DDB_G0284525	PF03619.18^Solute_trans_a^Organic solute transporter Ostalpha^33-301^E:1.1e-85	.	ExpAA=149.75^PredHel=7^Topology=i32-52o67-89i102-119o163-185i198-220o240-261i274-293o	.	KEGG:ddi:DDB_G0284525	GO:0016021^cellular_component^integral component of membrane`GO:0005886^cellular_component^plasma membrane	.	-2.85067	UP_ter1-02_DOWN_ter1-24
UMAG_11065	.	KIS68291	.	PF12013.10^OrsD^Orsellinic acid/F9775 biosynthesis cluster protein D^4-117^E:5.5e-31	.	.	.	.	.	.	-9.43884	UP_ter1-02_DOWN_ter1-24
UMAG_11104	.	KIS68267	NIR_EMENI | Nitrite reductase [NAD(P)H]	PF07992.16^Pyr_redox_2^Pyridine nucleotide-disulphide oxidoreductase^40-348^E:6.4e-39`PF00070.29^Pyr_redox^Pyridine nucleotide-disulphide oxidoreductase^201-279^E:1e-13`PF04324.17^Fer2_BFD^BFD-like [2Fe-2S] binding domain^518-566^E:1.1e-09`PF03460.19^NIR_SIR_ferr^Nitrite/Sulfite reductase ferredoxin-like half domain^658-718^E:3.1e-10`PF01077.24^NIR_SIR^Nitrite and sulphite reductase 4Fe-4S domain…	.	.	.	KEGG:ani:AN1007.2	GO:0051537^molecular_function^2 iron, 2 sulfur cluster binding`GO:0051539^molecular_function^4 iron, 4 sulfur cluster binding`GO:0020037^molecular_function^heme binding`GO:0046872^molecular_function^metal ion binding`GO:0106316^molecular_function^nitrite reductase NADH activity`GO:0106314^molecular_function^nitrite reductase NADPH activity`GO:0042128^biological_process^nitrate assimilation`GO:000…	GO:0016491^molecular_function^oxidoreductase activity`GO:0055114^biological_process^obsolete oxidation-reduction process`GO:0020037^molecular_function^heme binding`GO:0051536^molecular_function^iron-sulfur cluster binding`GO:0008942^molecular_function^nitrite reductase [NAD(P)H] activity`GO:0051537^molecular_function^2 iron, 2 sulfur cluster binding	-5.07434	UP_ter1-02_DOWN_ter1-24
UMAG_11105	.	KIS68268	CRNA_EMENI | Nitrate transporter	PF07690.18^MFS_1^Major Facilitator Superfamily^108-528^E:2.3e-27	.	ExpAA=245.94^PredHel=11^Topology=i102-124o134-156i169-188o193-215i227-249o264-286i377-399o451-473i480-502o517-536i549-568o	.	KEGG:ani:AN1008.2	GO:0016021^cellular_component^integral component of membrane`GO:0015513^molecular_function^high-affinity secondary active nitrite transmembrane transporter activity`GO:0015112^molecular_function^nitrate transmembrane transporter activity`GO:0015113^molecular_function^nitrite transmembrane transporter activity`GO:0022832^molecular_function^voltage-gated channel activity`GO:0042128^biological_proce…	GO:0022857^molecular_function^transmembrane transporter activity`GO:0055085^biological_process^transmembrane transport	-4.19049	UP_ter1-02_DOWN_ter1-24
UMAG_11109	.	KIS68289	.	.	.	.	.	.	.	.	-3.1055	UP_ter1-02_DOWN_ter1-24
UMAG_11183	.	KIS66627	.	.	YES	.	.	.	.	.	-2.23532	UP_ter1-02_DOWN_ter1-24
UMAG_11243	.	KIS70906	ISA1_YEAST | Iron-sulfur assembly protein 1	PF01521.22^Fe-S_biosyn^Iron-sulphur cluster biosynthesis^230-332^E:7.1e-17	.	.	.	KEGG:sce:YLL027W	GO:0005737^cellular_component^cytoplasm`GO:0005759^cellular_component^mitochondrial matrix`GO:0005739^cellular_component^mitochondrion`GO:0051537^molecular_function^2 iron, 2 sulfur cluster binding`GO:0005506^molecular_function^iron ion binding`GO:0051536^molecular_function^iron-sulfur cluster binding`GO:0009102^biological_process^biotin biosynthetic process`GO:0016226^biological_process^iron-sul…	.	2.04454	DOWN_ter1-02_UP_ter1-24
UMAG_11249	.	KIS70920	UFAA1_MYCTU | Tuberculostearic acid methyltransferase UfaA1	PF02353.22^CMAS^Mycolic acid cyclopropane synthetase^173-430^E:1e-65`PF13489.8^Methyltransf_23^Methyltransferase domain^225-354^E:6.3e-09`PF13847.8^Methyltransf_31^Methyltransferase domain^243-360^E:1.2e-07`PF13649.8^Methyltransf_25^Methyltransferase domain^247-345^E:8.5e-09`PF08241.14^Methyltransf_11^Methyltransferase domain^248-347^E:6.9e-07	.	.	COG2230^cyclopropane-fatty-acyl-phospholipid synthase	KEGG:mtu:Rv0447c`KEGG:mtv:RVBD_0447c	GO:0008168^molecular_function^methyltransferase activity`GO:0071555^biological_process^cell wall organization`GO:0006633^biological_process^fatty acid biosynthetic process`GO:0032259^biological_process^methylation	GO:0008168^molecular_function^methyltransferase activity	2.35022	DOWN_ter1-02_UP_ter1-24
UMAG_11256	.	KIS70928	NOTP_ASPVE | Short chain dehydrogenases/reductase notP'	PF00106.27^adh_short^short chain dehydrogenase^97-296^E:1.3e-43`PF08659.12^KR^KR domain^98-249^E:7.4e-10`PF13561.8^adh_short_C2^Enoyl-(Acyl carrier protein) reductase^107-347^E:7e-56	.	.	.	.	GO:0016491^molecular_function^oxidoreductase activity	GO:0055114^biological_process^obsolete oxidation-reduction process	-2.15025	UP_ter1-02_DOWN_ter1-24
UMAG_11338	.	KIS71536	FER8_USTMA | Fe-regulated protein 8	PF07992.16^Pyr_redox_2^Pyridine nucleotide-disulphide oxidoreductase^14-322^E:1.2e-30`PF00070.29^Pyr_redox^Pyridine nucleotide-disulphide oxidoreductase^171-245^E:2.9e-11	.	.	.	KEGG:uma:UMAG_11338	GO:0005737^cellular_component^cytoplasm`GO:0004174^molecular_function^electron-transferring-flavoprotein dehydrogenase activity`GO:0050660^molecular_function^flavin adenine dinucleotide binding`GO:0009405^biological_process^obsolete pathogenesis	GO:0016491^molecular_function^oxidoreductase activity`GO:0055114^biological_process^obsolete oxidation-reduction process	-2.83394	UP_ter1-02_DOWN_ter1-24
UMAG_11339	.	KIS71537	FER7_USTMA | Siderophore transporter fer7	PF07690.18^MFS_1^Major Facilitator Superfamily^92-530^E:1.2e-17	.	ExpAA=250.22^PredHel=12^Topology=i82-104o119-141i153-175o208-230i243-265o314-336i348-370o380-399i420-442o452-471i520-542o592-614i	.	KEGG:uma:UMAG_11339	GO:0005887^cellular_component^integral component of plasma membrane`GO:0022857^molecular_function^transmembrane transporter activity`GO:0009405^biological_process^obsolete pathogenesis`GO:0055085^biological_process^transmembrane transport	GO:0022857^molecular_function^transmembrane transporter activity`GO:0055085^biological_process^transmembrane transport	-3.6725	UP_ter1-02_DOWN_ter1-24
UMAG_11345	.	KIS71919	YGE9_SCHPO | Uncharacterized methyltransferase C1347.09	PF01209.20^Ubie_methyltran^ubiE/COQ5 methyltransferase family^22-170^E:0.00017`PF06080.14^DUF938^Protein of unknown function (DUF938)^37-163^E:0.00023`PF13489.8^Methyltransf_23^Methyltransferase domain^44-172^E:2e-16`PF13847.8^Methyltransf_31^Methyltransferase domain^53-169^E:6.7e-12`PF08242.14^Methyltransf_12^Methyltransferase domain^59-163^E:6.2e-15`PF13649.8^Methyltransf_25^Methyltransferase d…	.	.	.	KEGG:spo:SPBC1347.09	GO:0019898^cellular_component^extrinsic component of membrane`GO:0005743^cellular_component^mitochondrial inner membrane`GO:0005634^cellular_component^nucleus`GO:0004395^molecular_function^hexaprenyldihydroxybenzoate methyltransferase activity`GO:0032259^biological_process^methylation`GO:0006744^biological_process^ubiquinone biosynthetic process	GO:0008168^molecular_function^methyltransferase activity	-2.14281	UP_ter1-02_DOWN_ter1-24
UMAG_11403	.	KIS69765	.	PF10281.11^Ish1^Putative nuclear envelope organisation protein^45-76^E:2e-06`PF10281.11^Ish1^Putative nuclear envelope organisation protein^200-235^E:1.4e-13`PF10281.11^Ish1^Putative nuclear envelope organisation protein^245-281^E:8.4e-12`PF10281.11^Ish1^Putative nuclear envelope organisation protein^290-326^E:1.5e-11`PF10281.11^Ish1^Putative nuclear envelope organisation protein^335-371^E:1.1e-11	YES	ExpAA=15.65^PredHel=1^Topology=i5-27o	.	.	.	.	-2.63446	UP_ter1-02_DOWN_ter1-24
UMAG_11528	.	KIS68046	AIFA_DICDI | Apoptosis-inducing factor homolog A	PF07992.16^Pyr_redox_2^Pyridine nucleotide-disulphide oxidoreductase^5-262^E:6e-23`PF00070.29^Pyr_redox^Pyridine nucleotide-disulphide oxidoreductase^149-214^E:7.7e-10	.	.	.	KEGG:ddi:DDB_G0285003	GO:0005737^cellular_component^cytoplasm`GO:0005811^cellular_component^lipid droplet`GO:0004174^molecular_function^electron-transferring-flavoprotein dehydrogenase activity`GO:0050660^molecular_function^flavin adenine dinucleotide binding	GO:0016491^molecular_function^oxidoreductase activity`GO:0055114^biological_process^obsolete oxidation-reduction process	3.3336	DOWN_ter1-02_UP_ter1-24
UMAG_11637	.	KIS72427	.	.	YES	.	.	.	.	.	-6.73796	UP_ter1-02_DOWN_ter1-24
UMAG_11773	.	KIS69994	YIQ6_YEAST | Uncharacterized transporter YIL166C	PF07690.18^MFS_1^Major Facilitator Superfamily^94-470^E:2.3e-36	.	ExpAA=255.33^PredHel=12^Topology=i86-105o125-147i152-174o179-201i214-236o246-268i331-353o363-385i392-411o421-443i455-474o484-506i	.	KEGG:sce:YIL166C	GO:0071944^cellular_component^cell periphery`GO:0000324^cellular_component^fungal-type vacuole`GO:0016021^cellular_component^integral component of membrane`GO:0031224^cellular_component^intrinsic component of membrane`GO:0015116^molecular_function^sulfate transmembrane transporter activity`GO:1901682^molecular_function^sulfur compound transmembrane transporter activity`GO:0022857^molecular_functi…	GO:0022857^molecular_function^transmembrane transporter activity`GO:0055085^biological_process^transmembrane transport	5.10827	DOWN_ter1-02_UP_ter1-24
UMAG_11777	.	KIS70005	ITP1_USTMD | Itaconate transport protein	PF07690.18^MFS_1^Major Facilitator Superfamily^53-443^E:1.3e-48`PF00083.26^Sugar_tr^Sugar (and other) transporter^79-234^E:4.6e-11	.	ExpAA=254.09^PredHel=12^Topology=i46-68o83-105i117-139o143-160i172-194o204-226i287-309o319-341i367-386o396-418i425-447o457-479i	.	.	GO:0016021^cellular_component^integral component of membrane`GO:0005886^cellular_component^plasma membrane`GO:0022857^molecular_function^transmembrane transporter activity	GO:0022857^molecular_function^transmembrane transporter activity`GO:0055085^biological_process^transmembrane transport`GO:0016021^cellular_component^integral component of membrane	-2.81607	UP_ter1-02_DOWN_ter1-24
UMAG_11778	.	KIS70006	ADI1_USTMD | Aconitate-delta-isomerase 1	PF04303.15^PrpF^PrpF protein^5-359^E:3.7e-87	.	.	.	.	GO:0005829^cellular_component^cytosol`GO:0005634^cellular_component^nucleus`GO:0016853^molecular_function^isomerase activity	.	-2.17868	UP_ter1-02_DOWN_ter1-24
UMAG_11874	.	KIS71550	.	.	.	.	.	.	.	.	-5.67023	UP_ter1-02_DOWN_ter1-24
UMAG_11910	.	KIS69508	.	.	YES	.	.	.	.	.	-2.37582	UP_ter1-02_DOWN_ter1-24
UMAG_11922	.	KIS69353	CDA2_CRYNB | Chitin deacetylase 2	PF01522.23^Polysacc_deac_1^Polysaccharide deacetylase^174-293^E:1.2e-30	YES	.	.	KEGG:cnb:CNBD2840	GO:0031225^cellular_component^anchored component of membrane`GO:0005618^cellular_component^cell wall`GO:0005576^cellular_component^extracellular region`GO:0005886^cellular_component^plasma membrane`GO:0004099^molecular_function^chitin deacetylase activity`GO:0046872^molecular_function^metal ion binding`GO:0071555^biological_process^cell wall organization`GO:0006032^biological_process^chitin catab…	GO:0016810^molecular_function^hydrolase activity, acting on carbon-nitrogen (but not peptide) bonds`GO:0005975^biological_process^carbohydrate metabolic process	3.22252	DOWN_ter1-02_UP_ter1-24
UMAG_11935	.	KIS68931	.	.	.	.	.	.	.	.	5.75785	DOWN_ter1-02_UP_ter1-24
UMAG_11944	.	KIS69117	GCY1_YEAST | Glycerol 2-dehydrogenase (NADP(+))	PF00248.23^Aldo_ket_red^Aldo/keto reductase family^17-285^E:1.5e-41	.	.	.	KEGG:sce:YOR120W	GO:0005737^cellular_component^cytoplasm`GO:0005829^cellular_component^cytosol`GO:0005634^cellular_component^nucleus`GO:0004032^molecular_function^alditol:NADP+ 1-oxidoreductase activity`GO:0004033^molecular_function^aldo-keto reductase (NADP) activity`GO:0047834^molecular_function^D-threo-aldose 1-dehydrogenase activity`GO:0047953^molecular_function^glycerol 2-dehydrogenase (NADP+) activity`GO:19…	GO:0047834^molecular_function^D-threo-aldose 1-dehydrogenase activity	-2.39961	UP_ter1-02_DOWN_ter1-24
UMAG_11955	.	KIS68687	SYWM_HUMAN | Tryptophan--tRNA ligase, mitochondrial	PF00579.27^tRNA-synt_1b^tRNA synthetases class I (W and Y)^68-333^E:2.3e-74	.	.	.	KEGG:hsa:10352	GO:0005759^cellular_component^mitochondrial matrix`GO:0005739^cellular_component^mitochondrion`GO:0005654^cellular_component^nucleoplasm`GO:0005886^cellular_component^plasma membrane`GO:0005524^molecular_function^ATP binding`GO:0004830^molecular_function^tryptophan-tRNA ligase activity`GO:0070183^biological_process^mitochondrial tryptophanyl-tRNA aminoacylation`GO:0006418^biological_process^tRNA …	GO:0000166^molecular_function^nucleotide binding`GO:0004812^molecular_function^aminoacyl-tRNA ligase activity`GO:0005524^molecular_function^ATP binding`GO:0006418^biological_process^tRNA aminoacylation for protein translation	2.44358	DOWN_ter1-02_UP_ter1-24
UMAG_12032	.	KIS66241	TLH1_SCHPO | ATP-dependent DNA helicase tlh1	PF00271.33^Helicase_C^Helicase conserved C-terminal domain^183-288^E:1.6e-07	.	ExpAA=40.37^PredHel=2^Topology=o15-35i119-141o	.	KEGG:spo:SPAC212.11	GO:0005694^cellular_component^chromosome`GO:0140445^cellular_component^chromosome, telomeric repeat region`GO:0005634^cellular_component^nucleus`GO:0043138^molecular_function^3'-5' DNA helicase activity`GO:0005524^molecular_function^ATP binding`GO:0003676^molecular_function^nucleic acid binding`GO:0008270^molecular_function^zinc ion binding`GO:0000722^biological_process^telomere maintenance via r…	.	2.0674	DOWN_ter1-02_UP_ter1-24
UMAG_12076	.	KIS65648	RECQ5_MOUSE | ATP-dependent DNA helicase Q5	PF04851.17^ResIII^Type III restriction enzyme, res subunit^227-357^E:2.2e-07`PF00270.31^DEAD^DEAD/DEAH box helicase^231-368^E:7.8e-09	.	.	.	KEGG:mmu:170472	GO:0005694^cellular_component^chromosome`GO:0005737^cellular_component^cytoplasm`GO:0005829^cellular_component^cytosol`GO:0005654^cellular_component^nucleoplasm`GO:0005634^cellular_component^nucleus`GO:0016591^cellular_component^RNA polymerase II, holoenzyme`GO:0043138^molecular_function^3'-5' DNA helicase activity`GO:0005524^molecular_function^ATP binding`GO:0003678^molecular_function^DNA helica…	GO:0003677^molecular_function^DNA binding`GO:0005524^molecular_function^ATP binding`GO:0016787^molecular_function^hydrolase activity`GO:0003676^molecular_function^nucleic acid binding	-4.6881	UP_ter1-02_DOWN_ter1-24
UMAG_12118	.	KIS71021	PT117_YEAST | Protein PET117, mitochondrial	PF15786.7^PET117^PET assembly of cytochrome c oxidase, mitochondrial^5-63^E:5e-18	YES	ExpAA=15.22^PredHel=1^Topology=i7-26o	.	KEGG:sce:YER058W	GO:0099616^cellular_component^extrinsic component of matrix side of mitochondrial inner membrane`GO:0005759^cellular_component^mitochondrial matrix`GO:0005739^cellular_component^mitochondrion`GO:0033617^biological_process^mitochondrial cytochrome c oxidase assembly	.	-3.85554	UP_ter1-02_DOWN_ter1-24
UMAG_12127	.	KIS71223	.	.	YES	.	.	.	.	.	3.10406	DOWN_ter1-02_UP_ter1-24
UMAG_12161	.	KIS70481	LIP5_CANAL | Lipase 5	PF03583.16^LIP^Secretory lipase^133-410^E:2.6e-68	.	.	.	KEGG:cal:CAALFM_C702830CA	GO:0005576^cellular_component^extracellular region`GO:0016298^molecular_function^lipase activity`GO:0004806^molecular_function^triglyceride lipase activity`GO:0009267^biological_process^cellular response to starvation`GO:0030447^biological_process^filamentous growth`GO:0036180^biological_process^filamentous growth of a population of unicellular organisms in response to biotic stimulus`GO:0036170^…	GO:0004806^molecular_function^triglyceride lipase activity`GO:0016042^biological_process^lipid catabolic process	-2.30574	UP_ter1-02_DOWN_ter1-24
UMAG_12225	.	KIS68784	.	.	.	.	.	.	.	.	-2.07861	UP_ter1-02_DOWN_ter1-24
UMAG_12238	.	KIS68547	.	.	YES	ExpAA=20.55^PredHel=1^Topology=i5-27o	.	.	.	.	-4.81384	UP_ter1-02_DOWN_ter1-24
UMAG_12256	.	KIS67747	.	.	.	.	.	.	.	.	-2.52253	UP_ter1-02_DOWN_ter1-24
UMAG_12281	.	KIS66716	.	.	YES	.	.	.	.	.	2.76414	DOWN_ter1-02_UP_ter1-24
UMAG_12287	.	KIS66829	.	.	.	.	.	.	.	.	-8.49464	UP_ter1-02_DOWN_ter1-24
UMAG_12304	.	KIS66490	UAY_EMENI | Positive regulator of purine utilization	PF00172.20^Zn_clus^Fungal Zn(2)-Cys(6) binuclear cluster domain^30-62^E:1.7e-08	.	.	.	KEGG:ani:AN0891.2	GO:0005634^cellular_component^nucleus`GO:0003700^molecular_function^DNA-binding transcription factor activity`GO:0000981^molecular_function^DNA-binding transcription factor activity, RNA polymerase II-specific`GO:0043565^molecular_function^sequence-specific DNA binding`GO:0008270^molecular_function^zinc ion binding`GO:0045944^biological_process^positive regulation of transcription by RNA polymera…	GO:0000981^molecular_function^DNA-binding transcription factor activity, RNA polymerase II-specific`GO:0008270^molecular_function^zinc ion binding`GO:0006355^biological_process^regulation of transcription, DNA-templated	-3.39093	UP_ter1-02_DOWN_ter1-24
UMAG_12342	.	KIS70783	.	.	.	.	.	KEGG:spo:SPBC839.07	.	.	-2.88682	UP_ter1-02_DOWN_ter1-24
UMAG_15043	.	KIS70577	ATN5_YEAST | Sodium transport ATPase 5	PF00690.28^Cation_ATPase_N^Cation transporter/ATPase, N-terminus^37-98^E:5.2e-10`PF00122.22^E1-E2_ATPase^E1-E2 ATPase^138-260^E:6.9e-32`PF00122.22^E1-E2_ATPase^E1-E2 ATPase^296-369^E:1e-07`PF00702.28^Hydrolase^haloacid dehalogenase-like hydrolase^388-770^E:5e-20`PF13246.8^Cation_ATPase^Cation transport ATPase (P-type)^476-580^E:1.9e-19`PF00689.23^Cation_ATPase_C^Cation transporting ATPase, C-term…	.	ExpAA=212.69^PredHel=10^Topology=i83-105o109-128i306-325o335-357i814-836o846-868i897-919o939-961i990-1008o1023-1045i	.	KEGG:sce:YDR038C	GO:0071944^cellular_component^cell periphery`GO:0016021^cellular_component^integral component of membrane`GO:0005886^cellular_component^plasma membrane`GO:0005524^molecular_function^ATP binding`GO:0016887^molecular_function^ATP hydrolysis activity`GO:0015662^molecular_function^P-type ion transporter activity`GO:0008553^molecular_function^P-type proton-exporting transporter activity`GO:0008554^mol…	.	-2.72969	UP_ter1-02_DOWN_ter1-24
UMAG_15097	.	KIS69350	.	.	.	.	.	.	.	.	2.4863	DOWN_ter1-02_UP_ter1-24
UMAG_15100	.	KIS67065	.	.	.	.	.	.	.	.	2.2645	DOWN_ter1-02_UP_ter1-24
